# Supplementary material for: Diethyl 4-(1H-imidazol-2-yl)-2,6-dimethyl-1,4-di­hydro­pyridine-3,5-di­carboxyl­ate
Source: IUCrdata. 2020 Jan 17;5(Pt 1):x200034. doi: 10.1107/S2414314620000346 (PMC9462143; doi:10.1107/S2414314620000346)
Supplement: Supplementary file 1 [file x-05-x200034-sup1.cif]

##############################################################################
#                                                                            #
# This CIF contains the data for a data article accepted for                 #
# publication in IUCrData. It conforms to the requirements of                #
# Notes for Authors for IUCrData, and has been                               #
# peer reviewed under the auspices of IUCrData.                              #
#                                                                            #
# Full details of the Crystallographic Information File format               #
# are given in the paper "The Crystallographic Information File (CIF):       #
# a New Standard Archive File for Crystallography" by S. R. Hall, F. H.      #
# Allen and I. D. Brown [Acta Cryst. (1991), A47, 655-685].                  #
#                                                                            #
# The current version of the core CIF dictionary is obtainable from          #
# ftp://ftp.iucr.org/pub/cif_core.dic.                                       #
#                                                                            #
# Software is freely available for graphical display of the structure(s)     #
# in this CIF. For information consult the CIF software page                 #
# http://www.iucr.org/resources/cif/software.                                #
#                                                                            #
# This file may be used for bona fide research purposes within the           #
# scientific community so long as proper attribution is given to the data    # 
# article from which it was obtained.                                        #
#                                                                            #
##############################################################################
data_I
_database_code_depnum_ccdc_archive 'CCDC 1977288'
_audit_creation_method     'SHELXL-2014/7'
_journal_date_recd_electronic     2020-01-10
_journal_date_accepted     2020-01-13
_journal_name_full     'IUCrData'
_journal_year     2020
_journal_volume     5
_journal_issue      1
_journal_page_first     0
_journal_page_last     0
_journal_paper_category     HO
_journal_paper_doi     10.1107/S2414314620000346
_journal_coeditor_code     BT4088
_publ_contact_author_name     'Dongsoo Koh'
_publ_contact_author_address
;
Department of Applied Chemistry,
Dongduk Women's University, Seoul 136-714, Republic of Korea
;
_publ_contact_author_email     'dskoh@dongduk.ac.kr'
_publ_contact_author_fax     '82-2-940-4510'
_publ_contact_author_phone     '82-10-3999-4512'
_publ_section_title
;\
Diethyl
4-(1<i>H</i>-imidazol-2-yl)-2,6-dimethyl-1,4-dihydropyridine-3,5-\
dicarboxylate
;
loop_
    _publ_author_name
    _publ_author_footnote
    _publ_author_address
    'Yoo, Miri' .
;
Department of Applied Chemistry,
Dongduk Women's University,
Seoul 136-714, Republic of Korea
;
    'Koh, Dongsoo' .
;
Department of Applied Chemistry,
Dongduk Women's University, Seoul 136-714, Republic of Korea
;
_publ_section_synopsis
;
The crystal structure of a biologically important pharmacophore containing
1,4-dihydropyridine is reported.
;
_chemical_name_systematic
;
Diethyl
4-(1<i>H</i>-imidazol-2-yl)-2,6-dimethyl-1,4-dihydropyridine-3,5-dicarboxylate
;
_chemical_name_common     ?
_chemical_formula_moiety     'C16 H21 N3 O4'
_chemical_formula_sum     'C16 H21 N3 O4'
_chemical_formula_iupac     'C16 H21 N3 O4'
_chemical_formula_weight     319.36
_chemical_melting_point     ?
_space_group_crystal_system     triclinic
_space_group_name_H-M_alt     'P -1'
_space_group_name_Hall     '-P 1'
loop_
    _space_group_symop_operation_xyz
    'x, y, z'
    '-x, -y, -z'
_cell_length_a     8.127(7)
_cell_length_b     8.411(9)
_cell_length_c     12.536(10)
_cell_angle_alpha     105.36(4)
_cell_angle_beta     96.52(2)
_cell_angle_gamma     94.77(3)
_cell_volume     815.1(13)
_cell_formula_units_Z     2
_cell_measurement_reflns_used     9982
_cell_measurement_theta_min     2.54
_cell_measurement_theta_max     28.32
_cell_measurement_temperature     223(2)
_exptl_crystal_description     Block
_exptl_crystal_colour     colourless
_exptl_crystal_size_max     0.280
_exptl_crystal_size_mid     0.210
_exptl_crystal_size_min     0.140
_exptl_crystal_density_diffrn     1.301
_exptl_crystal_density_meas     ?
_exptl_crystal_density_method     ?
_exptl_crystal_F_000     340
_exptl_absorpt_coefficient_mu     0.095
_exptl_absorpt_correction_type     multi-scan
_exptl_absorpt_process_details
;
(SADABS; Bruker, 2012)
;
_exptl_absorpt_correction_T_min     0.974
_exptl_absorpt_correction_T_max     0.987
_diffrn_ambient_temperature     223(2)
_diffrn_source     ?
_diffrn_radiation_type     MoK\a
_diffrn_radiation_wavelength     0.71073
_diffrn_measurement_device_type     'PHOTON 100 CMOS'
_diffrn_measurement_method     '\f and \w scans'
_diffrn_detector_area_resol_mean     ?
_diffrn_reflns_number     33431
_diffrn_reflns_av_R_equivalents     0.0413
_diffrn_reflns_av_unetI/netI     0.0222
_diffrn_reflns_theta_min     2.540
_diffrn_reflns_theta_max     28.294
_diffrn_reflns_theta_full     25.242
_diffrn_measured_fraction_theta_max     0.970
_diffrn_measured_fraction_theta_full     0.963
_diffrn_reflns_limit_h_min     -10
_diffrn_reflns_limit_h_max     10
_diffrn_reflns_limit_k_min     -11
_diffrn_reflns_limit_k_max     11
_diffrn_reflns_limit_l_min     -16
_diffrn_reflns_limit_l_max     16
_refine_special_details     ?
_reflns_number_total     3920
_reflns_number_gt     3144
_reflns_threshold_expression     'I > 2\s(I)'
_refine_ls_structure_factor_coef     Fsqd
_refine_ls_matrix_type     full
_refine_ls_R_factor_all     0.0621
_refine_ls_R_factor_gt     0.0488
_refine_ls_wR_factor_gt     0.1318
_refine_ls_wR_factor_ref     0.1420
_refine_ls_goodness_of_fit_ref     1.059
_refine_ls_restrained_S_all     1.059
_refine_ls_number_reflns     3920
_refine_ls_number_parameters     212
_refine_ls_number_restraints     0
_refine_ls_hydrogen_treatment     constr
_refine_ls_weighting_scheme     calc
_refine_ls_weighting_details
              'w=1/[\s^2^(Fo^2^)+(0.0734P)^2^+0.2436P] where P=(Fo^2^+2Fc^2^)/3'
_atom_sites_solution_hydrogens     geom
_atom_sites_solution_primary     ?
_atom_sites_solution_secondary     ?
_refine_ls_shift/su_max     0.000
_refine_ls_shift/su_mean     0.000
_refine_diff_density_max     0.316
_refine_diff_density_min     -0.232
_refine_ls_extinction_method     none
_refine_ls_extinction_coef     .
loop_
    _atom_type_symbol
    _atom_type_description
    _atom_type_scat_dispersion_real
    _atom_type_scat_dispersion_imag
    _atom_type_scat_source
    'C' 'C' 0.0033 0.0016
                         'International Tables Vol C Tables 4.2.6.8 and 6.1.1.4'
    'H' 'H' 0.0000 0.0000
                         'International Tables Vol C Tables 4.2.6.8 and 6.1.1.4'
    'N' 'N' 0.0061 0.0033
                         'International Tables Vol C Tables 4.2.6.8 and 6.1.1.4'
    'O' 'O' 0.0106 0.0060
                         'International Tables Vol C Tables 4.2.6.8 and 6.1.1.4'
_computing_data_collection
;
APEX2 (Bruker, 2012)
;
_computing_cell_refinement
;
SAINT (Bruker, 2012)
;
_computing_data_reduction
;
SAINT (Bruker, 2012)
;
_computing_structure_solution
;
SHELXS97 (Sheldrick, 2008)
;
_computing_structure_refinement
;
SHELXL2014 (Sheldrick, 2015)
;
_computing_molecular_graphics
;
SHELXTL (Sheldrick, 2008)
;
_computing_publication_material
;
publCIF (Westrip, 2010)
;
loop_
    _atom_site_type_symbol
    _atom_site_label
    _atom_site_fract_x
    _atom_site_fract_y
    _atom_site_fract_z
    _atom_site_U_iso_or_equiv
    _atom_site_adp_type
    _atom_site_calc_flag
    _atom_site_occupancy
    _atom_site_disorder_assembly
    _atom_site_disorder_group
    N N1 0.18302(15) 0.47356(14) 0.46454(9) 0.0280(3) Uani d 1 . .
    H H1 0.1979 0.5159 0.5367 0.034 Uiso calc 1 . .
    C C1 0.21728(16) 0.57673(16) 0.39890(11) 0.0251(3) Uani d 1 . .
    C C2 0.16729(15) 0.52079(16) 0.28644(10) 0.0232(3) Uani d 1 . .
    C C3 0.04796(16) 0.36033(15) 0.23758(10) 0.0229(3) Uani d 1 . .
    H H3 0.0781 0.3040 0.1637 0.028 Uiso calc 1 . .
    C C4 0.06773(16) 0.24414(16) 0.31144(11) 0.0253(3) Uani d 1 . .
    C C5 0.12622(16) 0.30616(17) 0.42189(11) 0.0261(3) Uani d 1 . .
    C C6 0.3103(2) 0.74263(19) 0.46493(12) 0.0374(4) Uani d 1 . .
    H H6A 0.4280 0.7424 0.4580 0.056 Uiso calc 1 . .
    H H6B 0.2959 0.7626 0.5430 0.056 Uiso calc 1 . .
    H H6C 0.2669 0.8296 0.4363 0.056 Uiso calc 1 . .
    C C7 0.21403(16) 0.60658(17) 0.20487(11) 0.0258(3) Uani d 1 . .
    O O1 0.15784(14) 0.55990(13) 0.10544(8) 0.0368(3) Uani d 1 . .
    O O2 0.32952(13) 0.73897(13) 0.24786(8) 0.0333(3) Uani d 1 . .
    C C8 0.3728(2) 0.83898(19) 0.17506(13) 0.0387(4) Uani d 1 . .
    H H8A 0.2719 0.8672 0.1369 0.046 Uiso calc 1 . .
    H H8B 0.4361 0.7785 0.1186 0.046 Uiso calc 1 . .
    C C9 0.4771(3) 0.9939(2) 0.24842(16) 0.0521(5) Uani d 1 . .
    H H9A 0.4123 1.0534 0.3030 0.078 Uiso calc 1 . .
    H H9B 0.5110 1.0643 0.2028 0.078 Uiso calc 1 . .
    H H9C 0.5754 0.9640 0.2867 0.078 Uiso calc 1 . .
    C C10 -0.13059(16) 0.39732(15) 0.21997(10) 0.0231(3) Uani d 1 . .
    N N2 -0.20049(15) 0.42932(16) 0.12553(10) 0.0315(3) Uani d 1 . .
    H H2 -0.1525 0.4293 0.0669 0.038 Uiso calc 1 . .
    C C11 -0.36104(19) 0.4617(2) 0.13918(13) 0.0384(4) Uani d 1 . .
    H H11 -0.4397 0.4889 0.0878 0.046 Uiso calc 1 . .
    C C12 -0.38247(19) 0.4467(2) 0.24119(13) 0.0373(3) Uani d 1 . .
    H H12 -0.4814 0.4613 0.2730 0.045 Uiso calc 1 . .
    N N3 -0.23804(14) 0.40668(16) 0.29244(9) 0.0302(3) Uani d 1 . .
    C C13 0.00797(18) 0.06611(17) 0.26232(12) 0.0308(3) Uani d 1 . .
    O O3 0.02408(19) -0.04606(14) 0.30548(11) 0.0556(4) Uani d 1 . .
    O O4 -0.07121(14) 0.03801(12) 0.15720(9) 0.0360(3) Uani d 1 . .
    C C14 -0.1454(2) -0.13100(19) 0.10123(14) 0.0406(4) Uani d 1 . .
    H H14A -0.2060 -0.1768 0.1517 0.049 Uiso calc 1 . .
    H H14B -0.0586 -0.2015 0.0776 0.049 Uiso calc 1 . .
    C C15 -0.2623(2) -0.1240(2) 0.00188(14) 0.0441(4) Uani d 1 . .
    H H15A -0.3471 -0.0535 0.0264 0.066 Uiso calc 1 . .
    H H15B -0.3149 -0.2350 -0.0377 0.066 Uiso calc 1 . .
    H H15C -0.2006 -0.0790 -0.0475 0.066 Uiso calc 1 . .
    C C16 0.1393(2) 0.2112(2) 0.50829(13) 0.0372(4) Uani d 1 . .
    H H16A 0.0529 0.1174 0.4870 0.056 Uiso calc 1 . .
    H H16B 0.1256 0.2835 0.5803 0.056 Uiso calc 1 . .
    H H16C 0.2479 0.1716 0.5132 0.056 Uiso calc 1 . .
loop_
    _atom_site_aniso_label
    _atom_site_aniso_U_11
    _atom_site_aniso_U_22
    _atom_site_aniso_U_33
    _atom_site_aniso_U_12
    _atom_site_aniso_U_13
    _atom_site_aniso_U_23
    N1 0.0361(6) 0.0299(6) 0.0185(5) 0.0004(5) 0.0041(4) 0.0086(4)
    C1 0.0256(6) 0.0272(6) 0.0237(6) 0.0016(5) 0.0050(5) 0.0090(5)
    C2 0.0240(6) 0.0247(6) 0.0222(6) 0.0008(5) 0.0045(5) 0.0088(5)
    C3 0.0280(6) 0.0228(6) 0.0186(6) 0.0010(5) 0.0044(5) 0.0068(4)
    C4 0.0273(6) 0.0246(6) 0.0269(6) 0.0043(5) 0.0060(5) 0.0111(5)
    C5 0.0268(6) 0.0288(7) 0.0265(6) 0.0045(5) 0.0061(5) 0.0130(5)
    C6 0.0467(9) 0.0365(8) 0.0239(7) -0.0088(7) 0.0006(6) 0.0055(6)
    C7 0.0272(6) 0.0277(6) 0.0236(6) 0.0010(5) 0.0049(5) 0.0092(5)
    O1 0.0488(6) 0.0388(6) 0.0221(5) -0.0082(5) 0.0029(4) 0.0124(4)
    O2 0.0368(6) 0.0343(5) 0.0292(5) -0.0092(4) 0.0029(4) 0.0144(4)
    C8 0.0481(9) 0.0347(8) 0.0352(8) -0.0084(7) 0.0090(7) 0.0158(6)
    C9 0.0616(12) 0.0394(9) 0.0509(10) -0.0158(8) 0.0143(9) 0.0092(8)
    C10 0.0296(6) 0.0211(6) 0.0170(6) -0.0020(5) 0.0001(5) 0.0055(4)
    N2 0.0356(6) 0.0397(7) 0.0216(6) 0.0011(5) 0.0005(4) 0.0147(5)
    C11 0.0332(8) 0.0492(9) 0.0336(8) 0.0043(7) -0.0072(6) 0.0180(7)
    C12 0.0272(7) 0.0506(9) 0.0353(8) 0.0071(6) 0.0013(6) 0.0144(7)
    N3 0.0274(6) 0.0424(7) 0.0228(6) 0.0058(5) 0.0034(4) 0.0119(5)
    C13 0.0350(7) 0.0270(7) 0.0325(7) 0.0034(5) 0.0064(6) 0.0113(5)
    O3 0.0870(10) 0.0298(6) 0.0494(7) -0.0010(6) -0.0086(7) 0.0200(5)
    O4 0.0481(6) 0.0242(5) 0.0332(6) -0.0033(4) 0.0001(5) 0.0083(4)
    C14 0.0466(9) 0.0245(7) 0.0461(9) -0.0043(6) 0.0013(7) 0.0065(6)
    C15 0.0401(9) 0.0456(9) 0.0402(9) -0.0039(7) 0.0046(7) 0.0040(7)
    C16 0.0491(9) 0.0376(8) 0.0299(7) 0.0046(7) 0.0038(6) 0.0187(6)
_geom_special_details
;
 All esds (except the esd in the dihedral angle between two l.s. planes)
 are estimated using the full covariance matrix.  The cell esds are taken
 into account individually in the estimation of esds in distances, angles
 and torsion angles; correlations between esds in cell parameters are only
 used when they are defined by crystal symmetry.  An approximate (isotropic)
 treatment of cell esds is used for estimating esds involving l.s. planes.
;
loop_
    _geom_bond_atom_site_label_1
    _geom_bond_atom_site_label_2
    _geom_bond_site_symmetry_2
    _geom_bond_distance
    _geom_bond_publ_flag
    N1 C1 . 1.3777(19) ?
    N1 C5 . 1.385(2) ?
    N1 H1 . 0.8700 ?
    C1 C2 . 1.364(2) ?
    C1 C6 . 1.508(2) ?
    C2 C7 . 1.464(2) ?
    C2 C3 . 1.532(2) ?
    C3 C10 . 1.513(2) ?
    C3 C4 . 1.520(2) ?
    C3 H3 . 0.9900 ?
    C4 C5 . 1.357(2) ?
    C4 C13 . 1.476(2) ?
    C5 C16 . 1.506(2) ?
    C6 H6A . 0.9700 ?
    C6 H6B . 0.9700 ?
    C6 H6C . 0.9700 ?
    C7 O1 . 1.2239(19) ?
    C7 O2 . 1.3434(19) ?
    O2 C8 . 1.4473(19) ?
    C8 C9 . 1.506(2) ?
    C8 H8A . 0.9800 ?
    C8 H8B . 0.9800 ?
    C9 H9A . 0.9700 ?
    C9 H9B . 0.9700 ?
    C9 H9C . 0.9700 ?
    C10 N3 . 1.3221(19) ?
    C10 N2 . 1.3558(19) ?
    N2 C11 . 1.375(2) ?
    N2 H2 . 0.8700 ?
    C11 C12 . 1.347(2) ?
    C11 H11 . 0.9400 ?
    C12 N3 . 1.383(2) ?
    C12 H12 . 0.9400 ?
    C13 O3 . 1.214(2) ?
    C13 O4 . 1.350(2) ?
    O4 C14 . 1.452(2) ?
    C14 C15 . 1.496(3) ?
    C14 H14A . 0.9800 ?
    C14 H14B . 0.9800 ?
    C15 H15A . 0.9700 ?
    C15 H15B . 0.9700 ?
    C15 H15C . 0.9700 ?
    C16 H16A . 0.9700 ?
    C16 H16B . 0.9700 ?
    C16 H16C . 0.9700 ?
loop_
    _geom_angle_atom_site_label_1
    _geom_angle_atom_site_label_2
    _geom_angle_atom_site_label_3
    _geom_angle_site_symmetry_1
    _geom_angle_site_symmetry_3
    _geom_angle
    _geom_angle_publ_flag
    C1 N1 C5 . . 123.55(12) ?
    C1 N1 H1 . . 118.2 ?
    C5 N1 H1 . . 118.2 ?
    C2 C1 N1 . . 118.86(13) ?
    C2 C1 C6 . . 128.14(12) ?
    N1 C1 C6 . . 113.00(13) ?
    C1 C2 C7 . . 124.90(13) ?
    C1 C2 C3 . . 120.01(11) ?
    C7 C2 C3 . . 115.05(12) ?
    C10 C3 C4 . . 111.44(10) ?
    C10 C3 C2 . . 111.01(12) ?
    C4 C3 C2 . . 110.65(12) ?
    C10 C3 H3 . . 107.9 ?
    C4 C3 H3 . . 107.9 ?
    C2 C3 H3 . . 107.9 ?
    C5 C4 C13 . . 121.28(13) ?
    C5 C4 C3 . . 120.13(13) ?
    C13 C4 C3 . . 118.36(13) ?
    C4 C5 N1 . . 119.54(12) ?
    C4 C5 C16 . . 126.95(14) ?
    N1 C5 C16 . . 113.51(13) ?
    C1 C6 H6A . . 109.5 ?
    C1 C6 H6B . . 109.5 ?
    H6A C6 H6B . . 109.5 ?
    C1 C6 H6C . . 109.5 ?
    H6A C6 H6C . . 109.5 ?
    H6B C6 H6C . . 109.5 ?
    O1 C7 O2 . . 122.36(12) ?
    O1 C7 C2 . . 123.54(13) ?
    O2 C7 C2 . . 114.06(12) ?
    C7 O2 C8 . . 117.63(12) ?
    O2 C8 C9 . . 106.51(14) ?
    O2 C8 H8A . . 110.4 ?
    C9 C8 H8A . . 110.4 ?
    O2 C8 H8B . . 110.4 ?
    C9 C8 H8B . . 110.4 ?
    H8A C8 H8B . . 108.6 ?
    C8 C9 H9A . . 109.5 ?
    C8 C9 H9B . . 109.5 ?
    H9A C9 H9B . . 109.5 ?
    C8 C9 H9C . . 109.5 ?
    H9A C9 H9C . . 109.5 ?
    H9B C9 H9C . . 109.5 ?
    N3 C10 N2 . . 110.72(13) ?
    N3 C10 C3 . . 126.17(12) ?
    N2 C10 C3 . . 123.10(12) ?
    C10 N2 C11 . . 107.57(12) ?
    C10 N2 H2 . . 126.2 ?
    C11 N2 H2 . . 126.2 ?
    C12 C11 N2 . . 105.92(13) ?
    C12 C11 H11 . . 127.0 ?
    N2 C11 H11 . . 127.0 ?
    C11 C12 N3 . . 110.26(14) ?
    C11 C12 H12 . . 124.9 ?
    N3 C12 H12 . . 124.9 ?
    C10 N3 C12 . . 105.53(13) ?
    O3 C13 O4 . . 121.56(14) ?
    O3 C13 C4 . . 127.60(15) ?
    O4 C13 C4 . . 110.84(12) ?
    C13 O4 C14 . . 116.62(12) ?
    O4 C14 C15 . . 106.98(14) ?
    O4 C14 H14A . . 110.3 ?
    C15 C14 H14A . . 110.3 ?
    O4 C14 H14B . . 110.3 ?
    C15 C14 H14B . . 110.3 ?
    H14A C14 H14B . . 108.6 ?
    C14 C15 H15A . . 109.5 ?
    C14 C15 H15B . . 109.5 ?
    H15A C15 H15B . . 109.5 ?
    C14 C15 H15C . . 109.5 ?
    H15A C15 H15C . . 109.5 ?
    H15B C15 H15C . . 109.5 ?
    C5 C16 H16A . . 109.5 ?
    C5 C16 H16B . . 109.5 ?
    H16A C16 H16B . . 109.5 ?
    C5 C16 H16C . . 109.5 ?
    H16A C16 H16C . . 109.5 ?
    H16B C16 H16C . . 109.5 ?
loop_
    _geom_torsion_atom_site_label_1
    _geom_torsion_atom_site_label_2
    _geom_torsion_atom_site_label_3
    _geom_torsion_atom_site_label_4
    _geom_torsion_site_symmetry_1
    _geom_torsion_site_symmetry_2
    _geom_torsion_site_symmetry_3
    _geom_torsion_site_symmetry_4
    _geom_torsion
    _geom_torsion_publ_flag
    C5 N1 C1 C2 . . . . 11.5(2) ?
    C5 N1 C1 C6 . . . . -168.01(13) ?
    N1 C1 C2 C7 . . . . -171.32(12) ?
    C6 C1 C2 C7 . . . . 8.1(2) ?
    N1 C1 C2 C3 . . . . 11.18(19) ?
    C6 C1 C2 C3 . . . . -169.38(13) ?
    C1 C2 C3 C10 . . . . 96.34(14) ?
    C7 C2 C3 C10 . . . . -81.40(14) ?
    C1 C2 C3 C4 . . . . -27.93(17) ?
    C7 C2 C3 C4 . . . . 154.33(11) ?
    C10 C3 C4 C5 . . . . -98.67(15) ?
    C2 C3 C4 C5 . . . . 25.35(17) ?
    C10 C3 C4 C13 . . . . 75.95(15) ?
    C2 C3 C4 C13 . . . . -160.02(12) ?
    C13 C4 C5 N1 . . . . 179.24(12) ?
    C3 C4 C5 N1 . . . . -6.29(19) ?
    C13 C4 C5 C16 . . . . -0.2(2) ?
    C3 C4 C5 C16 . . . . 174.29(13) ?
    C1 N1 C5 C4 . . . . -14.2(2) ?
    C1 N1 C5 C16 . . . . 165.30(13) ?
    C1 C2 C7 O1 . . . . -174.51(14) ?
    C3 C2 C7 O1 . . . . 3.1(2) ?
    C1 C2 C7 O2 . . . . 7.8(2) ?
    C3 C2 C7 O2 . . . . -174.61(11) ?
    O1 C7 O2 C8 . . . . 7.2(2) ?
    C2 C7 O2 C8 . . . . -175.03(12) ?
    C7 O2 C8 C9 . . . . 169.35(14) ?
    C4 C3 C10 N3 . . . . 32.28(17) ?
    C2 C3 C10 N3 . . . . -91.54(16) ?
    C4 C3 C10 N2 . . . . -149.20(12) ?
    C2 C3 C10 N2 . . . . 86.98(15) ?
    N3 C10 N2 C11 . . . . 0.37(16) ?
    C3 C10 N2 C11 . . . . -178.36(12) ?
    C10 N2 C11 C12 . . . . -0.51(17) ?
    N2 C11 C12 N3 . . . . 0.48(19) ?
    N2 C10 N3 C12 . . . . -0.07(16) ?
    C3 C10 N3 C12 . . . . 178.60(12) ?
    C11 C12 N3 C10 . . . . -0.26(18) ?
    C5 C4 C13 O3 . . . . -11.3(2) ?
    C3 C4 C13 O3 . . . . 174.13(16) ?
    C5 C4 C13 O4 . . . . 169.00(12) ?
    C3 C4 C13 O4 . . . . -5.56(17) ?
    O3 C13 O4 C14 . . . . 3.9(2) ?
    C4 C13 O4 C14 . . . . -176.41(12) ?
    C13 O4 C14 C15 . . . . 165.03(13) ?
loop_
    _geom_hbond_atom_site_label_D
    _geom_hbond_atom_site_label_H
    _geom_hbond_atom_site_label_A
    _geom_hbond_site_symmetry_A
    _geom_hbond_distance_DH
    _geom_hbond_distance_HA
    _geom_hbond_distance_DA
    _geom_hbond_angle_DHA
    N1 H1 N3 2_566 0.87 2.05 2.913(3) 174.5
    N2 H2 O1 2_565 0.87 2.18 2.979(3) 152.1
_shelx_space_group_comment
;
The symmetry employed for this shelxl refinement is uniquely defined
by the following loop, which should always be used as a source of
symmetry information in preference to the above space-group names.
They are only intended as comments.
;
_shelx_hkl_file
;
   1   0   0 3124.48   70.58   5
   1   0   0 3046.86   78.49   6
  -1   0   0 3089.92   77.09   1
  -1   0   0 3104.86   76.13   1
  -1   0   0 3165.72   64.79   2
  -1   0   0 3094.71   72.42   4
  -1   0   0 3273.97   70.98   5
  -1   0   0 2934.77   80.18   6
  -1   0   0 3236.64   78.64   6
   1   0   0 3344.56   77.58   1
   1   0   0 3245.98   65.69   3
   1   0   0 3180.12   72.34   4
   2   0   0  812.08   16.53   3
   2   0   0  823.63   18.25   4
  -2   0   0  802.53   20.28   6
  -2   0   0  796.99   19.83   6
   2   0   0  788.68   19.63   1
   2   0   0  763.39   17.97   5
   2   0   0  786.90   20.20   6
   2   0   0  769.35   19.80   6
  -2   0   0  797.61   19.27   1
  -2   0   0  790.24   16.52   2
  -2   0   0  808.01   18.25   4
  -2   0   0  776.54   18.02   5
   2   0   0  766.81   16.30   2
   2   0   0  787.71   19.25   1
  -2   0   0  750.53   19.59   1
  -3   0   0  226.03    7.31   6
  -3   0   0  216.76    6.46   5
   3   0   0  232.47    7.24   6
   3   0   0  210.84    6.86   1
   3   0   0  233.99    6.54   1
   3   0   0  231.33    5.26   3
   3   0   0  233.08    6.02   4
   3   0   0  220.63    6.40   5
  -3   0   0  232.61    5.04   2
  -3   0   0  223.62    6.00   4
  -3   0   0  237.09    6.56   1
  -3   0   0  225.92    6.73   6
  -3   0   0  218.38    6.94   1
   3   0   0  235.08    6.77   6
  -4   0   0   77.09    3.31   6
   4   0   0   77.42    3.65   1
   4   0   0   82.66    2.41   3
  -4   0   0   81.80    2.21   2
   4   0   0   80.83    3.46   5
   4   0   0   82.45    3.93   6
  -4   0   0   73.67    3.18   1
   4   0   0   79.53    3.39   6
  -4   0   0   81.97    3.77   1
   4   0   0   81.58    3.29   1
  -4   0   0   84.00    2.97   4
  -4   0   0   79.42    3.62   5
  -4   0   0   78.58    4.03   6
   5   0   0  132.02    5.07   6
   5   0   0  137.87    5.58   1
   5   0   0  132.03    4.95   1
  -5   0   0  129.13    4.43   4
  -5   0   0  132.88    5.11   6
   5   0   0  133.41    5.75   6
   5   0   0  125.94    5.04   5
   5   0   0  131.89    3.64   3
  -5   0   0  117.10    5.12   5
  -5   0   0  130.93    6.08   6
  -6   0   0   97.70    5.32   6
   6   0   0  100.19    4.88   5
   6   0   0  104.76    5.50   6
   6   0   0  105.29    4.77   6
  -6   0   0  105.45    4.71   6
   6   0   0  101.69    5.02   1
   6   0   0  101.53    3.24   3
  -6   0   0  100.54    4.06   4
  -6   0   0  103.53    5.19   5
   6   0   0  106.65    4.66   1
  -6   0   0  106.29    4.63   1
  -6   0   0   98.44    5.82   1
   7   0   0   36.51    3.89   6
   7   0   0   36.15    3.14   1
  -7   0   0   39.27    5.09   1
  -7   0   0   32.01    4.00   5
  -7   0   0   36.31    3.05   1
  -7   0   0   35.12    3.94   6
  -7   0   0   28.35    3.01   4
  -7   0   0   33.72    2.87   6
   7   0   0   29.99    3.31   1
   8   0   0    0.42    1.59   6
  -8   0   0    4.41    1.86   6
  -8   0   0    1.99    1.45   4
  -8   0   0    3.44    3.34   1
   8   0   0    1.09    1.93   1
  -8   0   0   -0.54    2.23   6
  -8   0   0    0.60    1.41   1
  -8   0   0    1.39    2.24   5
   8   0   0    1.99    1.92   1
   8   0   0   -1.30    2.02   6
  -9   0   0    4.31    3.31   6
  -9   0   0   -0.55    3.83   1
  -9   0   0    1.75    2.03   4
   9   0   0    3.32    2.36   1
  -9   0   0    2.20    2.00   1
   9   0   0    5.17    2.73   5
   9   0   0   -0.16    2.83   6
   9   0   0    2.96    2.15   1
  -9   0   0    3.76    2.06   6
   9   0   0    0.91    2.43   6
  -9   0   0   -0.98    3.11   5
  10   0   0   13.84    4.41   5
 -10   0   0    9.79    2.98   4
  10   0   0    7.60    3.09   1
  10   0   0   12.44    4.46   6
 -10   0   0    6.17    3.09   6
  10   0   0    9.98    3.59   1
 -10   0   0    6.09    4.71   6
 -10   0   0    7.23    5.69   1
  10   0   0   -0.03    3.32   6
 -10   0   0   14.33    3.46   1
 -10   1   0    5.04    2.66   4
  10  -1   0    2.69    3.35   1
 -10   1   0   -1.25    5.50   1
 -10   1   0    6.28    2.93   6
  10  -1   0   -4.23    3.47   5
  10  -1   0    0.10    4.29   6
 -10   1   0   -1.68    2.80   1
  10  -1   0   -0.94    3.08   6
 -10   1   0    4.29    4.42   6
  10  -1   0   -4.69    3.17   1
   9  -1   0    3.89    2.60   1
  -9   1   0    2.23    2.09   6
  -9   1   0   10.74    3.27   6
   9  -1   0    4.02    3.33   6
   9  -1   0    3.54    2.21   6
  -9   1   0    3.63    2.22   4
  -9   1   0    7.17    2.54   1
   9  -1   0    5.04    2.31   1
   9  -1   0    7.52    3.00   5
  -9   1   0    7.38    4.48   1
  -8   1   0   53.75    6.52   1
   8  -1   0   56.25    4.26   1
   8  -1   0   60.56    5.25   6
  -8   1   0   55.67    4.11   1
  -8   1   0   57.36    4.17   6
  -8   1   0   56.21    5.31   6
   8  -1   0   59.38    4.87   1
  -8   1   0   57.13    3.66   4
  -7   1   0   14.39    2.82   6
   7  -1   0   17.67    2.89   6
   7  -1   0    9.84    2.02   6
  -7   1   0   19.03    2.42   1
   7  -1   0   18.32    3.51   5
  -7   1   0   15.09    2.36   6
  -7   1   0   15.20    2.69   5
   7  -1   0   16.19    2.55   1
  -7   1   0   16.10    2.11   4
   7  -1   0   17.15    2.41   1
  -7   1   0   18.98    3.55   1
  -6   1   0  119.35    5.09   6
  -6   1   0  111.74    4.89   1
   6  -1   0  119.22    5.57   1
   6  -1   0  123.62    5.43   5
   6  -1   0  117.84    6.04   6
   6  -1   0  122.24    5.20   6
  -6   1   0  122.02    4.51   4
  -6   1   0  118.93    5.53   5
   6  -1   0  123.99    5.07   1
  -6   1   0  120.49    6.53   1
  -6   1   0  118.26    6.01   6
  -5   1   0  127.86    4.28   4
   5  -1   0  121.30    2.93   2
  -5   1   0  129.69    6.04   1
   5  -1   0  124.93    5.63   6
   5  -1   0  120.66    4.68   1
  -5   1   0  120.56    4.66   1
   5  -1   0  120.02    4.95   5
  -5   1   0  117.16    5.48   6
  -5   1   0  123.82    4.85   6
   5  -1   0  122.44    5.29   1
   5  -1   0  120.16    4.83   6
  -5   1   0  118.13    5.06   5
  -4   1   0  400.95   11.13   5
   4  -1   0  425.97   12.59   6
  -4   1   0  424.13   12.54   6
  -4   1   0  413.37   11.71   6
   4  -1   0  412.85    8.85   2
  -4   1   0  415.56   12.43   1
  -4   1   0  396.63   11.29   1
   4  -1   0  404.46   12.02   1
   4  -1   0  407.44   11.07   5
  -4   1   0  417.33   10.57   4
   4  -1   0  432.35   11.78   6
   4  -1   0  423.12   11.36   1
  -3   1   0 3309.45   77.50   1
  -3   1   0 3318.40   79.80   1
   3  -1   0 3340.30   67.24   2
   3  -1   0 3186.18   77.01   1
  -3   1   0 3287.95   75.73   4
   3  -1   0 3154.01   77.15   1
  -3   1   0 3193.59   80.04   6
  -3   1   0 3069.28   79.30   6
   3  -1   0 3193.02   71.85   5
   3  -1   0 3282.76   79.50   6
  -3   1   0 2974.92   70.56   5
   3  -1   0 3353.54   81.84   6
   2  -1   0 9683.75  233.51   6
  -2   1   0 9287.93  233.68   6
  -2   1   0 9278.71  225.97   1
   2  -1   0 9140.85  233.87   6
  -2   1   0 9610.71  229.96   1
   2  -1   0 9999.99  230.06   1
  -2   1   0 9582.80  233.39   6
   2  -1   0 9338.15  225.93   1
   2  -1   0 9140.58  208.90   5
  -1   1   0  654.38   15.72   1
   1  -1   0  649.25   16.17   6
   1  -1   0  654.17   16.53   6
  -1   1   0  618.98   16.13   1
   1  -1   0  661.41   15.72   1
  -1   1   0  627.22   16.51   6
   1  -1   0  670.79   16.20   1
  -1   1   0  661.39   16.18   6
  -1  -1   0  621.98   15.74   6
  -1  -1   0  626.85   15.81   6
   1   1   0  596.40   14.35   4
   1   1   0  643.82   15.79   6
  -1  -1   0  641.62   14.40   4
  -1  -1   0  585.56   15.33   1
   1   1   0  638.51   15.28   1
   1   1   0  652.40   13.16   3
   1   1   0  647.30   14.05   5
   1   1   0  626.30   15.35   1
   1   1   0  608.86   15.70   6
  -1  -1   0  600.33   15.26   1
  -1  -1   0  634.52   14.07   5
  -2  -1   0  387.90   10.45   6
  -2  -1   0  384.40   10.14   6
   2   1   0  374.18    9.79   1
   2   1   0  379.79   10.33   6
   2   1   0  372.64    9.08   4
  -2  -1   0  361.17   10.07   1
  -2  -1   0  368.60    9.78   1
  -2  -1   0  386.70    9.14   4
   2   1   0  368.46   10.08   6
   2   1   0  400.36    8.24   3
  -2  -1   0  358.75    9.23   5
   2   1   0  369.35    9.19   5
   2   1   0  385.02   10.07   1
  -3  -1   0  380.33    9.89   5
   3   1   0  365.51   10.49   6
  -3  -1   0  387.22    8.31   2
   3   1   0  370.39   10.19   1
   3   1   0  376.50    9.75   5
   3   1   0  396.71    8.44   3
  -3  -1   0  356.67   10.61   1
   3   1   0  388.50   10.94   6
   3   1   0  376.24   10.60   1
  -3  -1   0  363.62   10.17   1
  -3  -1   0  380.85   11.08   6
  -3  -1   0  383.19    9.48   4
  -3  -1   0  365.32   10.50   6
   3   1   0  404.54    9.48   4
   4   1   0  142.99    5.05   5
  -4  -1   0  146.98    3.76   2
   4   1   0  153.67    3.90   3
  -4  -1   0  145.30    5.95   6
   4   1   0  147.33    5.51   1
  -4  -1   0  151.29    5.29   6
   4   1   0  156.57    4.61   4
  -4  -1   0  145.37    5.61   1
  -4  -1   0  148.89    5.11   1
  -4  -1   0  151.10    4.61   4
   4   1   0  148.59    5.12   1
  -4  -1   0  138.99    5.24   5
   4   1   0  153.59    5.75   6
   4   1   0  151.16    5.31   6
   5   1   0  565.49   15.91   6
   5   1   0  560.47   16.07   1
  -5  -1   0  555.68   16.25   1
   5   1   0  586.71   16.64   6
   5   1   0  584.96   12.61   3
  -5  -1   0  561.88   15.91   6
  -5  -1   0  522.17   14.91   5
   5   1   0  599.17   14.31   4
  -5  -1   0  565.79   12.32   2
   5   1   0  543.22   14.72   5
   5   1   0  567.38   15.45   1
  -5  -1   0  577.37   15.46   1
  -5  -1   0  553.86   14.29   4
  -5  -1   0  536.37   16.81   6
   6   1   0   -0.16    0.59   3
   6   1   0   -0.08    1.09   6
  -6  -1   0    0.46    1.82   6
  -6  -1   0   -0.33    0.81   1
   6   1   0   -1.26    1.10   1
  -6  -1   0    0.57    0.65   2
  -6  -1   0    0.30    0.99   6
   6   1   0   -0.16    1.13   6
   6   1   0   -0.36    0.95   1
  -6  -1   0   -1.00    1.18   1
  -6  -1   0    1.20    1.44   5
  -6  -1   0    0.34    0.85   4
   6   1   0    0.24    1.18   5
  -7  -1   0   64.26    5.58   6
  -7  -1   0   53.71    3.95   4
  -7  -1   0   65.75    2.50   2
  -7  -1   0   63.23    3.99   1
   7   1   0   65.73    4.39   1
   7   1   0   64.72    2.58   3
   7   1   0   65.19    4.07   1
   7   1   0   67.23    4.73   6
  -7  -1   0   56.64    5.86   1
   7   1   0   59.02    5.39   5
  -7  -1   0   63.73    4.01   6
   8   1   0   16.98    3.26   1
  -8  -1   0   12.97    2.52   6
   8   1   0   20.82    3.62   6
  -8  -1   0   17.37    2.44   4
   8   1   0    7.52    2.25   5
  -8  -1   0   14.53    3.27   5
  -8  -1   0   15.79    2.71   1
   8   1   0   13.78    2.64   1
  -9  -1   0   -1.06    4.68   1
  -9  -1   0    3.78    2.49   6
  -9  -1   0   -0.47    3.04   6
  -9  -1   0    4.23    2.49   1
   9   1   0   -1.08    2.30   6
   9   1   0    7.25    2.67   5
   9   1   0    0.07    2.29   1
  -9  -1   0    5.32    2.38   4
  -9  -1   0    6.22    3.72   5
   9   1   0    6.05    2.82   1
   9   1   0    7.55    3.24   6
 -10  -1   0   11.50    4.68   5
  10   1   0    5.91    4.08   6
  10   1   0    0.56    3.26   1
  10   1   0    2.90    4.17   6
 -10  -1   0    8.33    3.44   6
 -10  -1   0    1.43    6.51   1
 -10  -1   0    4.83    2.99   1
 -10  -1   0    6.29    4.56   6
 -10  -1   0    4.67    2.97   4
 -10   2   0   13.79    4.77   6
  10  -2   0   18.07    4.04   1
 -10   2   0    8.72    2.94   4
 -10   2   0   11.67    3.18   1
  10  -2   0   18.69    4.31   5
  10  -2   0   15.20    4.41   1
  10  -2   0   13.85    4.55   6
 -10   2   0   14.06    3.52   6
 -10   2   0   15.19    7.02   1
  -9   2   0    0.96    1.86   4
   9  -2   0    0.02    2.18   6
  -9   2   0    5.61    4.74   1
   9  -2   0    2.24    3.28   6
  -9   2   0    2.43    3.28   6
   9  -2   0   -3.02    2.12   1
   9  -2   0   -0.89    2.73   5
  -9   2   0   -0.25    2.20   6
   9  -2   0    2.57    2.79   1
  -9   2   0    0.19    1.86   1
   8  -2   0    0.90    2.18   6
  -8   2   0    0.89    1.56   6
  -8   2   0    1.89    3.56   1
   8  -2   0   -1.69    1.57   6
  -8   2   0    2.20    2.38   6
   8  -2   0    1.94    2.04   5
   8  -2   0    0.79    2.07   1
  -8   2   0    0.79    1.56   1
   7  -2   0   55.78    4.95   6
  -7   2   0   56.57    3.85   6
   7  -2   0   55.72    4.12   5
   7  -2   0   57.76    3.75   1
   7  -2   0   55.57    4.38   1
  -7   2   0   57.10    3.65   1
  -7   2   0   58.57    4.78   6
  -7   2   0   64.93    6.14   1
  -6   2   0   34.40    2.72   6
   6  -2   0   32.40    2.95   1
  -6   2   0   39.69    4.40   1
   6  -2   0   35.74    2.72   1
  -6   2   0   32.79    2.30   4
  -6   2   0   33.67    2.71   1
   6  -2   0   35.32    2.78   6
   6  -2   0   34.95    3.60   6
   6  -2   0   38.67    3.12   5
  -6   2   0   38.25    3.45   6
   5  -2   0  325.53    7.25   2
  -5   2   0  313.50    8.81   4
   5  -2   0  311.03    9.83   6
  -5   2   0  319.97   11.14   1
   5  -2   0  329.14   10.53   1
  -5   2   0  326.89    9.97   6
   5  -2   0  318.38   10.96   6
  -5   2   0  323.66    9.62   1
   5  -2   0  319.41    9.58   1
   5  -2   0  327.63    9.70   5
   4  -2   0  162.41    5.47   1
  -4   2   0  171.79    5.55   1
   4  -2   0  171.92    6.45   1
  -4   2   0  156.69    6.33   6
  -4   2   0  170.52    6.72   1
  -4   2   0  166.19    5.01   4
   4  -2   0  174.83    5.76   6
  -4   2   0  169.79    5.74   6
   4  -2   0  165.07    6.31   6
   4  -2   0  161.54    5.65   5
   3  -2   0 2329.97   55.91   1
   3  -2   0 2352.47   56.40   6
   3  -2   0 2233.72   54.76   1
  -3   2   0 2211.26   54.77   1
  -3   2   0 2268.69   55.95   1
   3  -2   0 2270.15   57.19   6
  -3   2   0 2335.09   56.45   6
  -3   2   0 2265.54   57.27   6
   3  -2   0 2302.34   50.82   5
  -2   2   0  471.02   12.39   1
  -2   2   0  467.27   13.22   1
  -2   2   0  487.52   13.51   6
   2  -2   0  478.97   13.25   1
   2  -2   0  480.80   12.41   1
   2  -2   0  499.75   12.84   6
   2  -2   0  500.85   13.52   6
  -2   2   0  502.18   12.83   6
   1  -2   0 4115.67  106.27   6
   1  -2   0 4297.73  103.87   1
  -1   2   0 4179.58  103.83   1
   1  -2   0 4543.26  108.81   6
   1  -2   0 4328.82  105.98   1
  -1   2   0 4527.83  108.04   6
  -1   2   0 4066.19  103.12   1
  -1   2   0 4096.32  106.33   6
   0  -2   0 1899.49   47.84   6
   0   2   0 1876.10   47.28   6
   0  -2   0 1768.11   44.87   1
   0   2   0 1869.27   46.91   6
   0  -2   0 1890.76   47.00   6
   0  -2   0 1854.53   46.05   1
   0   2   0 1943.37   45.72   1
   0   2   0 1870.01   46.64   1
  -1  -2   0 1389.20   33.55   1
   1   2   0 1440.90   33.58   1
  -1  -2   0 1353.82   34.46   6
  -1  -2   0 1323.01   31.63   4
  -1  -2   0 1438.41   33.67   1
   1   2   0 1461.33   29.09   3
   1   2   0 1351.95   34.50   6
   1   2   0 1410.55   30.53   5
  -1  -2   0 1338.69   34.54   6
   1   2   0 1377.57   34.40   6
   1   2   0 1395.05   33.50   1
  -1  -2   0 1411.60   30.60   5
   1   2   0 1347.27   31.60   4
  -2  -2   0   73.19    2.85   1
   2   2   0   71.47    2.82   1
  -2  -2   0   67.61    2.92   1
  -2  -2   0   71.92    2.43   4
   2   2   0   76.38    2.42   4
   2   2   0   76.38    2.18   3
  -2  -2   0   68.51    2.89   6
  -2  -2   0   77.05    3.17   6
  -2  -2   0   68.73    2.72   5
   2   2   0   73.27    2.63   5
   2   2   0   74.64    3.00   6
   2   2   0   74.52    2.94   6
   2   2   0   71.88    2.87   1
   3   2   0    4.74    0.75   4
   3   2   0    4.27    0.87   5
  -3  -2   0    3.54    0.99   6
  -3  -2   0    4.11    0.89   1
   3   2   0    3.56    0.76   1
   3   2   0    5.66    0.99   6
   3   2   0    5.32    1.02   6
   3   2   0    6.34    1.00   1
  -3  -2   0    5.15    0.75   4
   3   2   0    5.12    0.67   3
  -3  -2   0    4.16    0.83   6
  -3  -2   0    5.78    1.15   1
  -3  -2   0    5.07    1.15   5
   4   2   0  995.03   23.61   5
   4   2   0 1028.83   25.37   1
  -4  -2   0  973.41   23.70   4
   4   2   0 1041.71   23.65   4
  -4  -2   0  957.83   25.96   1
   4   2   0  990.73   26.07   6
   4   2   0 1010.26   21.37   3
   4   2   0  996.61   25.75   1
  -4  -2   0  952.44   23.80   5
  -4  -2   0  998.51   25.37   1
  -4  -2   0 1018.75   26.20   6
   4   2   0  973.74   26.41   6
  -4  -2   0  990.51   26.82   6
   5   2   0  750.84   19.97   1
  -5  -2   0  752.11   21.61   6
  -5  -2   0  749.63   19.25   5
   5   2   0  775.94   18.45   4
  -5  -2   0  738.55   18.56   4
   5   2   0  753.88   20.61   6
  -5  -2   0  752.53   16.35   2
   5   2   0  757.80   16.47   3
  -5  -2   0  758.45   20.69   6
   5   2   0  705.48   18.68   5
   5   2   0  765.79   20.56   1
  -5  -2   0  713.25   20.73   1
   5   2   0  749.62   21.08   6
  -5  -2   0  734.39   19.95   1
   6   2   0   13.89    1.33   3
   6   2   0   16.66    2.41   1
   6   2   0   15.72    2.10   4
   6   2   0   18.97    2.29   5
  -6  -2   0   13.62    1.91   4
  -6  -2   0   19.45    2.39   6
   6   2   0   15.90    2.28   1
  -6  -2   0    9.79    2.16   5
  -6  -2   0   11.05    2.01   1
   6   2   0   15.77    2.37   6
  -6  -2   0   11.56    1.77   1
   6   2   0   13.58    2.28   6
  -6  -2   0   15.66    2.91   6
  -6  -2   0   13.88    1.45   2
  -7  -2   0    0.49    2.44   6
  -7  -2   0    0.96    1.22   4
   7   2   0   -1.82    1.50   6
  -7  -2   0   -0.50    1.36   6
  -7  -2   0    1.77    0.99   2
  -7  -2   0   -1.67    1.41   1
   7   2   0   -0.49    1.50   1
   7   2   0   -0.56    1.76   6
  -7  -2   0    2.01    2.13   5
   7   2   0    2.31    1.64   5
  -7  -2   0    1.90    1.57   1
   7   2   0    0.43    0.77   3
   7   2   0   -0.27    1.34   1
  -8  -2   0   11.41    2.19   4
   8   2   0    7.72    2.52   1
  -8  -2   0    9.99    3.18   5
  -8  -2   0   14.42    4.12   6
  -8  -2   0   10.54    2.48   1
   8   2   0   10.14    2.44   1
   8   2   0    8.80    2.60   6
  -8  -2   0   12.49    2.57   6
  -8  -2   0    8.90    2.45   1
  -8  -2   0   12.21    1.66   2
   8   2   0   11.16    1.48   3
   8   2   0    6.72    2.35   5
   9   2   0   25.26    3.95   6
  -9  -2   0   27.65    5.14   5
   9   2   0   31.89    4.84   1
  -9  -2   0   27.44    4.19   1
  -9  -2   0   19.61    4.29   6
   9   2   0   22.17    3.51   5
  -9  -2   0   23.45    5.65   6
  -9  -2   0   24.49    3.54   4
   9   2   0   20.27    3.56   1
  -9  -2   0   20.76    3.27   1
 -10  -2   0    0.96    6.45   1
 -10  -2   0   -6.25    5.09   6
  10   2   0    7.32    4.93   6
 -10  -2   0    0.26    3.85   6
 -10  -2   0    1.42    5.29   5
  10   2   0   -1.87    3.61   1
  10   2   0   -1.93    3.77   6
 -10  -2   0    3.00    3.22   4
 -10  -2   0    0.52    3.55   1
  10  -3   0    0.24    4.27   1
  10  -3   0   -4.83    3.25   1
 -10   3   0   -2.31    4.81   6
  10  -3   0    0.04    4.43   6
 -10   3   0   -2.40    3.09   6
 -10   3   0    5.86    3.08   1
  10  -3   0    4.42    4.39   5
 -10   3   0    1.46    5.53   1
  -9   3   0   10.16    4.23   1
   9  -3   0    6.77    2.44   1
  -9   3   0   10.20    3.96   6
  -9   3   0    6.08    2.49   1
   9  -3   0    9.30    3.26   1
  -9   3   0   15.55    2.95   6
   9  -3   0    8.79    3.64   6
  -9   3   0    9.73    2.12   4
   9  -3   0    9.97    3.19   5
   8  -3   0    4.93    1.96   1
  -8   3   0    5.65    1.98   6
   8  -3   0    5.47    2.61   5
  -8   3   0    6.97    3.96   1
  -8   3   0    7.97    2.30   1
   8  -3   0    4.75    2.90   6
   8  -3   0    8.92    2.46   1
   7  -3   0   17.78    2.70   5
   7  -3   0   17.55    2.55   1
  -7   3   0   19.51    2.56   1
   7  -3   0   18.80    3.48   6
  -7   3   0   16.71    2.52   6
  -7   3   0   18.53    3.38   6
   7  -3   0   16.17    2.35   1
  -6   3   0  272.48   10.98   1
  -6   3   0  304.60    9.38   1
  -6   3   0  290.23   10.87   6
   6  -3   0  283.71    9.18   1
   6  -3   0  292.08    9.56   5
   6  -3   0  285.54    9.52   6
   6  -3   0  269.94   10.67   6
  -6   3   0  268.83    8.29   4
  -6   3   0  276.90    9.46   6
   6  -3   0  285.44   10.22   1
   5  -3   0  170.63    7.21   1
   5  -3   0  168.59    7.02   6
   5  -3   0  165.23    6.20   6
  -5   3   0  162.60    5.95   1
   5  -3   0  155.34    6.17   5
  -5   3   0  176.61    7.40   6
  -5   3   0  175.88    5.46   4
  -5   3   0  166.30    7.52   1
  -5   3   0  169.77    6.25   6
   5  -3   0  167.62    5.99   1
  -4   3   0  836.85   22.64   6
   4  -3   0  771.81   20.54   1
   4  -3   0  778.38   19.64   5
  -4   3   0  778.77   20.59   1
  -4   3   0  810.00   21.34   6
   4  -3   0  824.20   22.42   6
  -4   3   0  780.50   22.13   1
   4  -3   0  778.19   21.92   1
   4  -3   0  823.20   21.31   6
  -3   3   0   24.22    2.66   1
   3  -3   0   26.60    1.72   1
   3  -3   0   25.52    1.73   6
  -3   3   0   25.81    1.78   6
  -3   3   0   22.28    1.55   1
   3  -3   0   23.24    2.34   1
   3  -3   0   27.85    2.26   6
  -3   3   0   24.20    2.24   6
   2  -3   0   29.88    2.26   1
   2  -3   0   32.04    2.21   6
   2  -3   0   34.56    1.86   6
  -2   3   0   32.34    2.29   6
   2  -3   0   31.89    1.73   1
  -2   3   0   31.31    1.70   1
  -2   3   0   34.60    1.87   6
  -2   3   0   35.33    2.56   1
   1  -3   0  368.51   10.67   6
  -1   3   0  354.47   10.50   6
   1  -3   0  349.34    9.88   6
  -1   3   0  369.21    9.92   6
   1  -3   0  352.88   10.41   1
  -1   3   0  365.20    9.63   1
   1  -3   0  363.68    9.65   1
   0   3   0  100.46    3.82   6
   0  -3   0   94.23    3.76   1
   0   3   0   95.26    3.43   6
   0  -3   0   98.09    3.52   6
   0  -3   0   98.76    3.90   6
   0  -3   0   94.38    3.36   1
   0   3   0   96.43    3.32   1
   0   3   0   97.57    3.73   1
  -1  -3   0 1811.03   44.69   6
  -1  -3   0 1772.78   39.28   5
   1   3   0 1766.15   43.24   1
  -1  -3   0 1799.37   43.45   1
   1   3   0 1718.75   43.00   1
   1   3   0 1789.87   41.19   4
  -1  -3   0 1764.70   43.16   1
   1   3   0 1766.77   44.49   6
   1   3   0 1827.66   37.48   3
   1   3   0 1859.23   44.31   6
  -1  -3   0 1712.24   44.30   6
   2   3   0 4569.59   95.17   3
  -2  -3   0 4517.13  109.97   1
  -2  -3   0 4354.28  108.97   1
   2   3   0 4514.41  100.04   5
   2   3   0 4566.63  113.91   6
   2   3   0 4424.84  109.17   1
  -2  -3   0 4343.43  104.07   4
  -2  -3   0 4425.63   99.18   5
   2   3   0 4525.92  105.22   4
  -2  -3   0 4493.36  113.31   6
   2   3   0 4575.18  111.15   1
  -2  -3   0 4489.28  113.10   6
   2   3   0 4594.74  113.96   6
   3   3   0  409.87   11.70   6
   3   3   0  398.83   10.39   5
   3   3   0  398.26   11.74   6
  -3  -3   0  402.00   11.71   1
   3   3   0  387.45   11.35   1
  -3  -3   0  397.02   12.08   6
  -3  -3   0  397.49   10.67   5
  -3  -3   0  381.70   11.72   6
  -3  -3   0  401.53   11.41   1
   3   3   0  424.71   10.21   4
   3   3   0  394.51   11.28   1
   3   3   0  395.89    9.25   3
  -3  -3   0  395.87   10.28   4
   4   3   0    0.64    0.85   6
  -4  -3   0    1.26    0.71   4
  -4  -3   0    2.77    1.28   5
   4   3   0    0.83    0.73   4
   4   3   0    0.57    0.81   5
   4   3   0    0.10    0.88   6
  -4  -3   0    0.40    0.80   1
   4   3   0    1.00    0.58   3
   4   3   0    2.06    1.03   1
   4   3   0    1.88    0.96   1
  -4  -3   0    1.15    0.94   1
  -4  -3   0    0.60    0.83   6
  -4  -3   0    1.91    1.18   6
   5   3   0   62.87    3.70   1
   5   3   0   69.43    3.12   4
  -5  -3   0   64.27    3.65   1
   5   3   0   62.02    3.64   1
  -5  -3   0   62.05    4.56   6
   5   3   0   62.49    3.51   5
  -5  -3   0   63.72    3.09   4
  -5  -3   0   64.92    3.74   6
  -5  -3   0   65.09    4.18   5
   5   3   0   63.29    3.90   6
  -5  -3   0   59.14    3.88   1
   5   3   0   62.61    2.45   3
  -5  -3   0   63.09    2.68   2
   5   3   0   70.47    3.86   6
  -6  -3   0   15.51    1.76   2
  -6  -3   0   17.32    2.75   1
  -6  -3   0   14.73    2.25   6
  -6  -3   0   14.82    2.06   4
   6   3   0   15.90    2.52   6
   6   3   0   15.91    1.53   3
   6   3   0   11.24    1.87   1
  -6  -3   0   16.25    2.83   5
  -6  -3   0   15.04    2.23   1
   6   3   0   17.22    2.26   4
   6   3   0   11.07    1.99   1
  -6  -3   0   14.25    2.96   6
  -7  -3   0   50.35    3.45   4
   7   3   0   51.67    3.70   4
   7   3   0   52.62    4.29   1
   7   3   0   52.63    4.39   1
  -7  -3   0   52.65    4.56   1
  -7  -3   0   51.56    2.90   2
  -7  -3   0   53.88    4.28   1
   7   3   0   56.24    4.31   5
  -7  -3   0   63.68    4.42   6
  -7  -3   0   59.33    6.19   6
   7   3   0   51.48    2.51   3
   7   3   0   54.07    4.57   6
  -7  -3   0   54.54    5.30   5
   8   3   0   16.97    3.28   6
  -8  -3   0   20.91    2.66   2
  -8  -3   0   18.35    3.04   6
   8   3   0   17.46    1.91   3
   8   3   0   25.67    3.64   1
  -8  -3   0   17.41    2.55   4
  -8  -3   0   15.12    2.77   1
  -8  -3   0   17.85    4.96   6
   8   3   0   23.06    3.62   1
  -8  -3   0   18.86    4.08   5
  -8  -3   0   17.38    3.00   1
   8   3   0   12.28    2.88   5
   9   3   0   33.97    4.36   5
   9   3   0   38.30    4.73   1
  -9  -3   0   46.61    6.15   1
   9   3   0   34.15    4.82   1
  -9  -3   0   32.26    4.65   4
  -9  -3   0   39.26    5.83   1
  -9  -3   0   31.02    4.67   6
   9   3   0   36.40    2.64   3
   9   3   0   32.71    4.88   6
  -9  -3   0   40.19    7.12   6
  -9  -3   0   37.69    3.49   2
  -9  -3   0   31.94    5.82   5
 -10   4   0    3.26    5.33   6
  10  -4   0    9.10    3.98   1
 -10   4   0   13.01    3.56   6
  10  -4   0    1.11    3.44   6
  10  -4   0   11.08    5.69   6
 -10   4   0    5.62    3.55   1
 -10   4   0    4.40    5.80   1
   9  -4   0    3.91    2.56   6
  -9   4   0   -1.03    5.11   1
   9  -4   0    4.43    3.00   1
   9  -4   0    3.69    2.41   1
   9  -4   0    6.57    3.49   5
  -9   4   0    1.89    2.45   6
  -9   4   0    1.64    2.38   1
   9  -4   0   -0.94    4.07   6
  -9   4   0   -7.24    3.42   6
  -9   4   0    0.62    1.75   4
   8  -4   0   55.22    6.67   6
   8  -4   0   56.42    5.36   1
  -8   4   0   58.33    6.37   6
  -8   4   0   64.94    4.91   6
  -8   4   0   61.82    7.69   1
   8  -4   0   62.66    5.58   5
  -8   4   0   64.07    4.58   1
   7  -4   0   27.40    3.75   1
  -7   4   0   31.94    5.08   1
   7  -4   0   28.45    4.42   6
  -7   4   0   28.35    4.30   6
  -7   4   0   30.36    3.14   6
  -7   4   0   25.26    3.09   1
  -6   4   0  194.59    7.47   6
  -6   4   0  194.07    7.20   1
  -6   4   0  194.75    8.80   6
   6  -4   0  195.44    8.47   6
  -6   4   0  189.46    9.23   1
   6  -4   0  190.51    8.82   1
   6  -4   0  190.46    7.56   5
   6  -4   0  202.85    7.56   6
   6  -4   0  193.71    7.16   1
   5  -4   0  176.21    6.31   1
   5  -4   0  166.10    6.52   5
  -5   4   0  175.47    6.32   1
   5  -4   0  185.42    7.70   6
  -5   4   0  167.80    7.97   1
  -5   4   0  168.92    6.48   6
  -5   4   0  162.67    7.43   6
   5  -4   0  171.08    6.47   6
   5  -4   0  164.56    7.49   1
   4  -4   0  567.84   17.42   1
   4  -4   0  583.75   15.90   1
   4  -4   0  584.61   17.66   6
  -4   4   0  592.94   16.48   6
   4  -4   0  598.20   16.46   6
  -4   4   0  600.93   17.84   6
  -4   4   0  593.46   15.94   1
   4  -4   0  575.15   15.32   5
  -4   4   0  586.31   17.62   1
  -3   4   0    6.48    1.85   1
  -3   4   0    5.14    1.09   6
  -3   4   0    4.50    0.99   1
   3  -4   0    5.60    1.00   1
   3  -4   0    5.34    0.99   6
   3  -4   0    4.67    1.18   6
   3  -4   0    7.46    1.71   1
  -3   4   0    4.40    1.36   6
  -2   4   0  137.06    5.67   1
   2  -4   0  140.02    4.77   1
   2  -4   0  135.00    5.74   1
  -2   4   0  134.64    4.68   1
   2  -4   0  135.81    5.68   6
   2  -4   0  135.70    4.88   6
  -2   4   0  137.90    5.62   6
  -2   4   0  137.77    4.90   6
  -1   4   0  431.23   12.84   6
   1  -4   0  414.77   12.07   6
  -1   4   0  429.19   12.08   6
  -1   4   0  436.38   11.76   1
   1  -4   0  449.16   13.14   6
  -1   4   0  448.00   12.66   1
   1  -4   0  430.76   11.79   1
   1  -4   0  443.46   12.87   1
   0  -4   0  239.23    7.48   6
   0  -4   0  236.87    8.04   6
   0   4   0  234.37    7.13   1
   0   4   0  233.93    7.34   6
   0   4   0  263.46    7.88   1
   0   4   0  218.62    6.52   4
   0  -4   0  264.20    6.51   5
   0  -4   0  245.02    7.95   1
   0   4   0  232.70    7.83   6
   1   4   0  994.63   25.36   6
   1   4   0  989.07   24.64   1
   1   4   0  996.98   25.76   6
  -1  -4   0  967.98   25.50   6
   1   4   0  976.88   21.39   3
  -1  -4   0  949.67   24.78   1
   1   4   0  930.44   24.89   1
   1   4   0  965.40   22.99   4
  -1  -4   0  972.02   25.99   6
  -1  -4   0 1015.58   25.37   1
  -1  -4   0  976.49   22.42   5
   2   4   0   88.57    3.27   5
   2   4   0   84.74    3.90   6
   2   4   0   81.95    3.66   6
   2   4   0   85.90    2.96   3
  -2  -4   0   78.41    3.07   4
   2   4   0   90.11    3.91   1
  -2  -4   0   80.04    3.85   1
   2   4   0   83.21    3.06   4
  -2  -4   0   88.04    3.57   5
   2   4   0   84.28    3.63   1
  -2  -4   0   83.86    3.78   1
  -2  -4   0   84.19    4.01   6
  -2  -4   0   88.96    4.11   6
   3   4   0  126.74    4.91   1
  -3  -4   0  114.18    4.98   1
   3   4   0  122.19    5.03   6
   3   4   0  129.01    5.04   1
   3   4   0  123.79    4.09   4
  -3  -4   0  119.88    5.35   6
  -3  -4   0  115.64    4.17   4
   3   4   0  124.55    4.41   5
  -3  -4   0  120.93    5.19   6
   3   4   0  122.89    3.78   3
   3   4   0  116.77    5.00   6
  -3  -4   0  119.27    4.75   5
  -3  -4   0  122.01    5.12   1
  -4  -4   0   57.30    3.56   1
   4   4   0   52.88    2.66   4
   4   4   0   54.93    3.39   6
  -4  -4   0   52.35    3.53   5
  -4  -4   0   50.04    3.81   6
   4   4   0   53.24    3.28   6
   4   4   0   53.37    2.33   3
  -4  -4   0   50.21    3.35   6
   4   4   0   52.08    2.98   5
   4   4   0   47.28    3.09   1
  -4  -4   0   51.59    3.56   1
   4   4   0   52.38    3.37   1
  -4  -4   0   51.80    2.72   4
   5   4   0    0.19    0.83   3
  -5  -4   0   -1.54    1.82   6
   5   4   0    1.82    1.31   6
   5   4   0    0.56    1.01   4
   5   4   0    0.79    1.14   5
   5   4   0    1.23    1.39   1
  -5  -4   0   -0.93    1.59   5
  -5  -4   0    0.01    0.93   4
   5   4   0    0.53    1.26   6
  -5  -4   0   -0.27    1.22   1
  -5  -4   0    2.27    1.38   6
   5   4   0    1.00    1.16   1
  -5  -4   0    0.97    1.15   1
  -6  -4   0    5.02    2.16   1
   6   4   0    7.57    3.56   6
  -6  -4   0    5.67    2.02   1
  -6  -4   0    5.50    2.67   5
   6   4   0    5.84    1.62   1
  -6  -4   0    4.63    1.71   6
  -6  -4   0    8.12    1.52   2
  -6  -4   0   10.26    1.68   4
  -6  -4   0    6.50    2.84   6
   6   4   0    6.59    1.96   5
   6   4   0    9.71    1.71   4
   6   4   0    8.73    1.36   3
   6   4   0    6.83    1.68   1
  -7  -4   0    4.41    2.32   1
   7   4   0    4.38    2.14   6
  -7  -4   0    4.55    2.18   1
   7   4   0    4.24    1.27   3
  -7  -4   0    2.77    1.75   4
   7   4   0    2.68    1.84   1
  -7  -4   0    1.62    2.82   5
   7   4   0   -0.43    1.95   6
  -7  -4   0    3.96    2.03   6
  -7  -4   0    3.27    1.47   2
   7   4   0    3.32    1.83   4
   7   4   0    0.32    2.03   5
  -7  -4   0    1.59    3.33   6
   7   4   0    3.75    1.82   1
   8   4   0   37.33    5.04   5
   8   4   0   37.00    4.83   1
  -8  -4   0   45.69    6.48   6
  -8  -4   0   39.55    5.05   6
   8   4   0   42.72    5.27   6
  -8  -4   0   41.88    5.51   1
  -8  -4   0   44.00    3.46   2
  -8  -4   0   44.05    4.41   4
   8   4   0   39.53    5.21   1
  -8  -4   0   37.70    5.07   5
   8   4   0   42.65    2.70   3
  -8  -4   0   40.14    5.24   1
  -9  -4   0   27.73    4.42   1
  -9  -4   0   25.43    4.51   6
  -9  -4   0   21.74    6.98   6
  -9  -4   0   27.73    5.04   1
   9   4   0   29.22    5.06   1
   9   4   0   26.05    4.49   6
  -9  -4   0   29.69    3.88   4
   9   4   0   28.83    2.63   3
  -9  -4   0   21.35    5.72   5
  -9  -4   0   27.28    3.04   2
   9   4   0   23.69    6.70   5
 -10   5   0    3.49    7.10   1
 -10   5   0    0.60    5.79   6
 -10   5   0    5.27    3.37   1
 -10   5   0   -1.54    4.22   6
  10  -5   0   -0.63    3.89   6
  10  -5   0    6.05    3.69   1
  10  -5   0    2.44    6.64   6
  -9   5   0    3.03    4.37   6
  -9   5   0    1.20    2.93   6
  -9   5   0    0.58    5.70   1
   9  -5   0   -4.17    4.67   6
   9  -5   0    0.91    3.53   1
  -9   5   0   -0.03    1.99   4
   9  -5   0    6.15    2.76   1
   9  -5   0   -0.23    3.51   6
   9  -5   0   -4.42    3.55   5
  -9   5   0    2.08    2.83   1
   9  -5   0    1.94    0.95   2
   8  -5   0   -0.42    1.03   2
  -8   5   0   -0.23    2.05   1
  -8   5   0    1.07    2.24   6
   8  -5   0    1.71    3.34   6
  -8   5   0   -0.31    1.90   4
  -8   5   0    2.18    3.18   6
   8  -5   0    1.95    2.03   1
   8  -5   0   -4.31    2.66   5
  -8   5   0   -6.71    4.07   1
   8  -5   0   -1.11    2.12   6
   8  -5   0    3.38    2.74   1
  -7   5   0   80.83    4.83   1
  -7   5   0   83.00    6.50   6
   7  -5   0   85.48    6.19   6
  -7   5   0   84.77    5.08   6
  -7   5   0   68.37    4.05   4
   7  -5   0   85.40    6.63   1
   7  -5   0   87.26    4.96   1
  -7   5   0   89.39    8.06   1
  -6   5   0   79.84    4.64   6
   6  -5   0   85.14    4.41   1
  -6   5   0   70.38    4.81   1
   6  -5   0   78.40    5.58   6
  -6   5   0   86.71    3.92   4
  -6   5   0   81.26    5.84   6
   6  -5   0   81.18    5.90   1
   5  -5   0   13.86    2.43   1
  -5   5   0   19.19    2.38   6
  -5   5   0   21.02    3.51   1
  -5   5   0   20.68    2.29   1
   5  -5   0   15.76    2.35   5
   5  -5   0   16.31    2.35   6
   5  -5   0   17.78    2.92   6
  -5   5   0   18.28    3.07   6
   5  -5   0   15.44    2.09   1
  -4   5   0    4.94    1.15   6
   4  -5   0    5.13    1.61   6
  -4   5   0    4.96    2.21   1
  -4   5   0    6.52    2.04   6
   4  -5   0    4.43    1.92   1
  -4   5   0    4.14    1.13   1
   4  -5   0    3.77    1.19   6
   4  -5   0    4.75    1.20   1
  -3   5   0   80.43    3.67   1
   3  -5   0   82.64    3.72   1
   3  -5   0   78.60    4.86   1
  -3   5   0   80.44    4.89   1
  -3   5   0   78.89    4.61   6
  -3   5   0   78.24    3.83   6
   3  -5   0   81.32    3.82   6
   3  -5   0   81.72    4.65   6
   2  -5   0   22.80    2.03   6
  -2   5   0   22.75    2.88   1
   2  -5   0   22.72    1.91   1
  -2   5   0   20.76    1.86   6
  -2   5   0   20.03    1.74   1
  -2   5   0   20.01    2.36   6
   2  -5   0   15.79    2.30   1
   2  -5   0   23.06    2.42   6
   1  -5   0  470.75   13.03   1
   1  -5   0  465.49   14.23   1
   1  -5   0  480.76   13.49   6
  -1   5   0  443.06   14.04   6
  -1   5   0  478.27   12.97   1
  -1   5   0  448.80   13.73   1
   1  -5   0  467.29   14.47   6
  -1   5   0  489.83   13.41   6
   0  -5   0  110.19    4.42   1
   0  -5   0  113.39    4.64   6
   0  -5   0  113.89    5.19   1
   0   5   0  107.52    4.26   1
   0   5   0  102.27    3.87   4
   0   5   0  114.59    4.49   6
   0  -5   0  115.18    3.92   5
   0  -5   0  106.32    5.10   6
   0   5   0  111.33    4.92   1
   1   5   0  639.97   16.91   1
   1   5   0  651.98   17.97   6
  -1  -5   0  616.95   17.13   1
  -1  -5   0  635.28   18.29   6
   1   5   0  629.32   15.55   4
  -1  -5   0  657.81   15.43   5
   1   5   0  632.92   17.36   6
   1   5   0  613.94   17.32   1
   1   5   0  611.38   14.62   3
  -1  -5   0  598.25   17.67   1
   2   5   0   17.63    2.22   1
   2   5   0   18.66    1.83   4
   2   5   0   16.26    1.77   1
   2   5   0   16.03    1.54   3
  -2  -5   0   18.14    2.32   6
  -2  -5   0   16.91    2.35   6
  -2  -5   0   18.22    2.22   5
  -2  -5   0   15.91    1.94   1
   2   5   0   17.03    1.89   6
  -2  -5   0   17.32    2.22   1
   2   5   0   16.73    2.10   6
  -3  -5   0   18.05    2.41   1
   3   5   0   18.21    2.10   6
  -3  -5   0   18.71    2.58   5
  -3  -5   0   17.83    2.77   6
   3   5   0   20.25    2.01   5
  -3  -5   0   19.64    2.47   6
   3   5   0   19.29    2.32   6
  -3  -5   0   19.00    1.79   4
   3   5   0   19.72    2.39   1
   3   5   0   20.48    1.96   4
   3   5   0   17.78    1.60   3
   3   5   0   19.77    2.08   1
  -3  -5   0   19.18    2.35   1
   4   5   0   77.87    3.46   4
   4   5   0   71.05    3.01   3
  -4  -5   0   72.03    4.43   1
   4   5   0   75.36    4.28   6
   4   5   0   75.43    4.27   6
   4   5   0   76.11    4.35   1
   4   5   0   68.52    3.92   1
  -4  -5   0   66.52    4.75   6
  -4  -5   0   65.57    4.30   1
  -4  -5   0   69.10    4.46   6
  -4  -5   0   65.86    3.37   4
  -4  -5   0   71.24    4.33   5
   4   5   0   71.48    3.76   5
   5   5   0   -0.38    1.41   6
   5   5   0    0.00    1.42   6
   5   5   0   -1.28    1.28   1
  -5  -5   0   -0.08    1.16   4
   5   5   0    0.28    1.26   4
   5   5   0    0.02    0.90   3
   5   5   0    0.33    1.47   1
  -5  -5   0    1.52    1.56   1
  -5  -5   0   -0.40    2.15   6
  -5  -5   0   -2.45    1.47   6
  -5  -5   0    1.04    1.69   1
  -5  -5   0    0.22    1.84   5
   5   5   0    0.05    1.87   5
   6   5   0   10.61    2.50   6
   6   5   0   11.17    2.66   1
   6   5   0    7.88    2.06   1
   6   5   0   10.45    2.06   4
  -6  -5   0   11.87    2.70   1
   6   5   0   13.06    2.24   5
  -6  -5   0   11.29    2.51   6
  -6  -5   0    9.89    1.89   2
  -6  -5   0   12.99    3.28   5
   6   5   0   12.12    1.62   3
  -6  -5   0    8.61    1.99   4
  -6  -5   0   10.14    2.47   1
  -6  -5   0   10.89    3.72   6
  -7  -5   0    1.66    2.67   6
  -7  -5   0    4.57    2.68   1
   7   5   0   -0.80    2.18   1
   7   5   0    0.59    2.39   6
  -7  -5   0    6.36    3.61   5
  -7  -5   0   -0.13    1.81   4
   7   5   0    0.21    2.30   6
  -7  -5   0    2.90    1.95   2
   7   5   0   -0.45    1.97   1
   7   5   0    2.16    1.29   3
  -7  -5   0    2.23    2.55   1
   7   5   0   -0.60    2.32   5
  -7  -5   0    2.48    3.76   6
   7   5   0   -0.82    2.07   4
   8   5   0   -1.81    3.00   6
   8   5   0    3.62    3.05   1
  -8  -5   0    2.21    3.16   1
  -8  -5   0    1.64    5.83   6
  -8  -5   0   -2.53    4.28   5
   8   5   0   -1.77    2.91   1
  -8  -5   0    4.66    3.55   1
   8   5   0    1.40    3.04   5
  -8  -5   0   -0.67    2.71   4
  -8  -5   0    5.52    3.62   6
   8   5   0   -1.00    2.65   4
   8   5   0    4.19    1.58   3
   8   5   0   -0.64    3.04   6
  -8  -5   0    2.38    2.68   2
  -9   6   0   23.47    4.01   1
   9  -6   0   14.37    5.91   6
  -9   6   0    9.76    5.00   6
   9  -6   0   14.29    6.65   1
  -9   6   0   32.38    7.70   1
   9  -6   0   21.61    3.55   1
   9  -6   0    8.86    4.39   5
  -9   6   0   19.43    3.92   6
   8  -6   0    2.90    3.73   5
   8  -6   0    4.84    2.16   1
   8  -6   0    1.20    2.33   6
  -8   6   0    4.67    3.85   6
  -8   6   0    2.36    4.26   1
  -8   6   0    0.00    2.39   6
  -8   6   0    3.15    2.54   1
  -8   6   0   -0.80    1.70   4
  -7   6   0   29.46    3.70   1
   7  -6   0   26.96    4.35   6
   7  -6   0   24.49    3.81   5
  -7   6   0   26.12    3.73   6
  -7   6   0   22.23    4.45   1
   7  -6   0   24.63    4.03   1
  -7   6   0   31.58    5.02   6
  -7   6   0   31.24    3.13   4
   7  -6   0   28.88    3.62   1
  -6   6   0   22.37    4.13   1
   6  -6   0   25.64    2.90   1
  -6   6   0   26.43    4.02   6
   6  -6   0   23.65    3.58   1
   6  -6   0   31.30    4.13   5
  -6   6   0   27.74    3.32   6
  -6   6   0   20.47    3.09   1
   5  -6   0   56.47    5.16   6
  -5   6   0   70.19    5.19   6
   5  -6   0   70.79    4.49   5
   5  -6   0   55.42    5.43   1
   5  -6   0   68.27    4.35   6
  -5   6   0   66.86    4.19   6
   5  -6   0   66.74    3.93   1
  -5   6   0   60.11    7.65   1
  -4   6   0   32.22    3.71   6
   4  -6   0   28.57    2.65   6
   4  -6   0   26.20    3.78   1
  -4   6   0   29.32    2.83   6
  -4   6   0   29.46    2.64   1
  -4   6   0   33.23    4.46   1
   4  -6   0   26.00    3.51   6
   4  -6   0   27.97    2.59   1
   3  -6   0    5.76    1.97   6
  -3   6   0    8.21    1.58   6
   3  -6   0    8.14    1.56   6
  -3   6   0    5.87    1.60   6
   3  -6   0    5.48    1.99   1
  -3   6   0    4.24    1.97   1
   2  -6   0    0.83    1.02   6
   2  -6   0    1.48    0.95   1
   2  -6   0    1.46    1.60   6
  -2   6   0    2.21    1.05   6
  -2   6   0    3.00    1.69   1
  -2   6   0    1.30    0.73   1
  -2   6   0    1.33    1.22   6
   2  -6   0    2.43    1.61   1
  -1   6   0   36.36    3.08   6
   1  -6   0   35.12    2.79   6
  -1   6   0   31.84    2.48   6
   1  -6   0   35.06    3.56   1
   1  -6   0   34.33    2.53   1
   1  -6   0   36.46    3.45   6
  -1   6   0   31.26    2.34   1
  -1   6   0   34.32    3.36   1
   0  -6   0  208.74    8.38   1
   0  -6   0  209.00    8.46   6
   0   6   0  214.54    7.24   1
   0  -6   0  221.23    7.83   6
   0   6   0  219.80    8.21   6
   0   6   0  196.89    6.49   4
   0   6   0  215.68    7.50   6
   0   6   0  195.91    7.82   1
   0  -6   0  226.71    6.59   5
   0  -6   0  217.58    7.49   1
  -1  -6   0   19.63    2.57   6
   1   6   0   21.59    2.74   1
   1   6   0   20.00    2.33   6
   1   6   0   19.86    2.14   6
   1   6   0   18.62    1.97   1
  -1  -6   0   21.16    2.56   6
  -1  -6   0   19.16    2.38   5
   1   6   0   19.23    2.09   4
  -1  -6   0   18.29    2.13   1
  -1  -6   0   19.33    2.90   1
   1   6   0   20.42    1.80   3
   2   6   0  386.62   12.08   1
  -2  -6   0  381.00   12.06   1
   2   6   0  372.89    9.85   3
   2   6   0  380.32   12.41   6
  -2  -6   0  384.28   12.47   6
  -2  -6   0  368.44   12.49   1
  -2  -6   0  375.98   10.76   5
  -2  -6   0  376.16   12.85   6
   2   6   0  378.59   11.94   6
   2   6   0  375.74   11.55   1
   2   6   0  391.24   10.31   4
   3   6   0   25.18    3.14   1
  -3  -6   0   22.49    3.11   5
   3   6   0   17.96    2.62   1
   3   6   0   21.61    2.84   6
  -3  -6   0   21.83    2.89   1
  -3  -6   0   22.00    3.29   6
   3   6   0   20.83    2.01   3
   3   6   0   20.41    2.28   4
  -3  -6   0   21.14    3.09   6
   3   6   0   20.93    2.56   6
  -3  -6   0   21.84    3.08   1
  -4  -6   0    6.22    1.82   1
  -4  -6   0    4.72    1.46   4
   4   6   0    6.70    1.74   6
  -4  -6   0    6.06    2.30   5
   4   6   0    6.45    1.39   3
   4   6   0    9.33    1.90   1
   4   6   0    4.23    1.84   1
  -4  -6   0    5.62    1.96   6
   4   6   0    5.55    1.71   5
  -4  -6   0    9.99    2.82   6
   5   6   0   16.08    2.54   1
   5   6   0   17.32    2.14   3
  -5  -6   0   15.31    3.34   5
  -5  -6   0   18.87    3.31   6
  -5  -6   0   12.21    2.10   4
   5   6   0   18.58    2.92   6
   5   6   0   22.31    2.83   5
   5   6   0   19.04    3.02   1
  -5  -6   0   18.44    3.08   1
  -5  -6   0   14.28    2.79   1
  -6  -6   0   10.13    3.50   5
  -6  -6   0   12.70    4.11   6
  -6  -6   0    9.74    2.81   6
  -6  -6   0    6.41    2.03   4
   6   6   0   12.59    1.77   3
   6   6   0   10.92    3.00   6
  -6  -6   0    7.91    2.58   1
   6   6   0   11.10    2.91   1
  -6  -6   0    3.97    2.66   1
   6   6   0   10.75    2.52   5
   6   6   0   10.82    2.23   1
   7   6   0    0.37    2.44   4
   7   6   0   -1.56    2.99   6
   7   6   0   11.77    3.56   1
   7   6   0    5.27    1.50   3
  -7  -6   0    2.05    3.96   5
  -7  -6   0    6.14    2.54   4
   7   6   0    1.42    2.75   5
  -7  -6   0    3.71    2.98   1
  -7  -6   0    6.69    3.57   1
   7   6   0    5.68    3.03   1
  -7  -6   0    4.76    4.95   6
  -7  -6   0    3.40    2.25   2
   7   6   0    6.26    3.26   6
  -7  -6   0    7.79    3.70   6
  -8  -6   0   -0.19    3.63   4
   8   6   0    0.67    3.70   1
  -8  -6   0   -1.08    2.67   2
   8   6   0    2.02    1.67   3
  -8  -6   0   -2.26    4.51   6
   8   6   0    5.68    5.89   5
   8   6   0   -5.65    3.05   4
   8   6   0   -2.24    3.66   6
  -8  -6   0   -3.66    5.29   5
   8   6   0    2.97    4.41   6
  -8  -6   0   -1.29    4.30   1
  -8  -6   0   -0.83    6.05   6
  -8  -6   0    0.88    4.27   1
  -8   7   0   -0.87    2.22   4
   8  -7   0    1.47    3.00   6
  -8   7   0    3.18    5.71   1
   8  -7   0   -0.24    3.74   5
  -8   7   0    0.26    2.93   1
  -8   7   0   -0.39    4.63   6
  -8   7   0   -3.52    3.01   6
   8  -7   0    0.46    4.10   1
   8  -7   0    2.93    4.71   6
   8  -7   0    1.97    2.40   1
   7  -7   0   11.44    4.36   1
  -7   7   0    9.87    2.54   4
   7  -7   0    8.25    2.51   1
  -7   7   0    7.32    2.55   1
   7  -7   0    0.04    3.63   6
   7  -7   0    7.61    3.60   5
  -7   7   0   11.62    3.77   6
  -7   7   0    4.09    2.54   6
  -7   7   0    6.53    4.65   1
   6  -7   0   32.93    4.90   6
  -6   7   0   33.62    5.89   6
   6  -7   0   38.85    3.85   1
  -6   7   0   37.16    3.71   1
   6  -7   0   37.29    5.70   1
  -6   7   0   32.71    4.07   6
  -6   7   0   34.61    5.68   1
   5  -7   0    8.54    1.93   1
  -5   7   0   11.76    2.47   6
  -5   7   0   12.31    4.00   1
   5  -7   0    2.60    2.58   1
  -5   7   0   10.13    2.15   1
  -5   7   0   11.39    3.10   6
  -4   7   0   61.75    5.08   6
  -4   7   0   62.86    4.19   6
   4  -7   0   58.22    5.61   1
   4  -7   0   53.03    5.23   6
   4  -7   0   59.47    4.15   6
  -4   7   0   59.35    5.83   1
  -4   7   0   59.24    3.83   1
   3  -7   0  254.08    9.15   6
   3  -7   0  254.68    8.84   1
  -3   7   0  259.08   10.59   1
   3  -7   0  256.99   10.87   1
  -3   7   0  269.14    9.29   6
   3  -7   0  253.68   10.70   6
  -3   7   0  246.38   10.14   6
  -3   7   0  223.01    9.32   1
  -2   7   0  126.66    6.64   6
   2  -7   0  122.38    7.38   1
   2  -7   0  138.38    7.24   6
   2  -7   0  130.67    5.64   1
   2  -7   0  125.72    5.87   6
  -2   7   0  128.21    5.70   6
  -2   7   0  127.42    6.76   1
   1  -7   0   30.07    3.58   6
  -1   7   0   20.12    2.89   6
  -1   7   0   26.56    3.61   1
   1  -7   0   17.41    2.91   1
  -1   7   0   19.29    2.76   4
   1  -7   0   24.28    2.69   5
   1  -7   0   24.33    2.94   6
  -1   7   0   21.71    2.61   6
  -1   7   0   21.48    2.39   1
   1  -7   0   23.43    2.58   1
   0   7   0   68.44    3.45   3
   0   7   0   67.72    3.68   4
   0   7   0   79.39    5.06   1
   0  -7   0   68.31    4.01   1
   0   7   0   72.12    5.08   1
   0  -7   0   65.38    5.09   1
   0   7   0   70.27    4.06   6
   0  -7   0   68.47    5.01   6
   0  -7   0   71.92    3.84   5
   0  -7   0   67.96    4.46   6
   0   7   0   79.31    4.75   6
   1   7   0  101.97    5.70   1
  -1  -7   0  102.60    6.10   1
  -1  -7   0   98.07    4.71   5
   1   7   0   96.76    4.92   6
  -1  -7   0   96.52    5.04   1
   1   7   0   96.62    4.70   1
   1   7   0  102.72    5.62   6
   1   7   0   93.50    4.09   3
  -1  -7   0   98.13    5.92   6
  -1  -7   0   99.42    5.53   6
  -2  -7   0   72.05    4.66   1
  -2  -7   0   76.01    5.17   6
   2   7   0   71.68    4.10   1
   2   7   0   72.62    3.55   3
   2   7   0   74.77    4.83   1
  -2  -7   0   72.59    7.18   1
   3   7   0    4.10    1.38   1
  -3  -7   0    8.18    2.68   6
   3   7   0    5.57    1.44   3
   3   7   0    4.85    2.11   6
   3   7   0    2.50    1.87   6
  -3  -7   0    4.74    2.07   1
  -3  -7   0    6.17    2.39   6
  -3  -7   0    5.93    2.45   5
  -3  -7   0    6.06    1.99   1
  -4  -7   0    2.89    2.58   6
  -4  -7   0    0.61    2.36   5
   4   7   0   -1.25    2.14   6
  -4  -7   0   -1.24    2.52   6
  -4  -7   0   -2.49    1.95   1
   4   7   0   -1.55    1.67   6
   4   7   0    0.39    1.56   4
   4   7   0   -1.00    1.55   1
   4   7   0   -0.06    1.12   3
   4   7   0    1.64    2.08   1
  -4  -7   0    2.48    1.99   1
   5   7   0   -0.44    1.83   4
   5   7   0   -0.71    2.45   6
  -5  -7   0    4.10    2.37   1
   5   7   0    5.36    2.20   1
  -5  -7   0    1.63    1.91   4
   5   7   0    0.82    2.04   6
   5   7   0    1.79    1.40   3
  -5  -7   0    2.21    2.94   5
  -5  -7   0    2.30    3.11   6
  -5  -7   0    6.89    2.92   1
  -5  -7   0    3.77    3.07   6
   5   7   0    4.74    2.66   1
   6   7   0   22.64    4.45   1
   6   7   0   20.99    3.69   6
   6   7   0   14.95    2.78   1
  -6  -7   0   19.36    3.59   1
  -6  -7   0   12.71    4.93   6
  -6  -7   0   10.81    3.30   1
  -6  -7   0   14.78    2.86   4
   6   7   0   18.73    3.74   5
  -6  -7   0   13.23    4.57   5
  -6  -7   0   20.39    4.62   6
   6   7   0   15.50    2.14   3
  -7  -7   0    8.74    4.41   1
  -7  -7   0    3.43    2.96   2
   7   7   0    4.79    3.75   6
  -7  -7   0   19.70    5.20   6
   7   7   0   -1.48    3.99   6
  -7  -7   0    4.08    5.30   6
   7   7   0   -1.27    2.95   4
   7   7   0    6.42    3.70   5
  -7  -7   0   11.98    5.41   5
   7   7   0    5.61    4.42   1
  -7  -7   0   11.16    3.42   4
   7   7   0    7.39    2.03   3
  -7  -7   0    7.19    3.89   1
  -8   8   0   -9.13    5.59   6
  -8   8   0    3.68    7.05   1
   8  -8   0   -3.64    3.87   6
   8  -8   0    1.32    3.23   1
   8  -8   0   10.33    5.16   5
  -8   8   0    3.38    4.52   1
  -8   8   0    5.97    4.08   6
   8  -8   0   10.72    5.99   6
  -7   8   0   -0.27    3.04   1
  -7   8   0    4.81    5.69   1
   7  -8   0    2.92    3.03   6
   7  -8   0   14.93    5.03   6
  -7   8   0    6.01    2.32   4
   7  -8   0    7.52    3.96   5
   7  -8   0    1.46    2.67   1
  -7   8   0    4.90    4.36   6
  -7   8   0    6.13    3.38   6
   7  -8   0   -1.06    4.05   1
   6  -8   0   18.56    4.04   5
   6  -8   0   19.64    2.79   1
  -6   8   0   12.01    4.95   1
  -6   8   0   22.28    3.72   6
   6  -8   0   18.18    4.42   6
  -6   8   0   14.21    2.82   1
   6  -8   0    0.17    4.25   6
   6  -8   0   13.44    3.70   1
   5  -8   0   93.02    8.34   1
   5  -8   0   97.78    5.60   1
  -5   8   0   98.97    8.59   1
  -4   8   0    0.19    2.65   6
  -4   8   0    3.20    3.23   1
  -4   8   0    0.96    1.63   1
   4  -8   0   -0.23    3.01   6
   4  -8   0    0.54    1.94   6
   4  -8   0    5.83    2.99   1
   4  -8   0    1.05    1.67   1
   3  -8   0   -1.80    2.74   1
   3  -8   0    0.08    1.87   6
   3  -8   0   -0.89    1.47   1
  -3   8   0    0.05    1.78   6
   3  -8   0   -2.14    2.69   6
  -3   8   0    1.49    2.78   1
  -3   8   0    0.09    1.37   1
  -3   8   0   -0.91    2.29   6
   2  -8   0   56.19    6.02   1
  -2   8   0   65.62    5.87   1
   2  -8   0   64.74    4.74   6
   2  -8   0   64.03    4.19   1
  -2   8   0   67.13    4.44   6
   2  -8   0   65.02    5.80   6
  -2   8   0   62.33    4.00   1
  -2   8   0   56.46    5.23   6
  -1   8   0  161.44    8.07   1
   1  -8   0  159.29    8.51   6
   1  -8   0  161.54    8.79   1
   0   8   0   -0.71    1.71   4
   0   8   0    2.21    1.62   6
   0   8   0    2.11    2.15   1
   0   8   0   -0.04    1.11   1
   0  -8   0    0.91    2.59   1
   0  -8   0    2.79    1.89   6
   0   8   0    2.10    1.18   3
   0  -8   0   -0.30    1.93   5
   0  -8   0    2.65    1.31   1
   0   8   0    0.95    1.83   6
   0  -8   0    2.65    2.37   6
  -1  -8   0   32.36    3.97   5
   1   8   0   32.36    4.40   1
  -1  -8   0   30.47    4.26   6
  -1  -8   0   32.25    3.50   1
   1   8   0   37.05    3.67   6
   1   8   0   28.32    2.58   3
  -1  -8   0   35.66    4.75   6
  -1  -8   0   36.74    5.10   1
   1   8   0   32.18    3.28   1
  -2  -8   0    8.54    3.11   6
   2   8   0    0.91    2.10   6
   2   8   0    6.19    2.70   1
   2   8   0    4.56    1.68   1
   2   8   0    6.98    1.58   3
  -2  -8   0    3.53    2.10   1
  -2  -8   0    9.22    2.75   5
   2   8   0    4.68    1.74   6
  -2  -8   0    6.15    2.60   1
   3   8   0    5.96    2.20   6
  -3  -8   0   -0.06    2.12   1
  -3  -8   0    3.39    2.98   6
   3   8   0    3.99    2.74   1
   3   8   0    1.44    2.38   6
  -3  -8   0    3.02    2.89   5
   3   8   0    0.16    1.83   4
   3   8   0    1.81    1.60   3
  -3  -8   0    9.44    3.21   6
   3   8   0    3.02    1.56   1
  -3  -8   0    0.81    2.44   1
  -4  -8   0    8.92    3.50   5
  -4  -8   0   14.65    4.24   6
   4   8   0    1.49    1.99   4
   4   8   0    9.67    1.99   3
  -4  -8   0    4.29    2.84   1
   4   8   0    6.38    2.62   6
  -4  -8   0   14.79    4.35   6
   4   8   0   12.84    3.47   1
   4   8   0    0.12    2.81   6
   4   8   0    5.50    1.89   1
  -4  -8   0   11.81    3.06   1
   5   8   0    8.98    2.95   6
  -5  -8   0    7.17    4.45   6
  -5  -8   0   10.65    3.71   1
   5   8   0    6.27    2.85   1
  -5  -8   0    5.03    4.70   6
   5   8   0   -1.91    4.00   4
  -5  -8   0   13.76    4.02   1
   5   8   0   11.20    2.10   3
  -5  -8   0    5.87    4.07   5
   5   8   0    5.24    3.71   1
   6   8   0   22.22    5.17   1
  -6  -8   0   18.37    5.67   6
   6   8   0   13.09    3.54   6
  -6  -8   0   14.74    5.01   1
  -6  -8   0   17.63    5.77   5
   6   8   0   13.49    2.25   3
  -6  -8   0   14.74    6.51   6
  -6  -8   0   15.68    3.80   1
   6  -9   0    4.01    3.21   1
   6  -9   0   -3.83    3.61   6
   6  -9   0    7.72    4.67   5
  -6   9   0    9.98    6.16   1
  -6   9   0    2.65    4.49   6
  -6   9   0    4.53    3.12   6
   6  -9   0    5.66    5.45   1
  -6   9   0    5.61    3.25   1
   6  -9   0    7.62    5.38   6
  -5   9   0   12.31    3.19   1
  -5   9   0   17.38    3.54   6
   5  -9   0   16.56    4.69   6
   5  -9   0   12.04    5.21   1
   5  -9   0   10.55    2.86   1
  -5   9   0   13.66    4.89   1
   4  -9   0   38.48    6.27   1
   4  -9   0   26.42    5.06   6
   4  -9   0   34.17    4.14   1
  -4   9   0   29.36    4.24   1
  -4   9   0   27.04    4.89   1
  -4   9   0   30.78    4.05   6
   3  -9   0   61.16    4.79   1
  -3   9   0   63.21    7.10   1
  -3   9   0   51.99    4.71   1
  -3   9   0   58.81    5.23   6
   3  -9   0   64.09    7.73   1
  -2   9   0    0.72    2.75   6
  -2   9   0    7.62    2.63   6
  -2   9   0    0.32    2.40   4
  -2   9   0   11.08    3.54   1
   2  -9   0    4.56    3.27   6
   2  -9   0    9.19    2.38   1
  -2   9   0    7.27    2.18   1
   2  -9   0    3.10    3.65   1
  -1   9   0    4.86    1.94   1
   1  -9   0    1.44    2.04   1
   1  -9   0    0.68    2.60   5
  -1   9   0   -0.62    2.07   4
   1  -9   0   -0.25    3.40   1
   1  -9   0    2.47    3.34   6
  -1   9   0    2.17    2.22   6
  -1   9   0    4.70    2.68   1
   1  -9   0    1.26    2.51   6
  -1   9   0    3.30    1.56   3
  -1   9   0   -4.23    2.57   6
   0   9   0    1.74    2.73   6
   0   9   0    9.46    2.46   6
   0  -9   0    8.02    3.66   1
   0   9   0    8.22    1.90   3
   0   9   0    0.04    2.22   4
   0  -9   0    6.16    3.58   6
   0  -9   0    7.63    2.45   1
   0   9   0   10.24    2.30   1
   0   9   0    9.34    3.49   1
   0  -9   0    4.09    2.95   6
  -1  -9   0   23.44    5.06   1
  -1  -9   0   12.07    3.97   6
   1   9   0   20.82    2.57   3
  -1  -9   0   17.66    3.12   1
   1   9   0   22.10    3.08   1
  -1  -9   0   18.93    3.89   6
   1   9   0   24.66    3.47   6
  -2  -9   0   35.63    4.86   1
   2   9   0   37.54    3.32   3
   2   9   0   42.87    6.30   1
  -2  -9   0   27.19    4.68   6
  -2  -9   0   45.30    6.02   1
  -2  -9   0   31.01    4.71   6
   2   9   0   38.48    4.94   6
   2   9   0   31.48    4.38   1
   3   9   0   11.97    3.07   1
   3   9   0   -0.74    3.05   6
  -3  -9   0    6.87    4.05   6
  -3  -9   0   10.10    3.29   1
  -3  -9   0    3.02    3.74   6
   3   9   0   -1.79    2.36   4
   3   9   0    9.68    2.93   6
   3   9   0    6.71    2.14   3
  -3  -9   0    6.79    4.15   1
   3   9   0    8.28    3.79   1
  -3  -9   0   -4.34    3.40   5
  -4  -9   0    9.13    4.73   1
  -4  -9   0   21.45    5.55   6
   4   9   0   11.59    2.26   3
   4   9   0   14.49    4.48   1
   4   9   0    7.18    3.31   6
  -4  -9   0   11.30    3.35   1
  -4  -9   0   -5.88    4.03   5
  -4  -9   0   10.51    4.58   6
   4   9   0   -0.08    2.76   4
  -5  10   0    3.45    5.23   6
  -5  10   0   20.74    4.06   6
   5 -10   0    6.75    4.37   6
   5 -10   0   23.82    3.86   1
   5 -10   0   29.56    7.02   6
  -5  10   0   28.30    6.89   1
  -4  10   0    3.94    4.32   6
   4 -10   0   -9.41    5.13   6
  -4  10   0    5.95    3.08   1
   4 -10   0   -1.05    4.87   1
   4 -10   0    1.79    2.92   1
  -4  10   0    1.80    4.88   1
  -4  10   0    0.51    3.39   6
   4 -10   0   -2.03    3.46   6
  -3  10   0   55.56    6.09   6
  -3  10   0   58.14    8.70   1
   3 -10   0   38.74    5.73   1
   3 -10   0   51.68    5.39   1
   3 -10   0   40.80    6.22   6
  -2  10   0   34.08    4.15   1
   2 -10   0   21.83    5.87   1
   2 -10   0   38.90    6.02   6
  -2  10   0   38.69    5.97   1
  -1  10   0    2.52    1.95   3
  -1  10   0    7.01    3.83   1
   1 -10   0    0.31    2.67   1
   1 -10   0    0.75    5.07   1
  -1  10   0    2.89    3.60   6
  -1  10   0   -1.57    2.12   1
   1 -10   0    0.18    3.59   6
  -1  10   0   -1.56    2.87   4
  -1  10   0    1.40    2.68   6
   1 -10   0   -1.89    4.77   6
   1 -10   0    1.30    3.25   5
   0  10   0   18.66    2.69   3
   0 -10   0    2.45    3.38   5
   0  10   0   21.35    4.58   1
   0 -10   0   25.29    5.56   6
   0  10   0   21.71    3.77   6
   0 -10   0   18.65    5.43   1
   0  10   0   14.33    2.72   1
  -1 -10   0   13.69    3.50   1
  -1 -10   0   14.80    4.86   6
   1  10   0    9.70    4.12   6
  -1 -10   0   -1.48    3.65   6
   1  10   0   14.74    2.52   3
  -1 -10   0   18.77    5.59   1
  -1 -10   0   -0.20    3.67   5
   1  10   0   12.33    4.37   1
   1  10   0    6.36    2.48   1
   1  10   0   15.94    3.77   6
   2  10   0    1.19    4.46   1
   2  10   0    3.56    3.02   4
  -2 -10   0   -6.94    4.93   1
   2  10   0   -1.53    3.95   6
  -2 -10   0    6.12    3.90   1
  -2 -10   0    0.39    4.29   5
   2  10   0    2.33    2.04   3
  -2 -10   0   -0.92    4.60   6
   2  10   0    2.11    3.57   6
  -2 -10   0    0.81    5.36   6
   3  10  -1    2.09    4.57   6
   3  10  -1    6.83    3.90   6
  -3 -10   1    9.05    5.51   6
  -3 -10   1   -5.90    5.22   6
   3  10  -1    9.43    2.26   3
  -3 -10   1    0.25    4.19   5
   3  10  -1   -1.90    3.30   4
   3  10  -1   14.24    5.09   1
  -2 -10   1    3.20    4.75   6
  -2 -10   1   -1.26    3.91   5
  -2 -10   1   -0.71    4.19   6
   2  10  -1   -1.03    3.17   4
   2  10  -1    4.66    1.89   3
  -2 -10   1   12.21    5.30   1
   2  10  -1    8.64    4.24   1
   2  10  -1    9.44    3.39   6
   2  10  -1   -4.18    3.54   6
   2  10  -1    8.51    2.98   1
  -2 -10   1    8.73    3.62   1
   1  10  -1   20.85    3.23   1
  -1 -10   1   29.56    5.70   1
   1  10  -1   31.51    5.10   1
  -1 -10   1   32.21    4.30   1
  -1 -10   1   33.44    6.15   6
   1  10  -1   29.09    3.10   3
   0 -10   1    5.17    4.51   1
   0 -10   1    1.54    3.38   6
   0  10  -1    1.39    2.55   1
   0  10  -1    2.68    1.67   3
   0 -10   1   10.37    2.86   1
   0 -10   1    4.23    4.69   6
   0  10  -1    2.42    3.72   1
   0 -10   1   -0.30    2.96   5
   0  10  -1    4.88    3.67   6
   0  10  -1    3.56    3.14   6
   0  10  -1    1.01    2.83   4
  -1  10  -1    4.46    3.91   1
   1 -10   1    3.20    3.01   5
  -1  10  -1    1.40    2.90   4
   1 -10   1    0.66    2.23   1
  -1  10  -1    0.21    2.87   6
  -1  10  -1    2.89    3.40   6
   1 -10   1    0.19    4.74   6
   1 -10   1   -0.17    4.74   1
  -1  10  -1    1.69    2.47   1
   1 -10   1   -1.76    3.31   6
  -1  10  -1    0.39    1.65   3
   2 -10   1    1.88    2.64   1
   2 -10   1   -1.28    4.88   1
   2 -10   1    1.08    2.82   5
  -2  10  -1   -3.95    3.16   6
   2 -10   1    0.85    3.09   6
  -2  10  -1   -2.30    2.47   1
   2 -10   1   -1.64    4.43   6
  -2  10  -1   -1.16    3.07   4
  -2  10  -1    0.97    3.56   1
  -2  10  -1   -2.96    2.56   6
  -3  10  -1    2.61    2.93   6
   3 -10   1    1.16    4.56   6
  -3  10  -1    2.65    2.69   1
   3 -10   1    2.13    2.72   1
   3 -10   1    1.02    3.13   6
  -3  10  -1   -0.55    4.53   1
   3 -10   1    1.84    4.93   1
  -3  10  -1    0.44    3.77   6
  -4  10  -1   11.48    4.97   1
  -4  10  -1    9.32    4.35   6
   4 -10   1   10.33    2.79   1
  -4  10  -1    8.00    3.17   1
   4 -10   1   -1.77    3.53   6
   4 -10   1    5.76    5.09   6
  -4  10  -1    7.74    3.55   6
   4 -10   1    1.41    4.55   1
   5 -10   1    4.57    4.24   5
   5 -10   1   15.08    6.10   6
  -5  10  -1    4.08    3.71   6
  -5  10  -1    0.09    4.64   6
   5 -10   1    1.69    3.65   6
  -5  10  -1    0.56    3.16   1
   5 -10   1   -0.47    3.21   1
  -5  10  -1    7.27    5.99   1
  -5  -9   1   -3.65    5.16   6
   5   9  -1   23.31    4.32   6
  -5  -9   1   -0.05    4.55   5
   5   9  -1   20.32    5.03   1
  -5  -9   1    8.81    5.75   6
  -5  -9   1   18.58    4.04   1
  -4  -9   1    6.42    4.23   1
   4   9  -1    4.73    3.69   1
   4   9  -1   -4.99    2.53   4
  -4  -9   1    7.21    3.21   1
  -4  -9   1   -0.68    3.73   5
  -4  -9   1    3.88    4.10   6
   4   9  -1    3.40    1.81   3
   4   9  -1    5.94    3.14   6
  -4  -9   1   11.62    4.65   6
   4   9  -1   -4.05    3.33   6
   4   9  -1    6.28    2.59   1
   3   9  -1    8.13    2.22   1
  -3  -9   1    4.36    3.78   1
  -3  -9   1    1.67    3.08   5
   3   9  -1    9.92    3.84   1
   3   9  -1   -0.36    2.95   4
   3   9  -1    9.41    2.10   3
  -3  -9   1   -2.33    3.54   6
  -3  -9   1    3.02    3.09   1
   3   9  -1   -2.88    2.89   6
  -3  -9   1    6.89    4.10   6
   3   9  -1    5.64    2.64   6
   2   9  -1   20.04    2.67   3
  -2  -9   1   17.36    4.51   1
   2   9  -1   24.01    4.35   1
  -2  -9   1   15.31    3.21   1
   2   9  -1   16.92    2.87   1
   2   9  -1    3.60    2.98   6
   2   9  -1   16.13    3.05   6
  -2  -9   1   22.57    4.45   6
  -1  -9   1    1.62    3.03   1
   1   9  -1    1.16    2.22   4
  -1  -9   1    0.46    2.36   5
  -1  -9   1    1.80    4.36   6
  -1  -9   1    3.79    3.25   6
   1   9  -1    4.79    1.63   3
   1   9  -1    6.62    2.50   1
   1   9  -1    3.65    1.89   1
   1   9  -1    7.73    2.44   6
  -1  -9   1    2.61    2.16   1
   0  -9   1   -2.82    3.23   6
   0   9  -1    0.51    2.21   6
   0  -9   1   -3.28    1.93   5
   0   9  -1    4.57    4.48   6
   0   9  -1    0.13    1.35   3
   0   9  -1    1.14    2.17   4
   0   9  -1    3.71    3.05   1
   0  -9   1    3.36    3.57   1
   0  -9   1    1.62    2.60   6
   0  -9   1    0.96    1.98   1
   0   9  -1    0.53    1.74   1
   1  -9   1   28.75    4.82   6
   1  -9   1   30.51    4.81   1
   1  -9   1   21.01    3.00   1
  -1   9  -1   25.04    3.65   6
  -1   9  -1   31.09    4.69   1
  -1   9  -1   21.76    3.22   1
   2  -9   1   -0.41    2.14   6
  -2   9  -1    2.89    2.80   1
  -2   9  -1   -0.13    2.84   4
  -2   9  -1   -0.70    2.59   6
   2  -9   1   -1.41    1.96   5
  -2   9  -1   -2.78    1.71   1
   2  -9   1    1.27    1.58   1
   2  -9   1   -1.57    3.35   6
   2  -9   1   -4.23    3.48   1
  -2   9  -1    0.79    1.95   6
  -3   9  -1    2.37    1.84   1
   3  -9   1    6.28    3.77   6
   3  -9   1    4.00    3.36   1
  -3   9  -1    3.84    2.25   6
  -3   9  -1    6.86    3.05   6
  -3   9  -1    5.26    3.62   1
   3  -9   1    1.03    2.16   6
   3  -9   1    4.59    2.10   1
  -4   9  -1    0.99    3.04   6
   4  -9   1    3.06    3.98   1
  -4   9  -1   -0.34    2.38   6
   4  -9   1    2.08    1.86   1
   4  -9   1   -0.36    2.39   6
   4  -9   1    0.73    3.36   6
  -4   9  -1    4.78    2.44   1
  -4   9  -1    1.65    3.21   1
   5  -9   1   12.05    4.21   1
  -5   9  -1   16.42    3.27   6
  -5   9  -1   17.35    3.26   1
   5  -9   1   26.05    4.89   6
  -5   9  -1   12.85    4.41   1
  -5   9  -1   13.17    4.15   6
   5  -9   1    8.19    3.60   5
   5  -9   1   23.09    3.66   1
   6  -9   1   13.09    4.42   5
  -6   9  -1    9.05    3.26   6
   6  -9   1   -2.30    3.46   6
   6  -9   1   21.14    5.43   6
  -6   9  -1    8.37    3.25   1
  -6   9  -1   -3.07    3.94   6
   6  -9   1    8.19    4.84   1
   6  -9   1    4.89    2.92   1
  -6   9  -1   10.70    5.60   1
   7  -9   1    0.91    4.07   6
   7  -9   1    9.63    5.89   6
  -7   9  -1   -5.75    4.90   6
   7  -9   1    5.96    4.82   5
  -7   9  -1    5.10    6.58   1
   7  -9   1   13.27    3.90   1
  -7   9  -1   12.28    4.07   6
  -7   9  -1    6.69    3.82   1
   6   8  -1    0.38    1.63   3
  -6  -8   1   -1.66    4.46   5
  -6  -8   1   -2.84    4.92   6
  -6  -8   1    1.95    5.19   6
  -6  -8   1    1.94    3.22   1
  -6  -8   1    2.92    2.90   2
   6   8  -1   -0.40    2.98   4
  -6  -8   1    1.01    3.91   1
   6   8  -1   -1.52    3.89   6
   6   8  -1    3.24    3.65   1
   6   8  -1   -1.91    3.20   6
   5   8  -1    0.78    2.49   6
   5   8  -1   -3.30    3.00   1
  -5  -8   1   -3.86    3.91   6
  -5  -8   1    0.60    3.23   5
  -5  -8   1    1.58    2.98   1
  -5  -8   1   -0.22    4.13   6
  -5  -8   1   -3.05    2.97   1
   5   8  -1   -2.17    2.24   4
   5   8  -1   -0.31    1.56   3
   5   8  -1    1.39    2.85   6
   5   8  -1   -2.33    2.40   1
   4   8  -1   23.02    3.99   1
   4   8  -1   15.77    2.16   3
  -4  -8   1   13.83    3.51   1
  -4  -8   1    6.38    3.41   6
   4   8  -1   12.74    2.80   6
  -4  -8   1   12.69    3.86   6
  -4  -8   1   13.57    3.19   1
   4   8  -1   16.07    2.85   1
  -4  -8   1    0.94    2.78   5
  -3  -8   1   19.72    3.26   1
  -3  -8   1   25.09    4.59   6
   3   8  -1   25.68    3.34   1
   3   8  -1   28.99    3.99   1
   3   8  -1   23.34    2.52   3
   3   8  -1   23.04    3.61   6
  -3  -8   1   14.50    4.49   6
  -3  -8   1   21.28    3.19   1
  -2  -8   1   32.27    4.80   1
  -2  -8   1   38.96    4.79   6
  -2  -8   1   30.86    4.73   6
   2   8  -1   32.87    4.42   1
  -2  -8   1   31.19    3.91   1
   1   8  -1   21.76    2.92   6
  -1  -8   1   22.21    3.08   1
   1   8  -1   20.18    2.95   1
   1   8  -1   20.18    2.89   1
  -1  -8   1   17.00    2.85   1
  -1  -8   1   20.19    3.10   6
   1   8  -1   22.77    3.42   6
  -1  -8   1   18.50    3.25   6
   1   8  -1   18.65    2.29   3
   0   8  -1    8.11    1.74   1
   0  -8   1    9.12    2.43   6
   0   8  -1    8.68    2.13   4
   0  -8   1    6.90    1.58   1
   0   8  -1    8.17    2.41   1
   0  -8   1    9.85    2.72   1
   0   8  -1    9.17    1.84   6
   0  -8   1    9.59    2.87   6
   0   8  -1   12.35    2.50   6
  -1   8  -1   14.90    2.34   1
   1  -8   1   16.93    2.57   1
  -1   8  -1   12.84    2.27   4
   1  -8   1   11.04    2.33   6
  -1   8  -1   17.12    2.48   6
  -1   8  -1   18.66    3.01   6
   1  -8   1   15.75    3.59   1
   1  -8   1   17.90    3.37   6
  -1   8  -1   22.41    3.57   1
  -2   8  -1    0.80    1.47   6
   2  -8   1    2.39    2.33   6
   2  -8   1    0.72    2.62   1
  -2   8  -1    0.32    1.23   1
   2  -8   1    2.31    1.58   1
   2  -8   1   -0.93    1.53   6
  -2   8  -1    0.90    2.11   6
  -2   8  -1    1.85    2.41   1
   3  -8   1  112.85    7.72   1
  -3   8  -1  118.85    5.68   1
   3  -8   1  109.04    7.66   6
  -3   8  -1  124.86    7.22   6
  -3   8  -1  125.76    7.52   1
  -3   8  -1  117.78    5.99   6
  -4   8  -1   29.75    3.23   1
   4  -8   1   29.86    4.94   1
   4  -8   1   21.67    3.81   6
  -4   8  -1   32.13    5.06   1
  -4   8  -1   29.84    3.67   6
   4  -8   1   27.64    3.42   1
   5  -8   1   49.01    6.70   1
   5  -8   1   56.54    5.26   5
   5  -8   1   47.92    6.09   6
  -5   8  -1   60.54    4.78   6
  -5   8  -1   57.98    4.54   1
  -5   8  -1   59.51    6.05   6
  -5   8  -1   56.24    7.34   1
   5  -8   1   52.66    4.35   1
   6  -8   1   33.24    4.21   5
   6  -8   1   39.32    5.33   6
  -6   8  -1   39.77    5.50   6
   6  -8   1   31.18    4.03   1
  -6   8  -1   29.35    4.41   6
   6  -8   1   23.38    4.34   1
  -6   8  -1   28.87    4.26   1
  -6   8  -1   28.41    5.51   1
  -7   8  -1   19.84    5.09   6
   7  -8   1   12.97    2.97   1
  -7   8  -1   18.33    3.49   6
   7  -8   1   12.14    4.11   5
  -7   8  -1   18.43    6.23   1
  -7   8  -1   12.41    3.36   1
  -7   8  -1   21.27    2.98   4
   7  -8   1   25.29    5.45   6
   7  -8   1   11.48    4.50   1
  -8   8  -1   32.05    4.20   1
  -8   8  -1   35.66    7.29   6
   8  -8   1   37.95    5.00   1
  -8   8  -1   31.53    4.71   6
   8  -8   1   22.81    5.92   6
  -8   8  -1   25.29    7.40   1
  -7  -7   1    6.40    3.15   4
  -7  -7   1    3.34    2.93   2
   7   7  -1    1.30    3.91   1
  -7  -7   1    5.35    4.60   6
   7   7  -1    1.47    2.96   4
  -7  -7   1    0.66    5.52   6
   7   7  -1    5.04    3.11   5
  -7  -7   1    9.02    5.09   5
  -7  -7   1    4.39    3.96   1
   7   7  -1   -2.37    3.47   6
   7   7  -1   -6.95    3.45   6
   7   7  -1    0.92    1.55   3
  -7  -7   1    0.41    4.32   1
  -6  -7   1    3.29    3.77   5
   6   7  -1    3.31    3.17   1
   6   7  -1    1.59    2.41   1
   6   7  -1    1.93    1.37   3
  -6  -7   1    1.25    4.18   6
  -6  -7   1    1.37    3.28   1
  -6  -7   1    0.55    3.26   6
   6   7  -1   -3.00    4.79   6
   6   7  -1    0.52    2.79   6
   6   7  -1   -2.07    2.33   4
  -6  -7   1    2.43    2.89   1
  -6  -7   1    3.00    2.23   4
  -6  -7   1    7.98    2.50   2
   6   7  -1   -1.05    2.34   5
  -5  -7   1   15.30    3.11   1
  -5  -7   1   14.23    4.04   6
   5   7  -1   17.08    2.85   1
   5   7  -1   13.52    1.98   3
  -5  -7   1   11.89    2.34   4
   5   7  -1   13.60    2.41   5
   5   7  -1   16.25    2.83   6
   5   7  -1   16.95    3.47   1
  -5  -7   1   14.23    4.01   6
  -5  -7   1    8.62    3.13   5
  -5  -7   1   14.45    3.24   1
  -4  -7   1   19.60    3.18   1
   4   7  -1   15.04    2.02   3
   4   7  -1   16.49    2.61   1
  -4  -7   1   19.33    3.13   1
  -4  -7   1   16.57    2.96   5
  -4  -7   1   17.11    3.58   6
   4   7  -1   21.17    3.45   1
   4   7  -1   23.59    3.20   6
  -4  -7   1   19.04    3.54   6
  -3  -7   1    1.06    1.66   1
   3   7  -1    2.75    1.16   3
   3   7  -1    3.15    1.59   6
  -3  -7   1    0.85    1.61   1
   3   7  -1    3.12    1.44   1
   3   7  -1    4.45    1.87   6
   3   7  -1    1.43    2.25   1
  -3  -7   1    0.97    2.16   6
   3   7  -1    0.53    1.52   4
  -3  -7   1    2.56    2.11   6
  -3  -7   1    4.56    2.34   5
  -2  -7   1   77.37    4.74   1
   2   7  -1   78.04    4.29   1
  -2  -7   1   80.99    5.35   1
  -2  -7   1   83.42    5.41   6
   2   7  -1   82.48    5.04   6
  -2  -7   1   80.55    5.23   6
   2   7  -1   78.62    4.92   1
   2   7  -1   83.85    4.12   4
  -2  -7   1   79.81    4.53   5
   2   7  -1   77.59    3.55   3
   2   7  -1   85.31    4.52   6
  -1  -7   1   32.72    3.85   6
   1   7  -1   34.01    3.74   1
  -1  -7   1   34.48    3.03   5
  -1  -7   1   35.10    3.50   6
   1   7  -1   36.95    3.06   4
  -1  -7   1   37.33    3.12   1
   1   7  -1   36.20    2.97   1
   1   7  -1   34.44    2.42   3
   1   7  -1   34.62    3.00   6
   1   7  -1   37.75    3.33   6
  -1  -7   1   34.59    3.96   1
   0  -7   1   41.77    3.41   6
   0   7  -1   44.39    3.61   6
   0  -7   1   39.84    4.02   6
   0  -7   1   43.19    3.01   5
   0   7  -1   44.86    3.26   6
   0   7  -1   41.79    2.96   1
   0  -7   1   41.21    3.09   1
   0  -7   1   41.96    4.14   1
   0   7  -1   44.62    3.97   1
   0   7  -1   42.14    3.12   4
   1  -7   1   80.01    3.69   5
   1  -7   1   76.52    4.15   1
  -1   7  -1   70.83    4.93   1
  -1   7  -1   77.44    4.65   6
  -1   7  -1   72.90    4.12   6
   1  -7   1   80.44    5.40   6
   1  -7   1   77.60    4.53   6
   1  -7   1   78.52    5.52   1
  -1   7  -1   72.45    3.89   1
   2  -7   1    5.02    1.95   6
   2  -7   1    5.29    1.47   1
  -2   7  -1    2.41    1.06   1
  -2   7  -1    4.24    1.45   6
   2  -7   1    4.93    2.69   1
  -2   7  -1    4.06    2.00   1
   2  -7   1    3.83    1.43   6
  -2   7  -1    3.13    1.59   6
  -3   7  -1    0.27    2.10   1
  -3   7  -1    0.29    1.09   1
  -3   7  -1    0.60    1.71   6
  -3   7  -1    1.10    1.30   6
   3  -7   1   -0.29    1.29   6
   3  -7   1   -0.53    1.08   1
   3  -7   1   -1.02    2.06   1
   3  -7   1   -0.36    1.86   6
   4  -7   1    8.94    2.49   6
  -4   7  -1   11.63    2.20   6
   4  -7   1    9.29    2.49   1
  -4   7  -1   10.31    3.30   1
   4  -7   1    8.63    1.55   1
  -4   7  -1   12.07    2.75   6
   5  -7   1   52.62    5.56   1
   5  -7   1   38.75    5.25   1
  -5   7  -1   45.46    4.00   6
  -5   7  -1   53.50    6.26   1
   5  -7   1   52.80    4.45   5
  -5   7  -1   48.83    4.83   6
  -5   7  -1   51.45    3.77   1
   5  -7   1   50.02    5.49   6
   6  -7   1   79.03    4.89   1
  -6   7  -1   68.88    4.87   6
  -6   7  -1   68.28    7.71   1
   6  -7   1   70.80    6.32   6
  -6   7  -1   76.50    4.84   1
   6  -7   1   68.24    6.71   1
   6  -7   1   64.29    5.66   5
  -6   7  -1   74.42    6.52   6
   7  -7   1    4.85    3.69   6
  -7   7  -1   -0.76    2.30   1
  -7   7  -1    7.54    3.75   6
   7  -7   1   -2.18    2.52   6
   7  -7   1    2.85    3.05   5
  -7   7  -1    1.33    1.87   4
  -7   7  -1   -0.05    4.30   1
   7  -7   1    3.75    3.29   1
  -7   7  -1    1.43    2.81   6
   7  -7   1    0.50    1.92   1
   8  -7   1    5.40    2.76   1
   8  -7   1    6.39    4.03   5
  -8   7  -1    2.54    2.39   4
  -8   7  -1    7.04    3.21   1
  -8   7  -1   -0.02    4.51   6
  -8   7  -1    9.44    5.73   1
   8  -7   1    8.33    4.57   6
  -8   7  -1    4.75    3.17   6
   8  -7   1    3.59    2.97   6
   8  -7   1    4.71    4.58   1
   8   6  -1   -0.74    3.46   1
  -8  -6   1    1.27    4.14   1
   8   6  -1    4.53    3.20   4
  -8  -6   1    3.37    6.70   6
  -8  -6   1   -0.40    4.91   5
   8   6  -1    1.49    3.92   6
   8   6  -1    0.96    3.71   6
  -8  -6   1   -4.58    3.78   1
  -8  -6   1   -3.21    4.15   6
  -8  -6   1   -2.53    2.76   2
   8   6  -1   -0.30    1.59   3
  -8  -6   1    2.72    3.24   4
   8   6  -1   -2.53    3.48   5
   7   6  -1   10.97    3.16   1
   7   6  -1   10.83    3.08   5
  -7  -6   1   12.18    2.87   4
  -7  -6   1   13.68    3.65   6
  -7  -6   1    9.58    4.05   5
  -7  -6   1    7.71    3.31   1
   7   6  -1   19.70    3.74   6
   7   6  -1   15.30    3.49   1
   7   6  -1   13.78    1.88   3
  -7  -6   1   14.13    3.84   1
  -7  -6   1   11.09    2.50   2
  -7  -6   1    4.44    4.63   6
   6   6  -1   27.27    3.69   5
  -6  -6   1   20.08    4.04   6
   6   6  -1   20.88    3.17   6
  -6  -6   1   17.16    2.62   4
  -6  -6   1   17.41    3.23   1
  -6  -6   1   24.27    2.83   2
   6   6  -1   17.75    2.87   1
   6   6  -1   18.97    3.22   1
  -6  -6   1   20.53    3.47   1
   6   6  -1   21.52    2.01   3
  -6  -6   1   18.72    4.31   6
  -6  -6   1   28.54    4.23   5
  -5  -6   1    8.38    1.99   4
   5   6  -1   13.51    2.52   1
  -5  -6   1   16.62    3.20   1
   5   6  -1   10.02    1.98   4
  -5  -6   1    9.97    2.32   6
  -5  -6   1   11.23    2.96   6
  -5  -6   1    8.71    2.65   5
   5   6  -1    9.44    1.84   1
   5   6  -1   12.31    1.70   3
   5   6  -1    7.24    1.78   5
  -5  -6   1    7.10    1.90   1
   4   6  -1   12.82    1.70   3
   4   6  -1   13.21    2.50   6
   4   6  -1   13.43    2.26   6
  -4  -6   1   12.84    2.50   1
   4   6  -1   15.98    2.33   1
  -4  -6   1   12.02    1.87   4
  -4  -6   1   14.34    2.58   5
  -4  -6   1   17.29    3.12   6
   4   6  -1   16.67    2.19   5
   4   6  -1   12.80    2.36   1
  -4  -6   1   13.99    2.68   6
   4   6  -1   16.51    2.12   4
   3   6  -1   44.00    2.96   4
  -3  -6   1   42.15    3.57   1
   3   6  -1   48.10    3.70   1
  -3  -6   1   43.47    3.95   6
   3   6  -1   43.49    3.04   1
  -3  -6   1   42.15    4.02   6
   3   6  -1   42.31    3.13   6
   3   6  -1   50.80    3.66   6
   3   6  -1   40.79    2.42   3
  -3  -6   1   45.52    3.77   1
  -3  -6   1   45.20    3.58   5
  -2  -6   1   16.06    2.24   1
   2   6  -1   13.81    2.22   6
   2   6  -1   15.43    2.00   1
  -2  -6   1   18.37    2.64   6
  -2  -6   1   13.76    2.31   1
  -2  -6   1   16.19    2.08   5
   2   6  -1   16.29    2.42   1
   2   6  -1   14.43    1.54   3
   2   6  -1   16.32    2.12   6
  -2  -6   1   11.66    2.12   6
   2   6  -1   16.28    2.11   4
  -1  -6   1   45.28    2.79   5
  -1  -6   1   44.16    3.62   1
  -1  -6   1   44.00    3.32   6
  -1  -6   1   43.98    2.96   1
   1   6  -1   47.95    3.52   1
   1   6  -1   42.74    2.37   3
   1   6  -1   38.65    2.62   1
   1   6  -1   43.71    3.22   6
   1   6  -1   43.28    2.80   4
   1   6  -1   47.29    2.96   6
  -1  -6   1   49.54    3.70   6
   0   6  -1   44.41    3.30   6
   0   6  -1   44.55    2.79   6
   0  -6   1   43.24    2.50   5
   0   6  -1   46.23    2.76   1
   0  -6   1   46.48    3.58   6
   0  -6   1   42.17    2.78   1
   0   6  -1   46.14    3.52   1
   0  -6   1   50.83    3.84   1
   0  -6   1   43.65    3.03   6
   0   6  -1   41.31    2.76   4
  -1   6  -1   18.86    2.29   6
  -1   6  -1   19.27    1.85   1
   1  -6   1   14.16    2.20   1
  -1   6  -1   12.88    2.09   1
   1  -6   1   17.33    2.53   6
  -1   6  -1   17.96    2.04   6
   1  -6   1   16.78    1.89   1
   1  -6   1   13.06    1.99   6
  -2   6  -1   -0.12    0.81   1
  -2   6  -1    1.02    1.46   1
   2  -6   1   -0.27    1.45   1
   2  -6   1    0.18    0.73   1
  -2   6  -1   -1.90    1.08   6
   2  -6   1   -0.85    1.29   6
  -2   6  -1    1.40    0.89   6
   2  -6   1   -0.63    0.90   6
   3  -6   1   23.01    2.13   1
  -3   6  -1   21.91    3.15   1
   3  -6   1   17.75    2.65   6
   3  -6   1   23.11    2.41   6
  -3   6  -1   24.71    2.97   6
  -3   6  -1   21.49    2.35   6
  -3   6  -1   20.82    2.08   1
   3  -6   1   23.62    3.39   1
   4  -6   1   18.13    2.32   6
  -4   6  -1   18.33    2.21   1
   4  -6   1   20.04    3.04   6
   4  -6   1   16.70    2.15   1
  -4   6  -1   21.04    3.45   1
  -4   6  -1   18.27    2.36   6
  -4   6  -1   15.17    2.55   6
   4  -6   1   11.50    2.54   1
  -5   6  -1   61.93    4.97   6
  -5   6  -1   55.25    3.71   1
   5  -6   1   62.51    5.08   6
   5  -6   1   54.35    4.11   5
  -5   6  -1   57.51    3.90   6
   5  -6   1   47.53    5.07   1
  -6   6  -1    2.43    3.20   1
   6  -6   1    2.70    1.46   1
   6  -6   1    1.68    2.31   6
   6  -6   1    0.31    1.58   6
  -6   6  -1    4.33    1.75   6
  -6   6  -1    2.43    1.45   1
   6  -6   1    2.65    2.20   1
  -6   6  -1    3.00    2.54   6
   6  -6   1    1.66    2.16   5
   7  -6   1   15.42    3.69   1
  -7   6  -1   16.17    4.19   1
   7  -6   1    5.40    4.22   5
  -7   6  -1   22.15    2.92   4
  -7   6  -1   23.94    3.24   6
   7  -6   1   24.73    4.15   6
   7  -6   1   21.30    3.02   1
  -7   6  -1   22.32    3.35   1
  -7   6  -1   16.78    3.97   6
   8  -6   1   30.84    4.08   1
  -8   6  -1   14.21    4.96   1
  -8   6  -1   13.98    2.86   6
   8  -6   1   18.00    4.55   6
  -8   6  -1   20.55    3.24   1
  -8   6  -1   28.20    5.08   6
  -8   6  -1   22.15    2.78   4
   8  -6   1   17.82    3.91   5
  -9   6  -1   14.13    3.64   1
   9  -6   1   10.89    5.74   6
  -9   6  -1   14.29    6.26   1
   9  -6   1    9.95    4.45   5
  -9   6  -1   13.89    3.62   6
   9  -6   1   -2.64    4.06   6
   9  -6   1   20.00    3.68   1
  -9   6  -1    6.72    4.91   6
   9   5  -1    2.75    4.03   1
  -9  -5   1   -4.34    7.16   6
  -9  -5   1    1.61    5.57   5
   9   5  -1    0.44    4.29   6
   9   5  -1   -0.76    4.12   6
  -9  -5   1   10.16    4.78   6
  -9  -5   1    1.41    4.55   1
   9   5  -1    3.87    1.74   3
  -9  -5   1   -7.11    4.46   1
  -9  -5   1   -0.54    3.45   4
  -9  -5   1    0.62    2.67   2
   8   5  -1   -3.54    3.36   6
  -8  -5   1    5.66    4.90   6
   8   5  -1    5.28    2.96   5
   8   5  -1   -0.80    1.24   3
  -8  -5   1   -0.06    2.53   4
   8   5  -1    1.19    2.81   4
  -8  -5   1    7.94    3.54   6
  -8  -5   1    0.74    4.13   5
   8   5  -1    1.83    2.75   1
   8   5  -1    4.78    3.08   6
  -8  -5   1   -1.86    2.86   1
   8   5  -1    2.90    2.96   1
  -8  -5   1    4.20    3.09   1
  -8  -5   1    0.14    2.07   2
   7   5  -1    6.36    2.19   4
   7   5  -1    4.00    2.10   1
   7   5  -1    5.05    2.48   6
  -7  -5   1    2.50    3.22   5
   7   5  -1    5.61    2.29   5
  -7  -5   1    3.57    1.91   4
  -7  -5   1    6.30    2.65   1
  -7  -5   1    1.27    3.60   6
   7   5  -1    4.04    1.33   3
   7   5  -1    2.77    2.21   1
  -7  -5   1    3.76    2.27   1
   7   5  -1    0.94    2.28   6
  -7  -5   1    5.36    2.09   2
   6   5  -1    0.44    0.99   3
  -6  -5   1    0.19    2.27   5
   6   5  -1    0.73    1.95   6
  -6  -5   1    2.19    1.91   4
  -6  -5   1   -1.24    1.32   2
   6   5  -1    1.47    1.71   1
   6   5  -1    0.28    1.69   1
  -6  -5   1    2.11    2.75   6
   6   5  -1    1.10    1.47   4
   6   5  -1   -1.02    1.55   5
   6   5  -1    0.76    1.97   6
  -6  -5   1    1.21    1.94   1
  -6  -5   1   -0.61    1.69   1
  -6  -5   1   -2.70    1.83   6
  -5  -5   1   40.99    4.68   6
   5   5  -1   39.31    3.58   6
   5   5  -1   32.32    3.27   1
   5   5  -1   34.95    3.14   5
   5   5  -1   36.36    3.45   6
  -5  -5   1   35.58    3.87   5
   5   5  -1   36.05    2.91   4
   5   5  -1   36.69    2.08   3
  -5  -5   1   31.22    3.51   6
   5   5  -1   38.87    3.60   1
  -5  -5   1   38.63    3.86   1
  -5  -5   1   34.43    2.88   4
  -4  -5   1  172.17    6.98   1
   4   5  -1  164.14    6.57   1
   4   5  -1  161.27    4.88   3
   4   5  -1  176.23    6.81   1
  -4  -5   1  165.28    7.05   6
  -4  -5   1  173.95    7.66   6
  -4  -5   1  174.57    7.25   1
   4   5  -1  169.03    5.94   5
  -4  -5   1  163.91    6.49   5
  -4  -5   1  155.28    5.82   4
   4   5  -1  176.21    5.79   4
   4   5  -1  176.05    7.01   6
   4   5  -1  174.03    6.96   6
   3   5  -1    0.15    0.63   1
  -3  -5   1    2.02    1.25   5
  -3  -5   1    1.05    1.17   1
   3   5  -1    0.99    1.00   6
   3   5  -1   -0.70    0.94   6
  -3  -5   1    2.14    1.38   6
   3   5  -1   -0.11    0.84   4
   3   5  -1    1.48    0.94   5
  -3  -5   1    1.63    0.92   4
  -3  -5   1    2.03    1.18   6
   3   5  -1    2.34    1.28   1
   3   5  -1    1.34    0.86   3
  -3  -5   1   -0.23    0.95   1
   2   5  -1   79.27    4.05   6
  -2  -5   1   82.74    4.31   1
   2   5  -1   81.63    3.41   4
   2   5  -1   82.91    3.04   3
  -2  -5   1   87.24    3.67   5
   2   5  -1   82.66    4.07   1
  -2  -5   1   81.28    4.24   6
  -2  -5   1   84.03    4.40   6
   2   5  -1   74.96    3.78   6
  -2  -5   1   83.09    4.03   1
  -1  -5   1   11.27    1.71   6
   1   5  -1   12.29    1.50   6
  -1  -5   1   12.78    1.57   1
   1   5  -1   12.33    1.66   4
  -1  -5   1   12.29    1.57   5
   1   5  -1   11.46    1.37   1
  -1  -5   1   13.40    1.93   6
   1   5  -1   13.67    1.67   6
  -1  -5   1   10.84    1.79   1
   1   5  -1   13.01    1.94   1
   0  -5   1   61.25    2.53   5
   0   5  -1   60.77    3.01   6
   0  -5   1   53.70    3.02   6
   0   5  -1   57.11    2.84   4
   0   5  -1   58.95    3.41   1
   0   5  -1   58.90    2.86   1
   0  -5   1   60.13    3.61   6
   0  -5   1   59.56    3.54   1
   0  -5   1   55.76    2.93   1
   0   5  -1   63.79    3.45   6
   1  -5   1    1.40    1.00   1
   1  -5   1    0.91    0.74   6
  -1   5  -1   -0.08    0.87   1
  -1   5  -1    0.66    0.90   6
  -1   5  -1    1.25    0.66   1
  -1   5  -1    0.04    0.65   6
   1  -5   1   -0.10    0.96   6
   1  -5   1    1.02    0.66   1
  -2   5  -1    6.58    1.22   6
  -2   5  -1    4.80    1.62   1
  -2   5  -1    4.45    0.89   1
   2  -5   1    5.07    1.09   6
   2  -5   1    4.42    0.94   1
  -2   5  -1    5.99    1.43   6
   2  -5   1    3.44    1.52   1
   2  -5   1    5.71    1.31   6
  -3   5  -1   44.61    3.36   6
  -3   5  -1   45.48    2.82   6
   3  -5   1   46.59    2.67   1
  -3   5  -1   49.66    3.87   1
   3  -5   1   48.73    2.84   6
   3  -5   1   43.38    3.69   1
  -3   5  -1   47.15    2.69   1
   3  -5   1   50.28    3.67   6
  -4   5  -1    9.18    2.09   6
  -4   5  -1    8.74    1.53   1
  -4   5  -1    7.71    2.01   1
   4  -5   1    8.86    1.70   5
  -4   5  -1    7.03    1.33   6
   4  -5   1    8.70    2.12   1
   4  -5   1    7.31    1.36   1
   4  -5   1    7.48    1.46   6
   4  -5   1    6.56    1.75   6
   5  -5   1    6.96    2.13   6
  -5   5  -1   12.16    2.49   6
  -5   5  -1   10.75    1.60   1
   5  -5   1    8.78    1.86   5
  -5   5  -1    8.80    1.79   6
  -5   5  -1   10.40    2.60   1
   5  -5   1   13.16    1.94   6
   5  -5   1    9.22    1.50   1
   5  -5   1   10.05    2.08   1
  -6   5  -1   41.03    3.41   1
  -6   5  -1   42.98    3.32   6
   6  -5   1   45.39    4.46   1
   6  -5   1   46.79    3.39   1
  -6   5  -1   47.88    4.48   6
   6  -5   1   48.09    4.42   6
  -6   5  -1   43.87    5.49   1
   6  -5   1   42.75    3.88   5
  -7   5  -1   46.17    6.57   1
  -7   5  -1   37.54    3.67   1
  -7   5  -1   28.78    5.39   6
   7  -5   1   40.97    4.27   1
   7  -5   1   52.41    5.45   1
  -7   5  -1   43.41    3.16   4
  -8   5  -1    4.38    3.41   6
   8  -5   1   -2.09    2.04   6
   8  -5   1    3.03    3.25   5
  -8   5  -1    5.87    2.33   6
   8  -5   1    4.95    3.78   6
  -8   5  -1    3.39    4.21   1
   8  -5   1    5.18    2.12   1
  -8   5  -1    4.20    2.19   1
  -8   5  -1    4.31    1.95   4
   8  -5   1    6.41    2.70   1
  -9   5  -1   -2.01    3.15   6
   9  -5   1    2.27    3.34   1
  -9   5  -1   -0.03    1.98   4
  -9   5  -1    0.93    2.91   1
   9  -5   1    0.04    2.75   1
   9  -5   1   -1.39    3.70   5
   9  -5   1   -0.80    4.27   6
  -9   5  -1   -1.46    5.38   1
  -9   5  -1    1.28    4.14   6
   9  -5   1   -2.67    2.71   6
  10  -5   1   48.79    9.24   6
 -10   5  -1   58.49    7.94   6
 -10   5  -1   52.58    6.92   1
 -10   5  -1   38.83    5.14   6
  10  -5   1   54.21    7.33   1
   9   4  -1    4.12    3.76   5
   9   4  -1    4.54    1.56   3
   9   4  -1    0.51    3.46   6
   9   4  -1    1.00    3.47   6
  -9  -4   1    5.03    2.80   4
  -9  -4   1    3.09    4.53   5
  -9  -4   1    6.94    3.59   1
   9   4  -1   11.26    3.81   1
  -9  -4   1    3.21    3.58   1
   9   4  -1    4.65    3.87   1
  -9  -4   1    7.55    3.53   6
  -9  -4   1    4.40    2.50   2
  -9  -4   1    6.43    5.89   6
   8   4  -1    5.93    1.31   3
   8   4  -1    1.46    2.54   6
  -8  -4   1    7.58    2.72   6
   8   4  -1    7.15    2.43   1
  -8  -4   1    7.10    4.40   6
   8   4  -1    1.75    2.34   1
  -8  -4   1    3.35    2.49   1
   8   4  -1    4.20    2.92   5
  -8  -4   1    4.97    1.94   2
  -8  -4   1    7.02    2.32   4
   8   4  -1    5.40    2.79   6
  -8  -4   1    7.07    2.79   1
  -8  -4   1    5.82    3.66   5
   8   4  -1    3.89    2.44   4
   7   4  -1    2.91    2.27   6
  -7  -4   1    3.23    1.54   2
  -7  -4   1    5.01    2.00   6
  -7  -4   1    4.58    1.68   4
   7   4  -1    6.94    2.22   1
   7   4  -1   -1.00    1.86   6
   7   4  -1    0.67    1.97   5
  -7  -4   1    1.95    2.25   1
  -7  -4   1    4.75    3.73   6
   7   4  -1    4.07    1.22   3
  -7  -4   1    4.62    1.91   1
   7   4  -1    5.58    2.13   1
   7   4  -1    4.05    1.87   4
  -7  -4   1    1.22    2.54   5
  -6  -4   1  152.16    5.16   2
   6   4  -1  163.48    5.86   4
   6   4  -1  164.66    7.21   6
   6   4  -1  152.38    6.60   1
   6   4  -1  157.40    6.92   1
  -6  -4   1  156.81    8.10   6
   6   4  -1  147.23    4.48   3
   6   4  -1  153.33    6.37   5
  -6  -4   1  157.76    7.11   6
  -6  -4   1  150.40    5.92   4
  -6  -4   1  156.69    7.18   5
  -6  -4   1  141.22    7.81   1
  -5  -4   1    3.36    1.34   1
   5   4  -1    4.00    0.89   3
  -5  -4   1    4.07    2.15   6
  -5  -4   1    3.57    1.80   5
   5   4  -1    4.76    1.53   1
  -5  -4   1    3.03    1.34   6
   5   4  -1    3.62    1.24   1
  -5  -4   1    3.53    1.20   4
   5   4  -1    4.05    1.27   4
   5   4  -1    2.90    1.29   6
   5   4  -1    4.08    1.40   5
  -5  -4   1    4.77    1.19   2
  -5  -4   1    3.01    1.51   1
   5   4  -1    4.19    1.47   6
   4   4  -1   27.36    2.19   4
   4   4  -1   25.76    2.23   5
  -4  -4   1   25.82    2.41   1
  -4  -4   1   28.91    2.50   6
   4   4  -1   30.17    2.58   6
   4   4  -1   27.54    2.39   6
   4   4  -1   26.59    1.57   3
  -4  -4   1   31.46    2.77   5
   4   4  -1   24.25    2.29   1
  -4  -4   1   28.26    2.98   6
  -4  -4   1   25.17    2.02   4
  -4  -4   1   26.65    2.63   1
   4   4  -1   27.12    2.55   1
   3   4  -1    0.64    0.79   6
  -3  -4   1    1.19    1.06   6
   3   4  -1    0.31    0.74   1
  -3  -4   1    0.17    0.72   1
  -3  -4   1    1.05    0.64   1
  -3  -4   1    0.49    0.66   4
   3   4  -1   -0.45    0.91   1
  -3  -4   1    0.06    0.79   6
   3   4  -1    0.27    0.61   5
  -3  -4   1   -0.14    0.95   5
   3   4  -1    0.30    0.74   4
   3   4  -1    0.09    0.81   6
   2   4  -1  325.87   10.15   6
   2   4  -1  349.72    8.78   5
   2   4  -1  352.68   10.13   1
  -2  -4   1  336.82   10.15   1
  -2  -4   1  335.94    9.01   5
  -2  -4   1  339.88   10.58   6
   2   4  -1  337.50    9.05   4
  -2  -4   1  334.33   10.25   1
   2   4  -1  365.46   10.54   6
   1   4  -1   55.29    2.92   6
   1   4  -1   55.10    2.48   4
  -1  -4   1   55.38    2.73   1
  -1  -4   1   55.80    2.35   5
  -1  -4   1   53.99    2.81   6
   1   4  -1   56.48    2.94   1
   1   4  -1   57.12    2.72   6
   1   4  -1   52.92    2.55   1
  -1  -4   1   56.79    3.11   6
  -1  -4   1   51.01    2.88   1
   0   4  -1  400.27   11.30   1
   0  -4   1  392.06   11.76   6
   0  -4   1  399.43   11.16   6
   0   4  -1  392.73   10.71   1
   0  -4   1  411.93    9.48   5
   0   4  -1  400.64   11.61   6
   0  -4   1  385.14   11.46   1
   0   4  -1  358.56   10.07   4
   1  -4   1    8.56    1.14   6
  -1   4  -1    8.79    1.60   1
   1  -4   1    7.43    1.39   6
   1  -4   1    6.36    1.35   1
  -1   4  -1    8.69    1.00   1
  -1   4  -1    9.11    1.14   6
  -1   4  -1    7.00    1.24   6
   2  -4   1   68.76    3.09   6
  -2   4  -1   69.84    2.97   1
  -2   4  -1   72.26    3.88   1
  -2   4  -1   74.94    3.76   6
   2  -4   1   72.10    3.78   6
   2  -4   1   71.20    3.88   1
   2  -4   1   70.58    3.00   1
  -2   4  -1   72.03    3.13   6
   3  -4   1    1.49    0.97   1
  -3   4  -1    4.92    1.24   6
   3  -4   1    3.59    1.36   6
   3  -4   1    3.87    0.90   1
   3  -4   1    3.79    0.97   6
  -3   4  -1    2.80    0.68   1
  -3   4  -1    3.17    0.86   6
  -3   4  -1    2.42    1.33   1
  -4   4  -1    9.42    2.11   1
   4  -4   1    7.64    1.32   5
   4  -4   1   12.07    1.94   6
  -4   4  -1    9.34    1.82   6
  -4   4  -1   11.09    1.55   1
   4  -4   1    9.74    1.53   6
  -4   4  -1   10.02    1.50   6
   4  -4   1   10.78    1.50   1
   4  -4   1   11.37    2.19   1
   5  -4   1    5.19    1.27   1
   5  -4   1    4.39    1.83   1
   5  -4   1    3.62    1.58   6
   5  -4   1    4.05    1.25   6
  -5   4  -1    3.49    2.07   1
  -5   4  -1    4.02    1.53   6
  -5   4  -1    3.16    1.06   6
   5  -4   1    3.24    1.43   5
  -5   4  -1    4.25    1.18   1
  -6   4  -1   61.48    4.81   6
  -6   4  -1   59.81    3.68   6
  -6   4  -1   56.57    4.25   4
   6  -4   1   57.78    3.64   1
   6  -4   1   61.21    4.46   6
  -6   4  -1   63.04    3.70   1
   6  -4   1   66.04    4.27   5
  -6   4  -1   60.20    5.36   1
  -7   4  -1    1.46    2.16   6
   7  -4   1   -0.27    1.28   1
   7  -4   1   -1.28    0.57   2
  -7   4  -1    0.13    1.43   6
   7  -4   1   -0.11    1.29   6
   7  -4   1    0.71    2.29   6
   7  -4   1   -0.16    1.68   1
  -7   4  -1   -0.23    1.46   1
   7  -4   1    1.93    1.85   5
  -7   4  -1    0.42    2.52   1
  -8   4  -1   -0.37    1.45   4
   8  -4   1    0.36    1.78   6
  -8   4  -1   -1.41    1.92   1
   8  -4   1   -3.76    2.02   1
  -8   4  -1    1.38    3.08   1
  -8   4  -1   -3.30    2.82   6
   8  -4   1   -1.32    2.97   6
   8  -4   1    2.52    2.55   5
  -8   4  -1    0.80    2.07   6
   8  -4   1    1.03    1.86   1
   9  -4   1    4.96    2.82   1
  -9   4  -1    2.46    2.09   4
   9  -4   1    1.60    2.42   6
  -9   4  -1   -4.15    3.57   6
  -9   4  -1    0.35    2.53   6
   9  -4   1    6.79    3.24   5
   9  -4   1    2.31    3.95   6
  -9   4  -1    1.38    4.87   1
   9  -4   1    4.24    3.16   1
  -9   4  -1    1.90    2.09   1
  10  -4   1   -3.99    5.33   6
  10  -4   1    8.01    3.72   1
 -10   4  -1    5.54    3.43   6
 -10   4  -1   -5.90    5.48   6
 -10   4  -1    1.61    2.82   1
  10  -4   1    1.01    3.42   6
 -10   4  -1    5.84    6.72   1
 -10  -3   1   -2.33    7.46   6
  10   3  -1    6.22    4.97   6
  10   3  -1   -1.71    3.87   1
 -10  -3   1    1.53    4.27   1
  10   3  -1    5.96    4.16   6
 -10  -3   1    4.69    4.30   6
 -10  -3   1    0.16    5.24   5
   9   3  -1   -0.49    3.36   1
  -9  -3   1   -0.24    2.96   1
  -9  -3   1    1.25    5.33   6
  -9  -3   1    1.12    2.39   4
   9   3  -1   -0.19    3.17   6
  -9  -3   1   -1.37    2.87   6
   9   3  -1   -4.49    2.80   1
  -9  -3   1   -0.05    3.18   1
   9   3  -1    0.98    3.14   5
  -9  -3   1    2.69    1.95   2
  -9  -3   1   -0.33    4.06   5
   8   3  -1    9.56    2.78   6
  -8  -3   1    6.15    2.50   6
   8   3  -1    8.54    2.34   1
  -8  -3   1   10.69    4.15   6
   8   3  -1   11.33    1.47   3
  -8  -3   1   10.79    3.39   5
   8   3  -1   10.10    2.58   4
  -8  -3   1    6.70    2.18   1
   8   3  -1    6.20    2.42   5
  -8  -3   1   11.92    1.93   2
  -8  -3   1    8.82    2.21   4
   8   3  -1    9.22    2.42   1
  -8  -3   1    7.68    2.43   1
  -7  -3   1   13.56    3.00   5
  -7  -3   1   13.33    2.43   6
  -7  -3   1   12.12    2.40   1
   7   3  -1   17.73    2.69   1
  -7  -3   1   16.15    1.90   2
   7   3  -1   15.93    2.93   6
  -7  -3   1   16.30    2.28   4
  -7  -3   1   13.17    3.52   6
  -7  -3   1   17.61    2.70   1
   7   3  -1   15.19    1.47   3
   7   3  -1   17.04    2.63   5
   6   3  -1   20.61    1.52   3
   6   3  -1   21.14    2.68   6
   6   3  -1   21.99    2.82   1
   6   3  -1   20.23    2.77   5
  -6  -3   1   18.56    2.52   6
  -6  -3   1   18.20    3.18   6
  -6  -3   1   20.26    3.09   5
   6   3  -1   23.93    2.50   4
   6   3  -1   19.37    2.80   1
   6   3  -1   20.37    3.01   6
  -6  -3   1   17.85    2.29   4
  -6  -3   1   18.34    1.91   2
  -6  -3   1   22.11    2.70   1
   5   3  -1    0.52    0.97   1
   5   3  -1    0.73    1.05   5
  -5  -3   1    0.89    0.78   4
   5   3  -1    1.05    0.98   1
  -5  -3   1    0.88    1.14   1
   5   3  -1    2.32    1.22   6
  -5  -3   1   -0.60    1.63   6
  -5  -3   1    1.78    1.44   5
  -5  -3   1    1.72    1.03   6
   5   3  -1    0.95    1.05   6
  -5  -3   1    1.70    0.84   2
  -5  -3   1    1.57    1.08   1
   5   3  -1    0.75    0.93   4
   5   3  -1    1.08    0.80   3
  -4  -3   1    6.79    1.22   6
   4   3  -1    5.86    1.01   1
  -4  -3   1    7.23    1.06   4
   4   3  -1    7.91    1.44   6
  -4  -3   1    9.64    1.51   1
  -4  -3   1    7.56    1.58   5
   4   3  -1   10.16    1.57   1
   4   3  -1    8.69    1.21   4
   4   3  -1    8.80    1.39   5
  -4  -3   1    7.35    1.71   6
   4   3  -1    7.16    1.38   6
  -4  -3   1   10.07    1.21   2
  -4  -3   1    9.22    1.61   1
   4   3  -1    8.30    0.94   3
  -3  -3   1  195.35    5.81   4
   3   3  -1  194.64    6.59   6
   3   3  -1  192.65    6.37   1
   3   3  -1  200.70    4.89   3
   3   3  -1  196.11    5.84   5
  -3  -3   1  199.28    6.15   5
   3   3  -1  184.84    6.62   6
  -3  -3   1  204.37    6.82   1
  -3  -3   1  197.36    7.03   6
  -3  -3   1  197.34    6.49   1
   3   3  -1  200.59    5.73   4
  -3  -3   1  191.09    6.69   6
   2   3  -1  168.67    4.72   5
  -2  -3   1  166.13    5.46   1
   2   3  -1  165.22    4.16   3
   2   3  -1  159.63    4.76   4
  -2  -3   1  166.41    4.90   5
  -2  -3   1  154.32    4.80   4
   2   3  -1  157.84    5.32   1
  -2  -3   1  151.75    5.56   6
   2   3  -1  164.75    5.37   1
  -2  -3   1  164.93    5.63   6
   2   3  -1  163.03    5.53   6
   2   3  -1  166.41    5.54   6
  -2  -3   1  160.59    5.47   1
   1   3  -1    0.04    0.39   6
  -1  -3   1    0.07    0.40   4
   1   3  -1    0.02    0.30   5
  -1  -3   1    0.07    0.45   5
   1   3  -1    0.13    0.47   4
  -1  -3   1   -0.41    0.39   1
  -1  -3   1    0.46    0.56   6
  -1  -3   1    0.08    0.49   6
  -1  -3   1   -0.27    0.30   1
   1   3  -1    0.19    0.48   6
   1   3  -1    0.27    0.27   1
   1   3  -1   -0.07    0.45   1
   0  -3   1  168.59    5.63   6
   0   3  -1  163.76    5.37   1
   0   3  -1  169.11    5.54   6
   0  -3   1  169.34    5.51   1
   0   3  -1  160.90    4.96   1
   0   3  -1  166.80    5.14   6
   0  -3   1  169.20    5.07   1
   0  -3   1  173.00    5.26   6
   1  -3   1  110.60    3.74   6
   1  -3   1  108.48    4.26   6
  -1   3  -1  113.00    3.74   6
  -1   3  -1  106.06    4.16   1
  -1   3  -1  107.82    3.59   1
   1  -3   1  111.13    3.62   1
  -1   3  -1  112.63    4.21   6
   1  -3   1  108.50    4.24   1
   2  -3   1   74.22    2.89   1
  -2   3  -1   77.46    3.59   6
   2  -3   1   77.27    3.02   6
   2  -3   1   78.36    3.60   6
  -2   3  -1   78.16    2.91   1
  -2   3  -1   78.04    3.72   1
  -2   3  -1   76.61    3.03   6
   2  -3   1   77.24    3.66   1
  -3   3  -1   12.26    1.18   1
   3  -3   1   12.15    1.57   6
   3  -3   1   12.04    1.26   6
   3  -3   1   13.38    1.95   1
  -3   3  -1   12.91    2.03   1
  -3   3  -1   12.69    1.30   6
   3  -3   1   11.79    1.26   1
  -3   3  -1   11.87    1.71   6
   3  -3   1   12.16    1.42   5
   4  -3   1    5.47    1.27   6
  -4   3  -1    3.98    1.43   1
   4  -3   1    4.84    1.18   5
  -4   3  -1    6.62    1.20   1
   4  -3   1    4.75    1.35   1
  -4   3  -1    7.11    1.19   6
  -4   3  -1    4.67    1.38   6
   4  -3   1    5.21    1.09   6
   4  -3   1    8.15    1.27   1
   5  -3   1    5.96    1.53   5
  -5   3  -1    3.86    0.96   6
   5  -3   1    4.51    1.09   1
  -5   3  -1    5.87    2.14   1
  -5   3  -1    4.46    1.10   1
  -5   3  -1    4.08    1.35   6
   5  -3   1    4.30    1.14   6
   5  -3   1    4.12    1.27   1
   5  -3   1    3.58    1.29   6
  -6   3  -1    6.31    1.41   1
   6  -3   1    6.31    1.76   5
  -6   3  -1    4.86    1.29   6
  -6   3  -1    4.64    1.93   1
  -6   3  -1    5.34    1.18   4
   6  -3   1    2.96    1.25   1
   6  -3   1    6.03    1.43   6
   6  -3   1    4.98    1.24   1
   6  -3   1    4.48    1.85   6
  -6   3  -1    6.65    1.92   6
   7  -3   1   82.47    5.93   6
  -7   3  -1   82.60    5.66   6
   7  -3   1   83.95    5.12   1
  -7   3  -1   82.64    4.68   6
  -7   3  -1   79.40    4.47   1
   7  -3   1   77.43    4.49   1
   7  -3   1   79.81    5.01   5
  -7   3  -1   76.45    6.42   1
   8  -3   1    2.74    2.34   5
   8  -3   1   -3.01    1.63   6
   8  -3   1    2.88    1.99   1
   8  -3   1    3.65    2.63   6
  -8   3  -1    0.19    1.67   6
  -8   3  -1   -1.83    2.63   6
   8  -3   1   -2.91    2.13   1
  -8   3  -1    1.72    3.39   1
  -8   3  -1    0.96    1.54   1
   9  -3   1    2.66    3.07   5
   9  -3   1    0.32    2.37   6
   9  -3   1    4.78    3.52   6
   9  -3   1    0.45    2.60   1
  -9   3  -1   -2.85    3.43   6
  -9   3  -1    2.42    2.37   6
  -9   3  -1    1.50    2.20   1
  -9   3  -1    2.47    4.17   1
  -9   3  -1    3.17    1.71   4
   9  -3   1    4.89    3.18   1
  10  -3   1    0.22    4.63   6
 -10   3  -1   -2.45    3.14   6
  10  -3   1   -3.57    3.45   1
 -10   3  -1   -0.13    4.85   6
  10  -3   1   -1.53    3.04   6
 -10   3  -1   -1.23    2.72   1
 -10   3  -1    4.38    5.08   1
  10  -3   1    1.93    4.82   5
  10   2  -1   -0.59    3.50   6
  10   2  -1    4.70    4.05   1
 -10  -2   1    6.51    3.75   1
 -10  -2   1   -2.91    3.66   6
  10   2  -1   11.58    4.42   6
 -10  -2   1   10.31    5.19   5
 -10  -2   1    5.70    3.24   4
 -10  -2   1    1.54    4.97   6
 -10  -2   1   10.39    6.84   1
  -9  -2   1    5.53    2.73   6
   9   2  -1    5.76    2.70   1
  -9  -2   1    3.88    2.48   1
  -9  -2   1    7.04    2.79   4
  -9  -2   1    3.71    4.58   6
   9   2  -1   10.14    2.96   5
  -9  -2   1    4.59    3.58   5
   9   2  -1    2.48    2.46   6
   9   2  -1    4.39    2.64   1
   9   2  -1    4.47    3.25   6
   8   2  -1    5.02    1.11   3
  -8  -2   1    4.64    2.01   6
  -8  -2   1    5.65    1.48   2
   8   2  -1   -1.14    1.96   6
  -8  -2   1    5.43    2.81   5
  -8  -2   1    6.04    6.12   6
  -8  -2   1    2.36    2.00   1
   8   2  -1    3.81    2.12   1
   8   2  -1    4.80    2.43   1
   8   2  -1    7.16    2.33   5
  -8  -2   1    5.02    1.98   4
   8   2  -1    2.18    2.51   6
  -8  -2   1    1.44    2.16   1
  -7  -2   1   34.62    2.79   4
  -7  -2   1   29.68    4.14   5
  -7  -2   1   32.35    2.30   2
   7   2  -1   24.54    3.17   5
  -7  -2   1   38.47    4.97   6
  -7  -2   1   33.74    3.09   6
   7   2  -1   31.95    3.80   6
   7   2  -1   31.55    3.02   4
   7   2  -1   33.75    3.40   1
   7   2  -1   32.45    1.80   3
   7   2  -1   32.17    3.48   1
  -6  -2   1    3.54    1.37   6
   6   2  -1    3.94    1.51   1
   6   2  -1    3.96    0.77   3
  -6  -2   1    2.44    1.30   1
   6   2  -1    3.52    1.40   5
   6   2  -1    4.04    1.35   6
  -6  -2   1    3.26    0.99   2
  -6  -2   1    3.43    1.78   5
   6   2  -1    1.81    1.12   1
  -6  -2   1    2.06    0.99   4
   6   2  -1    1.24    1.39   6
   6   2  -1    3.34    1.15   4
  -6  -2   1    4.33    1.85   6
  -6  -2   1    1.95    1.22   1
   5   2  -1    2.97    1.05   1
  -5  -2   1    2.41    0.77   2
   5   2  -1    4.09    1.11   5
   5   2  -1    3.30    1.17   6
   5   2  -1    3.87    0.70   3
  -5  -2   1    3.46    1.17   1
  -5  -2   1    1.33    0.97   1
  -5  -2   1    2.72    1.48   5
   5   2  -1    3.49    1.35   6
  -5  -2   1    3.29    1.81   6
  -5  -2   1    2.45    0.86   4
   5   2  -1    3.89    1.05   4
   5   2  -1    2.70    0.98   1
  -5  -2   1    3.83    1.12   6
  -4  -2   1  287.68    8.66   5
  -4  -2   1  283.75    7.09   2
  -4  -2   1  292.80    9.17   6
   4   2  -1  301.79    9.54   6
  -4  -2   1  286.03    9.40   1
   4   2  -1  304.68    9.30   1
   4   2  -1  305.71    9.20   6
   4   2  -1  305.03    8.09   4
  -4  -2   1  307.56    9.93   6
   4   2  -1  304.64    8.88   1
   4   2  -1  295.45    8.44   5
   4   2  -1  304.57    6.84   3
  -4  -2   1  281.42    8.78   1
  -4  -2   1  286.47    8.13   4
   3   2  -1  165.79    4.76   4
   3   2  -1  156.04    4.94   5
  -3  -2   1  159.29    4.20   2
   3   2  -1  155.36    5.58   6
   3   2  -1  165.64    5.28   1
  -3  -2   1  162.86    4.81   4
   3   2  -1  158.09    5.44   1
  -3  -2   1  160.36    5.63   1
  -3  -2   1  158.29    5.43   6
  -3  -2   1  162.99    5.18   5
   3   2  -1  161.53    5.41   6
  -3  -2   1  167.54    5.90   6
   3   2  -1  167.41    3.92   3
  -3  -2   1  146.43    5.13   1
   2   2  -1    7.66    0.98   1
   2   2  -1    7.46    0.90   6
  -2  -2   1    7.55    0.77   4
  -2  -2   1    7.03    0.88   1
   2   2  -1    7.97    0.80   4
   2   2  -1    6.43    0.82   5
  -2  -2   1    8.02    0.97   1
  -2  -2   1    8.70    0.93   6
  -2  -2   1    7.28    0.99   5
   2   2  -1    8.26    0.96   6
   2   2  -1    8.25    0.90   1
   2   2  -1    8.88    0.60   3
  -2  -2   1    7.23    1.03   6
   1   2  -1 1348.34   32.89   6
   1   2  -1 1296.21   31.99   1
  -1  -2   1 1355.86   29.57   5
   1   2  -1 1343.27   29.00   5
  -1  -2   1 1330.32   32.05   1
  -1  -2   1 1227.24   30.37   4
  -1  -2   1 1343.82   32.95   6
   1   2  -1 1367.75   32.02   1
  -1  -2   1 1249.46   32.01   1
  -1  -2   1 1354.38   33.02   6
   1   2  -1 1365.74   32.99   6
   1   2  -1 1316.26   30.92   4
   0   2  -1   15.08    1.10   6
   0  -2   1   15.32    0.97   6
   0  -2   1   16.26    1.16   1
   0   2  -1   14.97    0.92   6
   0  -2   1   15.50    1.14   6
   0   2  -1   15.35    1.15   1
   0   2  -1   15.87    0.91   1
   1  -2   1 1995.35   49.45   1
  -1   2  -1 2117.94   51.67   6
  -1   2  -1 2077.26   49.43   1
   1  -2   1 2051.82   50.52   1
   1  -2   1 2093.48   52.51   6
  -1   2  -1 1934.41   51.36   6
   1  -2   1 2093.42   51.75   6
  -1   2  -1 2088.84   50.76   1
   2  -2   1   57.39    2.29   5
   2  -2   1   59.57    2.26   1
   2  -2   1   59.45    2.72   6
   2  -2   1   60.96    2.85   1
  -2   2  -1   61.40    2.80   6
   2  -2   1   60.40    2.36   6
  -2   2  -1   62.53    2.38   6
  -2   2  -1   60.62    2.91   1
   3  -2   1   62.92    2.68   6
  -3   2  -1   62.25    2.67   6
  -3   2  -1   64.14    2.59   1
  -3   2  -1   60.48    3.32   1
   3  -2   1   68.01    2.66   1
   3  -2   1   57.08    2.65   5
  -3   2  -1   61.14    3.14   6
   3  -2   1   61.12    3.07   6
   3  -2   1   65.88    3.25   1
  -4   2  -1   77.24    4.24   1
   4  -2   1   67.59    3.02   1
  -4   2  -1   69.06    3.02   1
   4  -2   1   69.46    3.33   5
  -4   2  -1   71.40    3.81   6
   4  -2   1   71.54    3.16   6
  -4   2  -1   70.61    3.14   6
  -5   2  -1  279.25    8.69   1
  -5   2  -1  281.87    9.02   6
   5  -2   1  282.08    8.97   6
  -5   2  -1  300.45   10.33   1
   5  -2   1  272.75    9.43   1
   5  -2   1  275.63    8.65   1
   5  -2   1  292.64   10.10   6
   5  -2   1  279.90    8.76   5
  -5   2  -1  295.24    8.09   4
  -5   2  -1  295.70   10.09   6
   5  -2   1  287.61    6.07   2
   6  -2   1    8.29    1.56   6
  -6   2  -1    8.21    1.43   6
   6  -2   1   11.83    1.74   1
   6  -2   1   10.05    2.10   5
  -6   2  -1    6.91    2.57   1
  -6   2  -1   11.98    2.37   6
  -6   2  -1   10.70    1.55   4
  -6   2  -1   13.08    1.96   1
   6  -2   1   10.91    2.20   6
   6  -2   1   10.28    1.69   1
   7  -2   1   -0.03    1.17   6
  -7   2  -1    0.83    1.74   6
  -7   2  -1    1.64    1.15   1
  -7   2  -1    5.79    5.01   1
   7  -2   1    2.30    1.96   6
   7  -2   1    3.70    1.75   5
   7  -2   1    3.05    1.36   1
  -7   2  -1    3.30    1.12   4
   7  -2   1    0.04    1.37   1
  -7   2  -1    4.57    1.53   6
   8  -2   1   26.79    3.36   1
  -8   2  -1   27.29    2.93   4
   8  -2   1   26.96    3.79   1
   8  -2   1   22.56    3.25   5
   8  -2   1   28.88    4.37   6
  -8   2  -1   31.91    5.12   1
  -8   2  -1   23.48    3.20   1
  -8   2  -1   29.91    3.35   6
  -8   2  -1   35.67    4.63   6
   9  -2   1   17.62    3.98   6
  -9   2  -1   11.48    3.40   6
   9  -2   1    9.84    2.80   1
   9  -2   1   12.19    3.11   5
   9  -2   1   13.19    3.10   1
  -9   2  -1   14.22    4.95   1
  -9   2  -1   11.93    2.77   1
  -9   2  -1   12.19    2.42   4
  -9   2  -1   12.43    2.80   6
 -10   2  -1    0.90    3.09   6
  10  -2   1   -0.13    3.14   1
  10  -2   1   10.00    5.33   1
 -10   2  -1   11.92    6.08   1
 -10   2  -1    1.03    3.20   1
  10  -2   1    6.88    4.36   5
 -10   2  -1   -0.73    4.44   6
 -10   2  -1    0.21    2.60   4
  10  -2   1   -3.95    4.28   6
  10  -2   1    1.54    3.08   6
 -10  -1   1    3.02    3.19   6
  10   1  -1    4.61    4.24   6
 -10  -1   1    3.00    2.99   1
  10   1  -1    4.23    3.43   6
  10   1  -1    0.64    3.45   1
  10   1  -1    0.45    3.19   1
 -10  -1   1   -7.14    5.82   1
 -10  -1   1   -2.94    4.06   6
 -10  -1   1    0.68    2.73   4
  10   1  -1   -2.86    5.14   5
  -9  -1   1    7.42    2.99   6
   9   1  -1    5.27    3.16   6
   9   1  -1    7.03    2.59   1
  -9  -1   1   10.87    3.78   6
  -9  -1   1   10.90    5.01   1
   9   1  -1    6.63    2.85   1
   9   1  -1    0.07    2.53   6
  -9  -1   1    8.51    3.41   5
  -9  -1   1    8.23    2.53   1
  -9  -1   1   12.58    2.76   4
   9   1  -1    8.35    2.70   5
  -8  -1   1    3.31    1.83   1
   8   1  -1    1.13    2.05   5
  -8  -1   1    1.31    1.61   6
   8   1  -1    2.07    1.83   1
  -8  -1   1    2.85    3.19   1
   8   1  -1    0.51    2.02   1
  -8  -1   1    3.81    1.65   4
   8   1  -1    0.81    1.81   6
  -8  -1   1    2.69    2.54   5
   8   1  -1    5.04    2.38   6
  -7  -1   1   71.69    4.24   6
  -7  -1   1   70.54    3.79   4
   7   1  -1   72.79    4.34   1
  -7  -1   1   66.24    4.70   1
   7   1  -1   71.91    4.90   6
   7   1  -1   74.17    4.45   6
  -7  -1   1   66.02    5.76   6
  -7  -1   1   70.03    4.14   1
   7   1  -1   68.83    4.73   1
  -7  -1   1   64.90    5.16   5
   7   1  -1   78.14    4.49   5
  -7  -1   1   67.76    2.81   2
   6   1  -1  115.25    4.40   4
  -6  -1   1  107.77    4.37   4
  -6  -1   1  105.21    5.26   5
  -6  -1   1  118.44    5.66   1
   6   1  -1  107.63    5.00   6
  -6  -1   1  113.24    5.04   6
  -6  -1   1  111.48    6.29   6
   6   1  -1  114.10    4.92   1
   6   1  -1  110.07    5.63   6
   6   1  -1  110.59    4.98   5
  -6  -1   1  108.19    3.46   2
  -6  -1   1  106.08    4.77   1
   6   1  -1  108.50    3.22   3
   6   1  -1  110.51    5.39   1
  -5  -1   1   72.43    3.99   5
  -5  -1   1   78.85    3.74   6
   5   1  -1   76.52    3.68   1
   5   1  -1   82.29    2.45   3
   5   1  -1   83.37    3.88   6
  -5  -1   1   82.45    3.35   4
   5   1  -1   79.96    4.26   6
  -5  -1   1   80.82    4.71   6
  -5  -1   1   82.24    3.71   1
  -5  -1   1   78.44    4.16   1
   5   1  -1   84.10    3.33   4
  -5  -1   1   77.18    2.62   2
   5   1  -1   74.95    3.93   1
   5   1  -1   77.69    3.81   5
   4   1  -1    4.35    0.54   3
   4   1  -1    4.25    0.89   6
  -4  -1   1    3.40    0.90   1
   4   1  -1    4.29    0.95   5
   4   1  -1    4.22    0.91   4
  -4  -1   1    3.60    0.65   2
  -4  -1   1    4.01    0.79   6
  -4  -1   1    2.96    0.96   5
   4   1  -1    4.00    0.99   1
  -4  -1   1    2.91    0.71   4
   4   1  -1    4.65    1.11   1
   4   1  -1    4.43    1.11   6
  -4  -1   1    3.59    1.26   6
  -4  -1   1    3.14    0.65   1
   3   1  -1   92.04    3.33   1
   3   1  -1   84.67    3.26   5
  -3  -1   1   86.54    2.54   2
   3   1  -1   93.12    3.77   6
  -3  -1   1   89.08    3.29   1
   3   1  -1   95.74    3.68   1
   3   1  -1   90.36    2.99   4
  -3  -1   1   90.51    3.43   5
  -3  -1   1   90.97    3.93   6
  -3  -1   1   93.78    3.45   6
   3   1  -1   92.03    2.33   3
   3   1  -1   92.41    3.46   6
  -2  -1   1   47.85    1.73   4
   2   1  -1   47.53    1.74   4
  -2  -1   1   40.57    1.88   5
   2   1  -1   43.79    2.03   1
  -2  -1   1   48.48    1.98   6
   2   1  -1   45.74    1.93   6
   2   1  -1   43.47    1.85   5
  -2  -1   1   43.30    1.84   1
   2   1  -1   45.48    2.11   6
  -2  -1   1   47.23    2.11   1
  -2  -1   1   47.42    1.49   2
  -2  -1   1   45.13    2.18   6
   2   1  -1   47.35    1.22   3
   2   1  -1   45.27    1.87   1
  -1  -1   1 1124.17   25.78   4
  -1  -1   1 1072.10   23.19   2
  -1  -1   1 1086.89   27.31   6
  -1  -1   1 1064.82   27.40   6
   1   1  -1 1175.21   23.07   3
  -1  -1   1 1095.83   24.30   5
   1   1  -1 1066.54   24.26   5
   1   1  -1 1104.30   25.63   4
   1   1  -1 1168.59   27.99   6
   1   1  -1 1159.42   28.66   6
   1   1  -1 1159.48   27.39   1
  -1  -1   1 1062.48   26.53   1
  -1  -1   1 1107.65   26.69   1
   1   1  -1 1087.87   26.64   1
  -1   1  -1  761.48   17.03   5
   1  -1   1  748.82   19.24   6
  -1   1  -1  770.06   18.96   6
  -1   1  -1  779.91   19.30   6
   1  -1   1  780.36   18.85   1
   2  -1   1  457.00   11.56   1
  -2   1  -1  466.44   12.40   6
  -2   1  -1  449.28   11.56   1
   2  -1   1  449.69   10.95   5
   2  -1   1  470.52   12.15   1
   2  -1   1  466.14   11.95   6
   2  -1   1  479.08   12.38   6
  -2   1  -1  451.42   12.15   1
  -2   1  -1  427.08   11.88   6
  -2   1  -1  451.54   11.00   5
   2  -1   1  486.74   10.01   3
  -3   1  -1  909.94   22.22   1
   3  -1   1  886.71   19.11   3
   3  -1   1  920.25   22.90   6
   3  -1   1  917.28   23.59   6
  -3   1  -1  874.95   20.95   5
   3  -1   1  909.99   22.21   1
  -3   1  -1  885.83   23.48   6
   3  -1   1  904.96   20.93   5
  -3   1  -1  884.92   22.86   6
  -3   1  -1  895.73   23.05   1
   3  -1   1  874.92   22.78   1
   4  -1   1  203.94    4.98   3
  -4   1  -1  204.00    6.39   6
  -4   1  -1  190.49    6.92   6
  -4   1  -1  191.75    6.09   1
  -4   1  -1  188.76    6.31   5
  -4   1  -1  201.49    5.63   4
   4  -1   1  194.38    6.97   6
   4  -1   1  190.57    6.16   5
   4  -1   1  193.48    6.30   6
   4  -1   1  185.91    6.61   1
   4  -1   1  200.87    6.15   1
  -4   1  -1  193.46    7.06   1
  -5   1  -1    6.29    1.57   5
   5  -1   1    6.28    1.56   6
   5  -1   1    7.22    1.30   1
  -5   1  -1    5.86    1.07   6
  -5   1  -1    6.99    1.84   1
   5  -1   1    4.93    1.19   1
  -5   1  -1    5.07    1.02   1
  -5   1  -1    6.26    1.41   6
   5  -1   1    5.79    1.20   6
  -5   1  -1    5.42    0.92   4
   5  -1   1    6.36    1.26   5
   5  -1   1    6.42    0.88   3
   6  -1   1  219.33    8.23   1
   6  -1   1  226.39    7.83   6
  -6   1  -1  223.55    6.84   4
   6  -1   1  214.64    7.43   1
   6  -1   1  225.46    8.68   6
  -6   1  -1  223.72    7.78   6
  -6   1  -1  214.65    8.59   6
   6  -1   1  216.56    7.65   5
  -6   1  -1  218.78    8.02   5
  -6   1  -1  211.53    7.41   1
  -6   1  -1  211.98    8.88   1
  -7   1  -1   19.29    2.19   4
   7  -1   1   19.64    2.78   1
  -7   1  -1   16.42    2.38   1
  -7   1  -1   16.93    2.54   6
   7  -1   1   19.17    2.70   5
  -7   1  -1   12.55    2.65   6
  -7   1  -1   11.19    2.76   1
  -7   1  -1   15.02    2.82   5
   7  -1   1   16.89    2.76   6
   7  -1   1   16.88    2.58   1
   8  -1   1    3.62    1.58   1
   8  -1   1    4.54    2.60   6
   8  -1   1    6.91    2.11   5
  -8   1  -1    3.47    1.75   6
   8  -1   1   -0.96    1.49   6
  -8   1  -1    4.12    2.31   1
  -8   1  -1    3.78    2.42   6
   8  -1   1    3.29    2.10   1
  -8   1  -1    3.64    1.47   4
  -8   1  -1    1.97    3.12   1
  -8   1  -1    4.33    2.28   5
   9  -1   1   75.37    6.89   6
  -9   1  -1   79.61    5.53   1
  -9   1  -1   79.25    5.57   6
   9  -1   1   72.06    5.95   5
   9  -1   1   76.58    6.22   1
  -9   1  -1   82.72    8.82   1
  -9   1  -1   86.40    6.83   6
  -9   1  -1   76.94    5.12   4
   9  -1   1   78.19    5.47   1
  10  -1   1    5.55    4.07   6
 -10   1  -1    3.66    2.87   4
 -10   1  -1   -2.02    5.84   1
  10  -1   1   -0.87    3.40   1
  10  -1   1    1.88    3.29   1
 -10   1  -1    3.27    3.38   1
 -10   1  -1    5.32    4.33   6
  10  -1   1    0.62    4.98   5
  10  -1   1    0.47    3.06   6
 -10   0   1   -2.02    4.29   6
 -10   0   1   -1.55    2.97   6
  10   0  -1   -4.79    3.75   5
 -10   0   1    6.53    2.85   4
 -10   0   1   -2.08    2.51   1
  10   0  -1    3.01    4.52   6
  10   0  -1    0.96    3.18   6
  10   0  -1    2.42    2.99   1
  10   0  -1    0.03    2.94   1
 -10   0   1    3.43    5.76   1
  -9   0   1   17.80    2.97   1
   9   0  -1   15.31    2.89   1
  -9   0   1   19.46    3.90   6
   9   0  -1   19.24    3.23   1
   9   0  -1   13.94    3.25   5
  -9   0   1   22.76    3.03   4
  -9   0   1   22.00    5.66   1
   9   0  -1   26.28    4.44   6
  -8   0   1    8.59    1.86   6
  -8   0   1    8.09    1.81   4
  -8   0   1    8.54    2.07   1
  -8   0   1    3.18    3.08   1
  -8   0   1    6.60    2.58   6
   8   0  -1    8.09    2.19   1
   8   0  -1    8.89    2.67   1
  -7   0   1  130.50    5.93   6
  -7   0   1  131.20    7.63   1
   7   0  -1  131.48    6.77   6
   7   0  -1  137.79    6.04   6
   7   0  -1  140.15    8.49   1
   7   0  -1  130.81    5.77   1
  -7   0   1  125.25    6.72   6
  -7   0   1  119.50    5.16   4
  -7   0   1  127.88    5.68   1
  -7   0   1  132.78    6.56   5
   6   0  -1    0.71    1.05   1
   6   0  -1    1.41    1.08   1
  -6   0   1   -0.10    1.71   1
  -6   0   1    1.13    1.29   5
   6   0  -1    1.43    0.98   6
   6   0  -1    2.43    1.49   6
  -6   0   1    1.28    1.04   6
  -6   0   1    2.00    1.35   6
  -6   0   1    1.82    0.92   1
   6   0  -1    2.53    1.37   5
  -6   0   1    1.00    0.84   4
  -5   0   1   10.39    1.45   1
  -5   0   1   11.17    1.29   4
  -5   0   1    8.97    1.54   5
   5   0  -1    9.54    1.46   5
   5   0  -1    9.15    1.43   6
   5   0  -1   10.82    1.44   4
  -5   0   1    9.34    1.36   6
   5   0  -1    9.39    1.66   6
   5   0  -1   11.24    1.57   1
   5   0  -1    7.82    1.27   1
  -4   0   1    3.71    0.71   4
  -4   0   1    6.85    1.25   1
  -4   0   1    5.19    0.67   2
   4   0  -1    6.18    1.18   5
   4   0  -1    6.73    1.33   6
   4   0  -1    5.53    0.58   2
  -4   0   1    3.43    1.07   5
   4   0  -1    3.94    0.90   1
  -4   0   1    5.01    0.91   6
   4   0  -1    3.67    0.83   1
  -4   0   1    6.08    1.04   1
  -4   0   1    4.26    1.35   6
   4   0  -1    5.38    1.03   6
   4   0  -1    4.26    0.77   4
   3   0  -1   55.03    1.66   2
   3   0  -1   57.87    2.83   6
  -3   0   1   56.60    2.63   5
   3   0  -1   55.19    2.31   1
  -3   0   1   57.29    2.12   4
  -3   0   1   52.59    2.59   1
  -3   0   1   55.91    1.76   2
   3   0  -1   54.19    2.59   1
   3   0  -1   57.61    2.13   4
  -3   0   1   55.49    2.40   6
  -3   0   1   51.82    2.26   1
  -3   0   1   56.42    2.92   6
   3   0  -1   54.95    2.41   6
   2   0  -1   36.24    1.61   6
  -2   0   1   35.29    1.73   5
  -2   0   1   35.64    1.22   2
   2   0  -1   35.77    1.17   2
  -2   0   1   35.39    1.58   6
   2   0  -1   36.73    1.89   6
   2   0  -1   36.13    1.79   1
   2   0  -1   36.91    1.72   5
  -2   0   1   35.10    1.52   1
   2   0  -1   37.68    1.43   4
  -2   0   1   36.65    1.96   6
  -2   0   1   36.38    1.78   1
  -2   0   1   34.91    1.38   4
  -1   0  -1  712.24   17.75   6
  -1   0  -1  705.60   17.91   6
  -1   0  -1  730.77   17.44   1
   1   0   1  672.90   16.00   5
   1   0   1  738.72   17.43   1
   1   0   1  734.39   17.90   6
   1   0   1  748.99   15.13   3
  -2   0  -1   16.53    1.02   6
  -2   0  -1   17.63    0.87   4
  -2   0  -1   17.37    1.24   5
   2   0   1   17.96    1.27   6
  -2   0  -1   16.73    1.17   1
   2   0   1   16.97    1.14   5
   2   0   1   17.63    1.03   1
  -2   0  -1   16.80    0.99   1
   2   0   1   17.67    1.17   1
   2   0   1   18.66    0.86   3
  -3   0  -1    1.26    0.39   4
   3   0   1    1.48    0.53   1
  -3   0  -1    1.08    0.22   2
   3   0   1    0.83    0.42   1
  -3   0  -1    1.08    0.58   1
   3   0   1    1.00    0.45   6
   3   0   1    1.38    0.59   5
  -3   0  -1    0.56    0.63   5
  -3   0  -1    1.42    0.69   6
  -3   0  -1    1.09    0.45   1
   3   0   1    1.65    0.40   3
   3   0   1    1.21    0.64   6
  -3   0  -1    1.50    0.47   6
   4   0   1  131.79    4.55   1
  -4   0  -1  130.29    3.00   2
  -4   0  -1  120.58    4.59   6
  -4   0  -1  132.76    4.53   1
  -4   0  -1  130.08    5.04   1
   4   0   1  131.79    5.19   6
   4   0   1  131.18    5.01   1
  -4   0  -1  130.46    4.07   4
  -4   0  -1  125.23    5.36   6
   4   0   1  127.55    4.65   6
   4   0   1  127.73    4.66   5
   5   0   1    0.21    0.78   1
  -5   0  -1   -0.90    1.12   5
  -5   0  -1   -0.74    0.81   1
   5   0   1   -0.01    0.51   3
  -5   0  -1   -0.32    0.60   1
  -5   0  -1   -0.38    0.55   4
   5   0   1    0.48    0.88   5
   5   0   1    0.34    0.71   6
   5   0   1    0.08    0.96   6
  -5   0  -1   -0.20    0.66   6
   5   0   1    0.34    0.75   1
  -5   0  -1    0.99    1.39   6
   6   0   1   21.26    2.85   6
  -6   0  -1   29.71    3.26   5
   6   0   1   25.44    1.60   3
   6   0   1   24.09    2.63   1
  -6   0  -1   23.21    2.27   1
  -6   0  -1   24.60    2.08   4
   6   0   1   27.52    2.67   5
  -6   0  -1   24.65    2.37   6
   6   0   1   26.17    2.53   6
   6   0   1   23.33    2.34   1
   7   0   1  244.64   10.59   1
  -7   0  -1  233.73    8.33   1
  -7   0  -1  215.39    9.21   4
   7   0   1  236.37    9.50   6
  -8   0  -1   -0.28    3.10   1
   8   0   1    0.63    1.89   1
   8   0   1    2.80    2.22   6
  -8   0  -1    1.42    2.55   5
   8   0   1   -1.57    1.50   1
  -8   0  -1    0.95    2.45   6
   8   0   1    0.71    1.69   6
  -8   0  -1   -0.68    1.62   6
  -8   0  -1    1.27    1.46   4
  -8   0  -1    0.43    1.64   1
   9   0   1   -1.03    2.07   1
   9   0   1    0.09    2.51   6
  -9   0  -1   -0.20    2.01   1
  -9   0  -1   -2.95    2.91   5
  -9   0  -1    6.46    3.50   6
   9   0   1    3.74    2.46   1
  -9   0  -1    3.70    2.00   6
  -9   0  -1    0.40    4.20   1
   9   0   1    0.58    2.92   6
   9   0   1   -3.00    2.68   5
  -9   0  -1    3.58    2.12   4
 -10   0  -1    8.37    3.83   1
 -10   0  -1   -5.30    4.51   6
 -10   0  -1    9.57    4.10   6
 -10   0  -1    3.12    4.41   5
  10   0   1   -1.99    4.33   6
  10   0   1    4.23    3.41   1
  10   0   1    1.60    3.48   6
 -10   0  -1    7.28    6.29   1
 -10   0  -1    5.19    2.67   4
  10  -1  -1   -2.30    2.90   6
 -10   1   1    9.51    3.03   6
 -10   1   1    1.50    2.38   4
  10  -1  -1    8.89    3.45   1
  10  -1  -1    3.81    3.88   5
  10  -1  -1   -1.28    3.35   1
 -10   1   1    1.63    4.28   6
 -10   1   1    4.79    2.69   1
 -10   1   1    4.10    5.85   1
  10  -1  -1    0.98    4.71   6
  -9   1   1   33.96    4.20   1
   9  -1  -1   34.53    5.01   1
   9  -1  -1   32.91    4.10   1
  -9   1   1   32.12    3.85   4
  -9   1   1   34.91    5.04   6
  -9   1   1   30.07    5.39   1
   9  -1  -1   29.90    4.46   5
   9  -1  -1   39.84    5.70   6
  -8   1   1    6.53    2.62   6
  -8   1   1   11.60    4.09   1
  -8   1   1    8.01    1.91   1
  -8   1   1   10.32    2.37   6
   8  -1  -1   12.00    2.48   1
   8  -1  -1    7.34    2.98   6
   8  -1  -1    8.21    2.40   1
   7  -1  -1   26.24    2.82   1
  -7   1   1   28.25    4.34   1
   7  -1  -1   27.44    3.62   6
   7  -1  -1   18.82    2.73   1
   7  -1  -1   23.06    2.65   6
  -7   1   1   25.03    2.69   6
  -7   1   1   25.21    2.68   4
  -7   1   1   32.70    2.83   1
  -7   1   1   29.09    3.65   6
   6  -1  -1   29.97    2.99   1
   6  -1  -1   23.14    2.69   5
   6  -1  -1   30.64    2.52   1
  -6   1   1   31.58    2.56   6
   6  -1  -1   31.61    3.41   6
   6  -1  -1   31.65    2.58   6
  -6   1   1   32.12    2.24   4
  -6   1   1   27.72    3.19   6
  -6   1   1   30.13    4.00   1
   6  -1  -1   30.53    1.32   2
  -6   1   1   27.50    2.35   1
   5  -1  -1   76.04    2.30   2
  -5   1   1   77.20    3.14   4
   5  -1  -1   75.06    3.81   5
  -5   1   1   80.61    4.42   6
   5  -1  -1   69.94    3.50   6
  -5   1   1   77.40    3.61   6
   5  -1  -1   78.96    4.02   1
   5  -1  -1   76.51    3.52   1
  -5   1   1   78.94    4.71   1
  -5   1   1   77.21    3.54   1
   5  -1  -1   77.08    4.25   6
  -4   1   1   83.88    4.06   6
   4  -1  -1   85.13    4.15   6
  -4   1   1   80.12    4.26   1
  -4   1   1   80.45    2.96   4
   4  -1  -1   83.67    2.38   2
  -4   1   1   77.40    3.26   1
   4  -1  -1   80.77    3.33   1
  -4   1   1   80.33    3.40   6
   4  -1  -1   82.23    3.83   1
   4  -1  -1   78.79    3.57   5
   4  -1  -1   78.80    3.41   6
  -3   1   1  221.02    7.33   1
   3  -1  -1  233.73    6.56   1
  -3   1   1  228.72    6.77   6
  -3   1   1  231.89    7.40   6
  -3   1   1  224.42    6.52   1
   3  -1  -1  234.16    6.81   6
   3  -1  -1  223.23    6.55   5
  -3   1   1  219.78    6.01   4
  -2   1   1 7216.59  175.87   1
  -2   1   1 7647.52  182.14   6
   2  -1  -1 7687.40  184.77   6
  -2   1   1 6884.85  167.02   4
   2  -1  -1 7280.29  177.26   1
   2  -1  -1 6874.67  175.69   1
  -2   1   1 7440.69  183.05   6
  -2   1   1 7142.41  176.52   1
   2  -1  -1 7705.49  182.45   6
   1  -1  -1  491.44   12.97   6
  -1   1   1  526.85   12.64   1
   1  -1  -1  523.27   13.42   6
   1  -1  -1  523.62   12.64   1
  -1   1   1  531.41   13.16   1
  -1   1   1  488.16   13.35   6
   1  -1  -1  515.96   13.13   1
  -1   1   1  515.72   11.87   4
  -1   1   1  523.30   13.01   6
   0   1   1   99.56    2.96   1
   0   1   1   98.05    2.85   6
   0   1   1   98.59    2.78   1
   0  -1  -1   97.13    2.98   1
   0  -1  -1  103.80    2.81   1
   0  -1  -1  102.82    3.08   6
   1   1   1  441.15   10.68   5
  -1  -1  -1  469.01   11.65   1
  -1  -1  -1  470.82   10.68   4
  -1  -1  -1  472.45   10.78   5
  -1  -1  -1  473.96   11.95   6
  -1  -1  -1  431.58   11.90   6
   1   1   1  465.10   10.06   3
   1   1   1  472.67   10.65   4
   1   1   1  456.54   11.54   1
   1   1   1  473.42   11.61   1
   1   1   1  475.08   11.92   6
  -1  -1  -1  458.96   11.57   1
   1   1   1  466.16   11.92   6
   2   1   1  505.14   10.72   3
  -2  -1  -1  478.84   11.77   5
  -2  -1  -1  473.09   12.81   6
  -2  -1  -1  467.03   13.05   6
  -2  -1  -1  505.88   12.80   1
   2   1   1  470.92   12.95   6
   2   1   1  480.49   12.79   6
  -2  -1  -1  511.90   11.57   4
   2   1   1  489.82   11.70   5
   2   1   1  497.47   12.68   1
   2   1   1  485.11   12.43   1
   2   1   1  487.30   11.50   4
  -2  -1  -1  494.08   12.46   1
   3   1   1  170.35    5.28   5
  -3  -1  -1  164.55    5.49   6
  -3  -1  -1  175.90    5.39   1
   3   1   1  175.47    4.40   3
   3   1   1  185.10    5.43   1
  -3  -1  -1  174.37    6.01   6
  -3  -1  -1  183.65    4.83   4
   3   1   1  180.05    4.78   4
   3   1   1  168.29    5.51   6
  -3  -1  -1  168.76    5.43   5
   3   1   1  165.42    5.60   1
   3   1   1  173.02    5.82   6
  -3  -1  -1  160.56    5.67   1
   4   1   1   31.84    2.35   6
  -4  -1  -1   31.92    1.29   2
  -4  -1  -1   31.55    2.04   1
  -4  -1  -1   34.47    2.39   1
   4   1   1   34.89    2.28   5
   4   1   1   28.66    1.72   3
   4   1   1   33.25    1.81   4
  -4  -1  -1   33.97    2.12   6
  -4  -1  -1   30.06    2.44   5
   4   1   1   32.95    2.11   1
   4   1   1   30.69    2.19   1
  -4  -1  -1   32.03    2.74   6
  -4  -1  -1   32.25    1.73   4
   4   1   1   33.10    2.09   6
   5   1   1   77.84    2.70   3
  -5  -1  -1   76.66    4.13   1
  -5  -1  -1   77.20    4.55   6
   5   1   1   77.20    3.69   1
   5   1   1   80.07    4.20   6
   5   1   1   77.17    4.03   1
  -5  -1  -1   76.05    3.57   1
  -5  -1  -1   76.14    2.33   2
  -5  -1  -1   77.51    3.72   6
   5   1   1   77.29    3.85   5
  -5  -1  -1   75.18    3.15   4
   5   1   1   82.00    3.81   6
   6   1   1    9.72    1.79   1
  -6  -1  -1   10.02    2.25   5
  -6  -1  -1    7.90    1.60   6
   6   1   1    7.20    1.60   5
  -6  -1  -1    8.71    1.37   4
  -6  -1  -1   10.55    1.71   1
   6   1   1    8.36    1.16   3
   6   1   1    6.69    1.52   6
  -6  -1  -1    8.65    1.05   2
   6   1   1    5.31    1.23   1
   6   1   1    8.69    1.89   6
  -6  -1  -1    7.14    1.58   1
  -6  -1  -1    7.78    2.18   6
  -7  -1  -1   14.21    2.33   6
  -7  -1  -1    9.93    2.24   1
  -7  -1  -1   12.92    3.35   6
  -7  -1  -1   13.49    2.21   1
  -7  -1  -1   14.82    1.31   2
   7   1   1   11.71    2.06   1
  -7  -1  -1   11.93    2.62   5
   7   1   1   14.01    1.59   3
   8   1   1   -0.64    1.88   1
   8   1   1    1.89    1.81   1
  -8  -1  -1   -0.60    1.71   1
   8   1   1   -0.77    2.24   6
  -8  -1  -1   -0.58    1.50   4
   8   1   1    0.20    1.77   6
  -8  -1  -1    1.18    1.73   6
   8   1   1    1.12    1.00   3
  -8  -1  -1   -1.75    2.29   5
  -9  -1  -1    1.10    3.01   6
   9   1   1    0.25    2.66   1
  -9  -1  -1    4.69    2.58   6
  -9  -1  -1    3.69    2.30   1
   9   1   1    4.63    2.86   5
  -9  -1  -1    4.58    3.84   5
   9   1   1    3.78    2.75   1
  -9  -1  -1    5.00    2.39   4
   9   1   1    2.07    3.20   6
   9   1   1    2.41    2.57   6
  -9  -1  -1    2.99    4.20   1
 -10  -1  -1   -2.13    6.15   1
 -10  -1  -1   -0.37    2.87   4
  10   1   1   -2.66    4.10   6
 -10  -1  -1    5.10    3.41   6
  10   1   1    3.86    3.75   6
 -10  -1  -1   -4.31    3.10   1
 -10  -1  -1   -3.10    4.72   5
  10   1   1   -2.35    3.52   1
 -10  -1  -1   -1.84    4.62   6
 -10   2   1    5.67    4.76   6
 -10   2   1   24.24    4.07   6
  10  -2  -1   13.11    4.10   1
 -10   2   1   20.80    6.84   1
  10  -2  -1   22.56    5.31   6
  10  -2  -1   20.97    4.05   1
 -10   2   1   12.77    3.15   4
  10  -2  -1   18.81    4.12   5
 -10   2   1   18.44    3.42   1
  -9   2   1    2.30    3.31   6
   9  -2  -1   -1.81    2.72   1
  -9   2   1    0.09    2.19   1
   9  -2  -1    1.46    2.13   6
   9  -2  -1    3.26    2.91   5
  -9   2   1    1.11    2.56   6
   9  -2  -1   -2.24    2.12   1
  -9   2   1    9.55    4.58   1
  -9   2   1   -1.78    1.70   4
   9  -2  -1   -0.75    3.21   6
  -8   2   1  165.02    9.84   1
  -8   2   1  151.39    6.72   1
   8  -2  -1  134.95    7.97   5
   8  -2  -1  157.32    7.80   1
  -8   2   1  155.29    8.23   6
   7  -2  -1   48.58    4.09   5
   7  -2  -1   52.56    4.91   6
   7  -2  -1   51.64    3.64   1
  -7   2   1   57.28    4.73   6
   7  -2  -1   46.11    3.53   6
  -7   2   1   55.81    6.06   1
  -7   2   1   54.85    3.75   6
  -7   2   1   49.28    3.50   1
  -6   2   1   97.78    6.38   1
  -6   2   1   91.52    5.35   6
   6  -2  -1   90.79    4.99   1
   6  -2  -1   97.87    4.45   1
  -6   2   1   93.47    3.93   4
  -6   2   1   96.05    4.59   6
  -6   2   1   93.53    4.39   1
   6  -2  -1   96.12    5.54   6
   6  -2  -1   96.01    2.90   2
   6  -2  -1   94.74    4.78   5
   6  -2  -1   97.82    4.62   6
   5  -2  -1  228.31    7.44   1
   5  -2  -1  239.24    8.85   6
  -5   2   1  222.90    7.39   1
   5  -2  -1  218.19    7.59   5
   5  -2  -1  227.66    7.67   6
  -5   2   1  233.13    6.82   4
   5  -2  -1  227.25    8.23   1
   5  -2  -1  232.22    5.72   2
  -5   2   1  252.28    8.91   6
  -5   2   1  236.19    9.01   1
  -5   2   1  224.87    7.67   6
  -4   2   1 2207.63   53.10   1
   4  -2  -1 2176.44   49.50   5
  -4   2   1 2161.69   54.49   1
  -4   2   1 2172.54   55.71   6
  -4   2   1 2218.16   50.35   4
   4  -2  -1 2152.35   54.53   6
   4  -2  -1 2218.16   53.07   1
   4  -2  -1 2172.95   54.31   1
  -4   2   1 2252.48   54.69   6
   4  -2  -1 2191.79   55.58   6
  -3   2   1  167.16    6.08   6
   3  -2  -1  157.37    5.91   1
  -3   2   1  165.43    5.35   6
   3  -2  -1  164.62    6.00   6
   3  -2  -1  167.22    5.16   1
  -3   2   1  160.14    4.62   4
  -3   2   1  157.93    5.10   1
   3  -2  -1  165.49    5.34   6
   2  -2  -1  922.95   23.49   6
  -2   2   1  862.64   22.00   1
   2  -2  -1  917.72   22.72   6
  -2   2   1  908.00   23.49   6
   2  -2  -1  884.52   22.02   1
  -2   2   1  927.05   22.73   6
  -2   2   1  841.98   22.86   1
   1  -2  -1   31.90    1.88   1
  -1   2   1   28.11    1.83   1
   1  -2  -1   33.71    1.88   6
  -1   2   1   33.53    1.47   1
   1  -2  -1   32.71    1.47   1
   1  -2  -1   33.47    1.55   6
  -1   2   1   31.20    1.81   6
  -1   2   1   32.54    1.52   6
   0   2   1 2855.25   68.27   1
   0  -2  -1 2656.59   66.32   1
   0   2   1 2904.79   58.94   3
   0   2   1 2848.47   68.23   1
   0  -2  -1 2680.38   67.38   6
   0   2   1 2727.69   69.56   6
   0  -2  -1 2837.34   68.79   1
   0   2   1 2644.79   68.65   6
   0  -2  -1 2615.62   67.71   6
   1   2   1   34.99    1.53   5
   1   2   1   33.81    1.75   6
   1   2   1   31.74    1.56   1
   1   2   1   32.53    1.70   1
  -1  -2  -1   32.88    1.70   1
   1   2   1   34.14    1.39   3
  -1  -2  -1   34.26    1.72   6
  -1  -2  -1   35.80    1.80   6
  -1  -2  -1   36.32    1.65   5
   1   2   1   32.40    1.63   6
  -1  -2  -1   35.81    1.68   1
  -1  -2  -1   31.77    1.21   4
   1   2   1   33.75    1.21   4
  -2  -2  -1  853.70   19.72   4
  -2  -2  -1  866.60   21.98   6
   2   2   1  868.61   21.34   1
   2   2   1  851.68   19.63   4
   2   2   1  822.02   21.17   1
  -2  -2  -1  812.05   21.39   1
   2   2   1  866.23   21.88   6
  -2  -2  -1  843.22   22.04   6
   2   2   1  874.08   18.33   3
  -2  -2  -1  823.94   21.24   1
  -2  -2  -1  813.70   19.66   5
   2   2   1  875.05   19.62   5
   2   2   1  855.32   21.90   6
   3   2   1  369.40    8.43   3
   3   2   1  365.56   10.30   1
   3   2   1  342.99    9.43   5
  -3  -2  -1  342.02   10.36   6
  -3  -2  -1  337.19   10.38   1
   3   2   1  361.05   10.05   1
  -3  -2  -1  361.27    9.75   5
  -3  -2  -1  371.04   10.15   1
   3   2   1  374.83   10.43   6
   3   2   1  366.60    9.00   4
  -3  -2  -1  365.12    9.11   4
   3   2   1  361.22   10.54   6
  -3  -2  -1  348.86   10.75   6
  -4  -2  -1   45.99    3.21   6
  -4  -2  -1   47.33    3.10   5
  -4  -2  -1   43.22    2.61   6
   4   2   1   48.20    2.72   5
   4   2   1   45.83    2.76   1
   4   2   1   49.26    2.72   1
   4   2   1   46.95    1.99   3
   4   2   1   52.43    2.29   4
  -4  -2  -1   47.60    2.23   4
  -4  -2  -1   44.92    2.61   1
  -4  -2  -1   45.48    2.88   1
   4   2   1   49.59    2.96   6
   4   2   1   46.76    2.72   6
  -5  -2  -1   23.33    1.48   2
  -5  -2  -1   22.95    1.83   4
   5   2   1   25.22    2.34   6
   5   2   1   25.76    2.53   6
   5   2   1   24.12    1.55   3
  -5  -2  -1   27.82    2.53   1
  -5  -2  -1   22.04    2.26   6
   5   2   1   24.21    2.33   5
   5   2   1   22.74    1.88   4
  -5  -2  -1   22.94    3.10   6
   5   2   1   25.56    2.22   1
  -5  -2  -1   20.90    2.07   1
   5   2   1   23.63    2.24   1
  -5  -2  -1   22.14    2.83   5
  -6  -2  -1   27.15    3.02   1
  -6  -2  -1   25.17    1.65   2
   6   2   1   28.65    2.97   6
   6   2   1   22.48    2.96   1
  -6  -2  -1   20.61    3.23   6
  -6  -2  -1   20.95    2.51   6
  -6  -2  -1   22.27    2.19   4
   6   2   1   22.76    2.64   1
  -6  -2  -1   21.63    2.48   1
   6   2   1   23.70    1.74   3
  -6  -2  -1   22.72    3.00   5
   6   2   1   22.66    2.86   5
  -7  -2  -1    5.59    2.64   5
  -7  -2  -1    4.41    1.86   1
  -7  -2  -1    7.92    1.96   6
   7   2   1   10.10    1.40   3
  -7  -2  -1   10.27    2.11   1
  -7  -2  -1   12.03    3.45   6
   7   2   1   10.06    2.13   1
  -7  -2  -1    8.97    1.25   2
  -7  -2  -1   11.81    2.80   4
   7   2   1    5.72    1.87   5
   7   2   1    9.93    2.39   6
   8   2   1    0.90    2.38   5
  -8  -2  -1    2.12    1.78   4
   8   2   1    6.86    2.57   6
  -8  -2  -1    3.95    3.03   5
  -8  -2  -1    2.40    1.92   1
  -8  -2  -1   11.50    4.14   6
   8   2   1    6.71    2.07   1
   8   2   1    1.54    2.27   1
   8   2   1    5.07    1.27   3
  -8  -2  -1   -0.44    2.07   6
   8   2   1   -2.05    1.96   6
  -8  -2  -1    3.30    1.20   2
  -8  -2  -1    5.17    2.39   1
   9   2   1   24.01    3.99   6
   9   2   1   21.78    3.58   1
   9   2   1   18.41    3.53   5
  -9  -2  -1   23.07    3.67   1
  -9  -2  -1   18.25    3.47   1
  -9  -2  -1   24.24    5.86   6
  -9  -2  -1   21.45    3.70   6
  -9  -2  -1   16.68    4.86   5
  -9  -2  -1   20.19    3.22   4
   9   2   1   21.87    3.86   1
   9   2   1   25.95    2.38   3
 -10  -2  -1   16.76    7.31   1
 -10  -2  -1    8.12    3.99   1
 -10  -2  -1   14.42    6.57   5
 -10  -2  -1   12.29    4.14   6
  10   2   1   -1.69    3.96   1
  10   2   1    6.01    4.08   6
 -10  -2  -1    7.65    4.97   6
 -10  -2  -1    4.79    3.55   4
 -10   3   1   20.23    3.70   6
  10  -3  -1   24.38    5.49   6
  10  -3  -1   23.68    4.43   1
 -10   3   1   15.34    6.64   1
  10  -3  -1   17.48    4.44   1
 -10   3   1   24.24    4.11   1
  10  -3  -1   32.13    7.63   5
  -9   3   1   12.24    3.99   6
   9  -3  -1    4.31    2.45   1
  -9   3   1   10.46    5.15   1
   9  -3  -1    8.18    4.18   6
   9  -3  -1    1.29    2.34   6
  -9   3   1    6.62    2.54   6
  -9   3   1    4.78    2.13   4
  -9   3   1    8.36    2.62   1
   9  -3  -1    6.67    3.18   5
   9  -3  -1    4.20    2.88   1
  -8   3   1   84.68    5.21   1
   8  -3  -1   89.30    6.05   1
  -8   3   1   92.25    6.78   6
   8  -3  -1   95.67    7.11   6
   8  -3  -1   91.45    6.05   5
   8  -3  -1   89.48    5.37   1
  -8   3   1   94.72    8.09   1
  -8   3   1   88.18    4.85   4
   7  -3  -1   31.30    3.24   6
  -7   3   1   33.64    2.66   4
  -7   3   1   24.84    3.76   1
   7  -3  -1   39.65    3.99   5
   7  -3  -1   32.58    3.25   1
  -7   3   1   34.62    3.98   6
   7  -3  -1   29.74    3.79   1
   7  -3  -1   36.75    4.62   6
  -7   3   1   37.15    3.34   6
  -6   3   1    2.11    1.53   6
  -6   3   1    2.67    1.14   1
   6  -3  -1    2.22    1.76   6
   6  -3  -1    1.24    0.98   1
   6  -3  -1    2.47    1.16   6
  -6   3   1    0.52    0.79   4
  -6   3   1    0.47    1.07   6
   6  -3  -1    1.22    1.15   1
   6  -3  -1    0.33    1.49   5
  -6   3   1    0.84    1.99   1
  -5   3   1  130.77    4.54   4
  -5   3   1  137.98    6.77   1
  -5   3   1  130.92    5.28   6
   5  -3  -1  130.77    5.08   1
  -5   3   1  126.05    6.29   6
   5  -3  -1  137.11    6.19   6
  -5   3   1  132.76    5.11   1
   5  -3  -1  125.49    5.43   5
   5  -3  -1  135.21    5.35   6
   5  -3  -1  128.79    6.28   1
  -4   3   1   94.70    3.33   4
  -4   3   1   88.08    3.72   1
   4  -3  -1   89.15    4.61   6
  -4   3   1   92.68    5.07   1
  -4   3   1   86.49    3.84   6
   4  -3  -1   94.70    4.81   1
   4  -3  -1   91.01    3.77   1
   4  -3  -1   90.72    3.90   6
  -4   3   1   83.60    4.55   6
  -3   3   1  265.75    9.21   1
   3  -3  -1  278.20    8.29   6
   3  -3  -1  265.77    9.11   1
   3  -3  -1  277.32    8.02   1
  -3   3   1  275.39    8.28   6
  -3   3   1  273.60    8.00   1
   3  -3  -1  285.98    9.25   6
  -3   3   1  272.16    9.21   6
  -2   3   1    2.86    1.00   1
  -2   3   1    3.55    0.70   6
  -2   3   1    4.79    0.79   1
   2  -3  -1    4.07    0.79   6
   2  -3  -1    2.36    0.79   6
   2  -3  -1    4.73    1.20   1
  -2   3   1    4.06    1.02   6
   2  -3  -1    2.86    0.58   1
  -1   3   1   92.33    3.94   1
   1  -3  -1  100.51    4.12   6
  -1   3   1   97.22    3.47   6
  -1   3   1   88.73    3.29   1
   1  -3  -1   96.82    3.50   6
   1  -3  -1   94.81    4.05   1
  -1   3   1   96.86    3.97   6
   0  -3  -1  641.04   17.34   6
   0  -3  -1  671.33   17.97   6
   0   3   1  681.52   17.36   1
   0  -3  -1  658.13   17.48   1
   0   3   1  683.15   16.86   1
   0  -3  -1  655.00   16.89   1
   0   3   1  677.75   17.83   6
   0   3   1  655.59   17.29   6
   1   3   1  444.53   10.54   4
  -1  -3  -1  430.55   12.14   6
  -1  -3  -1  446.98   12.51   6
   1   3   1  437.96   10.23   3
  -1  -3  -1  445.11   12.14   1
   1   3   1  447.93   12.06   6
   1   3   1  451.56   11.75   1
  -1  -3  -1  428.36   11.81   1
   1   3   1  445.03   12.32   6
   1   3   1  420.98   11.87   1
  -1  -3  -1  432.49   10.79   5
   2   3   1   21.94    1.27   4
   2   3   1   21.95    1.57   5
  -2  -3  -1   20.60    1.26   4
  -2  -3  -1   22.18    1.73   1
  -2  -3  -1   22.06    1.80   1
   2   3   1   20.52    1.61   6
  -2  -3  -1   21.78    1.90   6
   2   3   1   24.45    1.91   1
  -2  -3  -1   21.89    1.90   5
  -2  -3  -1   22.54    1.77   6
   2   3   1   24.64    1.85   6
   2   3   1   21.63    1.40   3
   3   3   1  370.44   10.72   1
  -3  -3  -1  354.34   10.91   1
   3   3   1  367.46    9.29   4
   3   3   1  373.83   10.96   6
  -3  -3  -1  362.23    9.45   4
  -3  -3  -1  350.47   10.05   5
   3   3   1  379.87    9.89   5
   3   3   1  375.62   11.02   6
  -3  -3  -1  364.02   11.08   6
   3   3   1  394.53   10.74   1
  -3  -3  -1  353.86   11.24   6
  -3  -3  -1  356.50   10.68   1
   3   3   1  374.91    8.84   3
   4   3   1    3.52    1.15   6
  -4  -3  -1    5.10    1.31   6
   4   3   1    5.06    0.87   3
   4   3   1    4.63    1.21   1
   4   3   1    5.50    1.30   5
   4   3   1    4.75    0.96   4
  -4  -3  -1    3.35    1.39   5
   4   3   1    3.84    1.11   1
  -4  -3  -1    3.82    1.03   1
  -4  -3  -1    4.66    0.94   4
  -4  -3  -1    4.14    1.52   6
   4   3   1    4.29    1.25   6
  -4  -3  -1    5.81    1.33   1
  -5  -3  -1   28.63    2.61   6
  -5  -3  -1   27.15    2.58   1
  -5  -3  -1   28.64    2.11   4
  -5  -3  -1   30.39    3.43   6
   5   3   1   29.36    2.68   1
   5   3   1   27.10    2.61   6
   5   3   1   24.20    1.75   3
   5   3   1   27.41    2.59   5
  -5  -3  -1   25.85    3.04   5
  -5  -3  -1   25.90    2.79   1
   5   3   1   28.60    2.14   4
   5   3   1   29.63    2.71   6
   5   3   1   29.55    2.57   1
   6   3   1    1.36    0.93   3
   6   3   1    0.37    1.58   6
  -6  -3  -1   -0.21    0.87   2
  -6  -3  -1    0.01    2.08   5
  -6  -3  -1    1.71    2.08   6
   6   3   1    1.91    1.52   5
  -6  -3  -1    1.46    1.32   1
  -6  -3  -1    0.18    1.05   4
   6   3   1    0.08    1.20   6
   6   3   1    1.71    2.29   1
   6   3   1   -0.58    1.29   1
  -6  -3  -1    1.07    1.39   6
   6   3   1    0.75    1.25   4
   7   3   1    1.36    1.62   1
   7   3   1    0.00    1.57   1
   7   3   1   -0.85    1.77   6
  -7  -3  -1    2.68    1.14   2
   7   3   1    2.45    1.90   5
  -7  -3  -1    2.73    2.62   5
   7   3   1    1.39    1.11   3
  -7  -3  -1   -1.38    3.07   6
   7   3   1    1.85    1.84   6
  -7  -3  -1    1.84    1.69   6
  -7  -3  -1    0.97    1.75   1
  -7  -3  -1    0.12    1.33   4
  -7  -3  -1    0.95    1.91   1
  -8  -3  -1   30.03    4.63   5
  -8  -3  -1   38.84    4.61   1
   8   3   1   37.12    5.11   5
  -8  -3  -1   38.04    5.85   6
   8   3   1   33.86    4.42   6
   8   3   1   36.66    2.47   3
   8   3   1   35.73    4.58   1
   8   3   1   36.76    4.83   1
  -8  -3  -1   41.74    4.65   6
  -8  -3  -1   33.78    2.84   2
  -8  -3  -1   35.51    5.00   1
  -8  -3  -1   34.19    3.79   4
   9   3   1   61.17    6.12   1
   9   3   1   37.38    5.07   1
   9   3   1   57.43    3.26   3
  -9  -3  -1   52.70    6.64   1
  -9  -3  -1   55.11    7.20   6
  -9  -3  -1   56.35    3.50   2
  -9  -3  -1   55.45    6.46   1
  -9  -3  -1   58.51    5.41   4
   9   3   1   62.79    6.49   5
   9   3   1   56.84    6.57   6
  -9  -3  -1   60.86    8.30   6
  -9  -3  -1   60.23    8.33   5
 -10   4   1    5.00    7.31   1
  10  -4  -1   -1.64    3.32   6
 -10   4   1   -0.54    2.93   1
 -10   4   1   10.15    3.79   6
  10  -4  -1    4.26    5.25   6
 -10   4   1    0.05    5.17   6
  10  -4  -1    5.61    3.52   1
   9  -4  -1    1.70    0.94   2
  -9   4   1    1.30    4.52   1
   9  -4  -1    6.71    4.14   6
   9  -4  -1    4.47    2.44   1
  -9   4   1    3.37    2.58   6
   9  -4  -1    2.29    2.87   1
   9  -4  -1    3.24    3.49   5
  -9   4   1    1.83    2.62   1
  -9   4   1    1.10    3.87   6
  -9   4   1    4.13    1.92   4
  -8   4   1   35.08    3.58   6
  -8   4   1   28.06    3.01   4
  -8   4   1   31.14    3.77   1
   8  -4  -1   27.21    3.59   1
   8  -4  -1   30.34    4.01   5
   8  -4  -1   28.09    3.76   1
  -8   4   1   33.24    5.56   6
   8  -4  -1   38.98    6.03   6
  -8   4   1   27.38    5.17   1
  -7   4   1    0.50    2.44   6
  -7   4   1    0.59    1.43   1
  -7   4   1   -3.55    2.30   1
   7  -4  -1    3.21    2.65   6
   7  -4  -1    0.32    1.60   6
  -7   4   1    1.62    1.55   6
   7  -4  -1   -0.38    1.84   1
   6  -4  -1   94.80    4.68   1
   6  -4  -1   97.47    6.14   1
  -6   4   1   90.57    4.61   1
   6  -4  -1  101.02    5.99   6
   6  -4  -1   99.28    5.30   5
  -6   4   1   91.34    4.13   4
  -6   4   1   95.33    4.85   6
   6  -4  -1  100.66    4.94   6
  -6   4   1   97.39    6.11   6
  -6   4   1   94.78    6.87   1
  -5   4   1  118.22    6.11   6
   5  -4  -1  113.24    6.06   1
   5  -4  -1  110.94    5.76   6
   5  -4  -1  112.35    4.97   6
  -5   4   1  114.75    5.07   6
  -5   4   1  115.49    4.89   1
  -5   4   1  116.02    4.23   4
  -5   4   1  112.31    6.65   1
   5  -4  -1  116.09    4.89   1
   5  -4  -1  109.76    5.18   5
   4  -4  -1   21.50    2.69   6
   4  -4  -1   24.00    2.10   6
  -4   4   1   24.40    2.05   6
  -4   4   1   24.78    3.37   1
  -4   4   1   21.60    1.96   1
  -4   4   1   28.58    3.01   6
   4  -4  -1   27.99    2.15   1
   4  -4  -1   23.40    3.11   1
   3  -4  -1  116.17    4.33   1
   3  -4  -1  122.95    4.58   6
  -3   4   1  111.77    4.46   6
  -3   4   1  105.30    4.17   1
   3  -4  -1  104.25    5.29   1
  -3   4   1  103.46    5.14   6
  -3   4   1  111.49    5.48   1
   3  -4  -1  107.28    5.22   6
  -2   4   1  146.00    5.05   1
   2  -4  -1  157.22    6.29   1
  -2   4   1  149.02    6.07   1
   2  -4  -1  143.98    6.03   6
  -2   4   1  153.09    6.03   6
   2  -4  -1  147.53    5.08   1
   2  -4  -1  144.93    5.22   6
  -2   4   1  153.42    5.29   6
  -1   4   1    5.64    1.21   6
  -1   4   1    7.80    1.21   6
  -1   4   1    5.85    1.27   1
   1  -4  -1    7.42    1.06   1
   1  -4  -1    6.52    1.29   6
   1  -4  -1    6.03    1.08   6
  -1   4   1    5.23    0.84   1
   1  -4  -1    6.87    1.50   1
   0  -4  -1  585.13   16.60   6
   0   4   1  563.65   15.24   1
   0  -4  -1  587.47   16.23   1
   0  -4  -1  568.13   15.38   1
   0   4   1  598.64   15.96   1
   0  -4  -1  581.79   15.86   6
   0   4   1  583.44   15.74   6
   0   4   1  588.50   16.36   6
   1   4   1 1327.06   33.18   6
   1   4   1 1298.46   32.19   1
   1   4   1 1268.96   31.75   1
  -1  -4  -1 1193.94   32.33   1
  -1  -4  -1 1250.28   32.84   6
   1   4   1 1282.70   32.66   6
   1   4   1 1285.68   27.77   3
  -1  -4  -1 1295.09   32.03   1
   1   4   1 1291.38   29.57   4
  -1  -4  -1 1287.17   29.16   5
  -1  -4  -1 1293.76   33.46   6
   2   4   1   -0.02    0.62   6
  -2  -4  -1    0.23    0.79   6
   2   4   1    0.62    0.83   6
  -2  -4  -1    0.84    0.94   5
  -2  -4  -1    0.64    0.51   4
  -2  -4  -1    0.67    0.97   6
   2   4   1    0.26    0.84   1
   2   4   1    0.36    0.62   3
  -2  -4  -1    0.65    0.67   1
   2   4   1    0.82    0.59   4
   2   4   1   -0.52    0.52   1
   2   4   1    0.59    0.63   5
  -2  -4  -1    1.09    0.87   1
  -3  -4  -1  100.37    3.67   4
  -3  -4  -1  107.40    5.06   6
  -3  -4  -1   99.24    4.74   6
  -3  -4  -1  106.89    4.77   1
  -3  -4  -1  105.34    4.55   5
   3   4   1  109.30    4.66   1
  -3  -4  -1  106.15    4.75   1
   3   4   1   99.76    4.35   1
   3   4   1  105.76    4.15   5
   3   4   1  109.60    3.59   4
   3   4   1  103.84    3.56   3
   3   4   1  105.48    4.59   6
   3   4   1  108.66    4.75   6
  -4  -4  -1   69.64    4.46   6
   4   4   1   71.75    3.04   4
  -4  -4  -1   69.79    3.11   4
  -4  -4  -1   69.12    4.07   6
   4   4   1   69.87    3.61   5
   4   4   1   69.24    2.89   3
  -4  -4  -1   71.74    4.13   1
   4   4   1   72.84    3.84   1
   4   4   1   75.11    4.02   1
   4   4   1   71.31    3.96   6
   4   4   1   72.98    3.99   6
  -4  -4  -1   70.36    3.99   1
  -4  -4  -1   72.54    4.22   5
   5   4   1  149.10    6.27   1
  -5  -4  -1  144.20    6.30   1
  -5  -4  -1  137.04    5.13   4
   5   4   1  143.39    5.97   5
  -5  -4  -1  140.67    6.53   5
  -5  -4  -1  144.02    7.31   6
   5   4   1  142.58    4.62   3
  -5  -4  -1  147.83    6.75   1
   5   4   1  146.98    6.22   1
  -5  -4  -1  147.84    6.53   6
   5   4   1  151.37    6.47   6
  -6  -4  -1    5.68    2.06   1
   6   4   1    3.84    1.64   1
  -6  -4  -1    5.56    3.43   6
  -6  -4  -1    3.55    2.63   5
  -6  -4  -1    5.52    1.46   4
   6   4   1    5.62    1.27   3
   6   4   1    6.50    1.90   5
   6   4   1    3.62    1.70   6
   6   4   1    0.81    1.64   1
  -6  -4  -1    8.86    2.09   6
  -6  -4  -1    4.37    1.78   1
   6   4   1   -0.16    1.64   6
   6   4   1    5.67    1.56   4
   7   4   1  130.79    6.50   5
   7   4   1  125.81    6.62   1
   7   4   1  121.15    4.44   3
   7   4   1  128.33    6.90   6
  -7  -4  -1  120.08    5.51   4
   7   4   1  124.66    6.44   1
  -7  -4  -1  123.51    4.74   2
  -7  -4  -1  128.96    6.83   1
  -7  -4  -1  127.41    8.70   6
  -7  -4  -1  117.23    6.74   6
  -7  -4  -1  118.73    6.97   1
  -7  -4  -1  122.39    7.53   5
  -8  -4  -1   -2.63    1.65   2
   8   4   1    0.50    2.36   1
  -8  -4  -1   -0.12    2.25   4
   8   4   1    1.68    2.72   5
  -8  -4  -1   -2.62    3.72   5
   8   4   1    1.34    2.80   6
  -8  -4  -1    0.10    2.90   1
   8   4   1    0.28    1.23   3
  -8  -4  -1    0.89    2.68   1
  -8  -4  -1   -1.89    2.68   6
   8   4   1   -1.69    2.94   6
   8   4   1   -4.17    2.40   1
  -8  -4  -1   -2.57    4.67   6
  -9  -4  -1    9.50    3.24   4
  -9  -4  -1    0.91    3.80   1
  -9  -4  -1   -1.76    3.95   6
  -9  -4  -1    3.00    4.00   1
  -9  -4  -1    1.24    2.13   2
  -9  -4  -1    2.72    5.14   5
   9   4   1   -0.78    4.09   1
   9   4   1   -0.33    1.57   3
   9   4   1    1.60    3.92   6
  -9  -4  -1   -3.65    6.12   6
   9   4   1    2.40    3.70   6
  10  -5  -1   10.50    3.89   1
 -10   5   1   -8.50    7.41   1
  10  -5  -1   -2.40    3.70   6
 -10   5   1   -3.76    5.82   6
  10  -5  -1   -1.99    6.45   6
 -10   5   1    2.23    4.20   6
   9  -5  -1    2.94    2.79   1
  -9   5   1   -0.93    2.80   6
  -9   5   1    0.45    2.33   4
   9  -5  -1    0.43    1.35   2
  -9   5   1   -1.75    2.67   1
   9  -5  -1   -0.91    5.00   6
   9  -5  -1   -1.59    3.50   1
   9  -5  -1   -3.37    2.76   6
  -9   5   1    1.06    4.02   6
  -9   5   1   -2.88    4.85   1
   9  -5  -1    1.68    4.06   5
   8  -5  -1   68.59    6.48   5
  -8   5   1   62.09    5.11   1
   8  -5  -1   70.72    7.21   6
  -8   5   1   66.93    4.50   4
   8  -5  -1   71.59    6.02   1
  -8   5   1   69.13    8.99   1
   7  -5  -1   15.30    3.57   1
   7  -5  -1   23.97    3.08   1
  -7   5   1   18.75    2.61   1
  -7   5   1   21.91    3.92   6
  -7   5   1   12.22    2.03   4
  -7   5   1   19.80    4.87   1
  -7   5   1   19.63    2.95   6
   6  -5  -1   92.06    5.08   6
  -6   5   1   92.01    7.62   1
   6  -5  -1  100.48    6.49   1
   6  -5  -1  102.60    5.72   5
  -6   5   1   96.58    4.25   4
  -6   5   1   98.45    6.33   6
   6  -5  -1   97.93    6.04   6
  -6   5   1   93.01    4.99   6
   6  -5  -1   99.75    4.93   1
  -6   5   1   95.32    4.88   1
  -5   5   1    8.35    1.48   1
   5  -5  -1   12.03    1.94   1
  -5   5   1    9.80    1.41   4
  -5   5   1   10.12    1.72   6
  -5   5   1    8.04    2.25   6
  -5   5   1   10.17    2.86   1
   5  -5  -1   11.88    2.55   1
   5  -5  -1   11.59    1.96   6
   5  -5  -1   11.83    2.46   6
  -4   5   1    8.03    2.47   1
   4  -5  -1    9.60    2.15   6
   4  -5  -1    8.05    1.54   6
   4  -5  -1    6.09    1.27   1
  -4   5   1    5.38    1.82   6
   4  -5  -1    9.51    2.33   1
  -4   5   1    5.95    1.16   1
  -4   5   1    8.75    1.49   6
   3  -5  -1   72.37    3.63   6
  -3   5   1   72.53    4.45   6
  -3   5   1   69.00    4.76   1
  -3   5   1   68.03    3.37   1
  -3   5   1   71.76    3.67   6
   3  -5  -1   72.22    4.81   1
   3  -5  -1   75.97    4.56   6
   3  -5  -1   66.71    3.41   1
  -2   5   1  353.47   10.86   6
   2  -5  -1  371.02   12.20   1
  -2   5   1  364.51   11.78   1
   2  -5  -1  343.96   10.50   1
  -2   5   1  377.48   11.99   6
   2  -5  -1  358.27   12.10   6
   2  -5  -1  371.11   10.99   6
  -2   5   1  356.37   10.51   1
   1  -5  -1   78.98    4.46   6
   1  -5  -1   84.63    4.65   1
   1  -5  -1   82.54    3.68   1
   1  -5  -1   80.92    3.85   6
  -1   5   1   81.07    3.72   6
  -1   5   1   90.38    4.48   6
  -1   5   1   88.59    4.53   1
  -1   5   1   87.21    3.68   1
   0   5   1   -1.12    0.82   1
   0  -5  -1    0.83    1.27   1
   0  -5  -1   -0.72    0.72   5
   0   5   1    0.49    0.59   1
   0   5   1   -0.44    0.67   3
   0   5   1   -0.81    0.87   6
   0  -5  -1    0.46    0.72   6
   0   5   1    0.09    0.67   4
   0   5   1    0.25    0.70   6
   0  -5  -1    0.76    1.11   6
   0  -5  -1   -0.27    0.62   1
   1   5   1  345.90   10.80   6
  -1  -5  -1  330.95   10.20   1
  -1  -5  -1  329.48    9.20   5
  -1  -5  -1  337.26   11.13   6
   1   5   1  316.73    8.61   3
   1   5   1  340.90   10.49   1
   1   5   1  331.55   10.20   6
  -1  -5  -1  336.08   10.88   1
  -1  -5  -1  335.67   10.54   6
   1   5   1  329.85    8.72   4
  -2  -5  -1  271.25    9.52   6
   2   5   1  271.64    7.23   4
  -2  -5  -1  259.11    8.77   1
   2   5   1  262.35    7.25   3
  -2  -5  -1  265.68    8.10   5
  -2  -5  -1  269.82    9.24   1
   2   5   1  263.96    8.81   1
  -2  -5  -1  257.04    9.08   6
   2   5   1  263.13    9.04   6
   2   5   1  254.60    8.42   1
   2   5   1  264.95    8.73   6
  -3  -5  -1   -0.80    1.08   1
   3   5   1    0.16    0.99   6
  -3  -5  -1    0.30    0.76   4
  -3  -5  -1   -0.11    0.96   1
  -3  -5  -1    0.19    1.39   5
  -3  -5  -1    1.41    1.17   6
   3   5   1    0.21    0.85   4
  -3  -5  -1   -2.37    1.18   6
   3   5   1    0.94    1.14   1
   3   5   1   -0.17    1.07   6
   3   5   1    0.06    0.91   3
   3   5   1    0.75    1.02   5
   3   5   1    0.27    0.89   1
  -4  -5  -1    5.59    1.76   1
   4   5   1    3.24    1.15   4
   4   5   1    5.88    1.31   1
  -4  -5  -1    2.31    1.94   6
  -4  -5  -1    3.72    1.18   4
   4   5   1    4.48    1.51   5
  -4  -5  -1    4.72    1.72   6
   4   5   1    4.96    1.69   1
  -4  -5  -1    6.39    2.09   5
   4   5   1   -0.04    1.25   6
   4   5   1    2.52    1.38   6
  -4  -5  -1    3.02    1.24   1
   4   5   1    3.74    1.18   3
  -5  -5  -1   47.07    4.91   6
  -5  -5  -1   35.19    4.90   5
   5   5   1   42.05    3.46   5
  -5  -5  -1   43.47    3.01   4
  -5  -5  -1   46.02    3.88   6
   5   5   1   33.76    3.16   1
   5   5   1   48.11    3.86   6
   5   5   1   46.27    4.03   1
  -5  -5  -1   36.45    3.87   1
  -5  -5  -1   47.82    3.96   1
   6   5   1   28.69    3.59   1
  -6  -5  -1   31.94    4.71   6
  -6  -5  -1   31.06    4.05   1
   6   5   1   29.06    3.87   5
   6   5   1   31.33    2.39   3
  -6  -5  -1   29.74    4.28   5
   6   5   1   34.98    4.00   6
  -6  -5  -1   29.29    3.98   6
  -6  -5  -1   30.05    4.03   1
   6   5   1   26.78    4.32   1
  -6  -5  -1   30.03    3.12   4
   7   5   1    7.36    3.18   5
  -7  -5  -1    5.29    2.04   4
  -7  -5  -1   10.05    4.31   6
  -7  -5  -1    6.53    2.79   1
   7   5   1    6.39    2.80   6
  -7  -5  -1    5.85    3.71   5
  -7  -5  -1    7.30    2.85   6
  -7  -5  -1    3.82    2.58   1
  -7  -5  -1    5.00    2.03   2
   7   5   1    4.42    2.60   1
   7   5   1   -1.17    1.97   4
   7   5   1    4.96    1.56   3
   7   5   1    6.80    2.61   1
   7   5   1    0.15    2.51   6
   8   5   1    3.87    3.42   1
  -8  -5  -1   -0.94    5.44   6
   8   5   1    0.42    1.49   3
  -8  -5  -1   -1.74    2.61   4
   8   5   1   -5.72    3.22   6
  -8  -5  -1    0.05    3.60   1
  -8  -5  -1   -2.42    4.12   6
   8   5   1    1.09    3.15   5
  -8  -5  -1    3.82    4.54   5
   8   5   1   -5.51    3.24   6
  -8  -5  -1   -0.59    3.53   1
  -9   6   1   -1.20    4.99   6
  -9   6   1   20.33    4.11   6
   9  -6  -1   22.64    4.94   5
  -9   6   1   21.43    3.94   1
   9  -6  -1   21.51    3.56   1
   9  -6  -1   17.17    4.92   1
  -9   6   1   11.20    7.14   1
   9  -6  -1   24.56    6.78   6
  -8   6   1   12.17    2.50   4
  -8   6   1   11.72    5.57   1
   8  -6  -1   18.40    4.02   1
  -8   6   1   -0.69    4.22   6
  -8   6   1    7.69    2.51   6
  -8   6   1   13.09    2.97   1
   8  -6  -1   10.93    3.68   5
   8  -6  -1   14.42    2.92   1
  -7   6   1   21.64    3.20   6
  -7   6   1   21.54    2.96   4
  -7   6   1   23.47    5.30   1
   7  -6  -1   28.00    4.03   5
  -7   6   1   21.84    3.04   1
   7  -6  -1   20.83    3.94   6
   7  -6  -1   26.53    3.64   1
   7  -6  -1   21.57    4.42   1
   6  -6  -1    3.01    1.61   1
  -6   6   1    8.53    3.56   1
   6  -6  -1    3.79    1.94   6
  -6   6   1    4.30    2.60   6
   6  -6  -1    0.11    2.15   1
   6  -6  -1   -0.44    2.50   6
  -6   6   1    3.90    1.58   1
  -6   6   1    5.09    1.89   6
  -5   6   1    4.68    1.56   6
   5  -6  -1    3.71    2.29   6
  -5   6   1    4.52    2.30   6
  -5   6   1    4.59    2.56   1
   5  -6  -1    3.94    2.07   1
  -5   6   1    6.76    1.68   1
   5  -6  -1    6.72    2.02   6
   5  -6  -1    1.88    2.46   1
   4  -6  -1   16.70    2.75   6
  -4   6   1   20.19    2.46   6
   4  -6  -1   23.38    2.53   1
   4  -6  -1   22.81    2.53   6
  -4   6   1   17.23    2.71   6
  -4   6   1   29.21    4.18   1
  -4   6   1   22.82    2.49   1
   4  -6  -1   22.19    3.43   1
  -3   6   1  104.31    5.73   6
  -3   6   1   96.95    4.45   1
   3  -6  -1   94.49    4.67   6
  -3   6   1   99.97    4.71   6
   3  -6  -1   89.40    5.83   1
   3  -6  -1  103.81    6.04   6
   3  -6  -1   94.80    4.44   1
  -3   6   1   98.68    5.96   1
   2  -6  -1    0.85    1.38   6
   2  -6  -1    1.45    0.97   1
  -2   6   1    1.25    1.82   1
   2  -6  -1    0.83    1.07   6
  -2   6   1    0.31    0.88   1
   2  -6  -1    1.12    1.71   1
  -2   6   1    1.69    1.03   6
  -2   6   1    0.77    1.30   6
  -1   6   1   92.43    5.09   1
  -1   6   1   82.60    3.95   1
  -1   6   1   87.18    4.86   6
   1  -6  -1   87.77    5.27   6
  -1   6   1   84.49    4.16   6
   1  -6  -1   86.10    4.38   6
   1  -6  -1   88.63    5.38   1
   1  -6  -1   91.96    4.20   1
   0   6   1   28.31    2.22   1
   0   6   1   28.04    2.13   3
   0   6   1   24.61    3.06   1
   0   6   1   25.43    2.36   6
   0  -6  -1   28.55    2.81   6
   0   6   1   26.60    2.17   4
   0  -6  -1   26.45    2.44   5
   0  -6  -1   24.59    2.79   6
   0   6   1   27.97    2.77   6
   0  -6  -1   23.83    3.26   1
   1   6   1  106.47    4.80   6
  -1  -6  -1  107.80    5.66   6
   1   6   1  105.93    3.89   4
   1   6   1  112.82    5.44   1
   1   6   1  107.46    4.67   1
  -1  -6  -1  103.83    4.86   1
   1   6   1   97.39    3.99   3
  -1  -6  -1  106.02    5.24   6
   1   6   1  107.86    5.30   6
  -1  -6  -1  108.81    4.65   5
  -1  -6  -1  103.06    5.60   1
   2   6   1    0.52    1.04   6
  -2  -6  -1    0.33    1.13   1
  -2  -6  -1   -0.30    1.43   6
   2   6   1    0.54    1.03   3
   2   6   1   -0.16    0.95   4
  -2  -6  -1   -1.11    1.62   6
   2   6   1   -0.21    1.22   1
   2   6   1    0.44    1.01   1
  -2  -6  -1    1.63    1.50   5
  -2  -6  -1    0.02    1.43   1
   2   6   1   -0.34    1.20   6
   3   6   1   44.13    3.82   1
  -3  -6  -1   44.02    3.88   5
  -3  -6  -1   42.09    3.91   1
  -3  -6  -1   42.59    4.09   6
   3   6   1   40.74    3.12   1
   3   6   1   45.59    3.38   6
  -3  -6  -1   44.82    4.12   6
   4   6   1  123.63    5.99   6
  -4  -6  -1  124.48    9.19   5
  -4  -6  -1  121.88    4.87   4
  -4  -6  -1  128.66    7.07   6
   5   6   1   24.84    3.01   5
  -5  -6  -1   22.05    3.46   1
  -5  -6  -1   22.41    3.66   6
  -5  -6  -1   23.37    3.81   5
   5   6   1   21.93    3.18   1
   5   6   1   19.44    2.19   3
   5   6   1   23.90    3.28   6
  -5  -6  -1   23.97    2.80   4
   5   6   1   25.64    3.25   1
  -5  -6  -1   29.13    3.97   6
  -5  -6  -1   22.83    3.42   1
  -6  -6  -1   18.52    4.52   6
  -6  -6  -1   15.90    3.36   6
   6   6   1   17.97    3.34   6
  -6  -6  -1   21.84    3.55   1
   6   6   1   17.19    3.02   5
   6   6   1   16.95    3.74   1
   6   6   1   18.40    2.93   1
   6   6   1   16.61    2.22   3
  -6  -6  -1   14.80    3.85   5
  -6  -6  -1   11.68    2.98   1
  -6  -6  -1   17.29    2.95   4
   7   6   1    6.12    3.16   1
  -7  -6  -1   10.49    3.36   1
   7   6   1    7.89    3.07   5
   7   6   1    6.81    3.18   6
   7   6   1   10.67    2.90   1
  -7  -6  -1    8.42    4.53   5
  -7  -6  -1    8.79    2.51   2
  -7  -6  -1    7.58    2.61   4
   7   6   1    9.41    1.94   3
  -7  -6  -1    7.38    5.53   6
  -7  -6  -1    1.49    3.71   1
   7   6   1    0.18    3.31   6
  -8   7   1    7.56    3.05   6
   8  -7  -1   -0.59    3.24   6
  -8   7   1    5.29    2.50   4
   8  -7  -1    4.91    4.86   1
   8  -7  -1    9.13    4.54   5
  -8   7   1   11.85    6.08   1
  -8   7   1   13.15    3.46   1
  -8   7   1   -7.87    4.47   6
   8  -7  -1    5.89    4.52   6
   8  -7  -1    9.12    2.84   1
   7  -7  -1   16.28    4.44   6
   7  -7  -1   11.56    2.67   1
   7  -7  -1   10.10    4.23   1
  -7   7   1    6.59    2.57   1
  -7   7   1    6.75    5.37   1
  -7   7   1    7.19    2.71   6
   7  -7  -1   -0.06    2.64   6
  -7   7   1    4.43    3.75   6
   7  -7  -1   11.40    3.72   5
  -7   7   1   10.00    2.27   4
  -6   7   1    0.78    1.88   1
   6  -7  -1    2.89    1.77   1
   6  -7  -1   -0.03    1.97   6
   6  -7  -1   -2.06    2.54   5
   6  -7  -1    0.92    3.26   1
  -6   7   1    0.02    2.03   6
  -6   7   1   -0.04    3.10   6
  -6   7   1    2.02    1.50   4
  -6   7   1   -0.63    3.40   1
   6  -7  -1    1.54    3.14   6
   5  -7  -1   -2.34    1.64   6
  -5   7   1    0.98    2.50   6
   5  -7  -1   -1.70    2.88   1
  -5   7   1    1.83    1.48   1
  -5   7   1    4.09    3.25   1
   5  -7  -1    2.31    2.78   6
   5  -7  -1   -0.03    1.38   1
  -4   7   1    2.14    1.31   1
   4  -7  -1    0.58    2.34   6
   4  -7  -1    0.84    1.12   1
   4  -7  -1    3.27    1.74   6
  -4   7   1    2.77    1.45   6
  -4   7   1   -1.94    2.83   1
   4  -7  -1    2.17    2.46   1
  -4   7   1    3.08    2.06   6
  -3   7   1   72.75    5.94   1
   3  -7  -1   62.80    5.56   6
  -3   7   1   68.54    4.02   1
   3  -7  -1   66.17    4.22   6
   3  -7  -1   64.69    6.08   1
  -3   7   1   64.41    5.04   6
  -3   7   1   70.72    4.34   6
  -2   7   1   17.63    2.33   1
  -2   7   1   25.05    3.47   6
   2  -7  -1   19.84    3.18   6
   2  -7  -1   25.31    4.00   1
   2  -7  -1   21.24    2.86   6
  -2   7   1   23.19    2.75   6
  -2   7   1   23.28    3.53   1
   2  -7  -1   19.30    2.44   1
  -1   7   1    5.56    1.42   1
   1  -7  -1    5.23    1.72   5
   1  -7  -1    6.34    2.08   6
   1  -7  -1    4.61    2.52   1
  -1   7   1    5.13    1.87   1
   1  -7  -1    4.55    1.58   6
  -1   7   1    0.28    1.29   4
  -1   7   1    4.52    1.50   6
   1  -7  -1    3.04    1.13   1
  -1   7   1    6.36    2.05   6
   0  -7  -1   35.45    4.12   1
   0   7   1   32.90    2.56   3
   0  -7  -1   41.09    4.32   6
   0  -7  -1   38.86    3.41   6
   0  -7  -1   36.89    3.27   5
   0   7   1   40.01    4.05   1
   0   7   1   35.31    3.12   6
   0  -7  -1   34.82    3.33   1
   2   7   1   33.25    3.24   6
   2   7   1   34.55    3.93   1
  -2  -7  -1   36.42    4.21   6
  -2  -7  -1   36.82    3.92   5
  -2  -7  -1   30.33    3.33   1
   2   7   1   33.52    2.89   1
  -2  -7  -1   29.67    3.92   6
   3   7   1   36.46    3.39   6
  -3  -7  -1   37.32    3.95   1
  -3  -7  -1   42.59    5.12   6
  -3  -7  -1   38.93    4.73   6
   3   7   1   34.15    3.27   1
  -3  -7  -1   33.92    4.32   1
   3   7   1   36.61    2.78   3
   4   7   1   -0.47    2.19   6
  -4  -7  -1    0.05    2.32   6
  -4  -7  -1    1.81    2.11   1
  -4  -7  -1    1.24    2.25   1
  -4  -7  -1    0.01    2.88   6
   4   7   1    0.96    1.53   4
   4   7   1    0.55    1.68   1
   4   7   1    1.35    1.42   3
   4   7   1    0.67    1.83   6
   4   7   1    3.52    2.53   1
  -4  -7  -1   -0.47    2.64   5
   5   7   1    1.38    1.44   3
   5   7   1    0.14    1.78   1
  -5  -7  -1   -1.49    3.03   6
  -5  -7  -1    6.50    3.01   1
   5   7   1    1.27    1.79   4
   5   7   1    0.91    2.61   1
  -5  -7  -1    5.57    2.65   1
  -5  -7  -1   -0.07    3.08   5
   5   7   1   -0.27    2.49   6
   5   7   1    1.81    2.22   6
  -5  -7  -1   -1.52    3.40   6
   6   7   1   17.13    3.16   1
  -6  -7  -1   18.08    5.27   6
  -6  -7  -1   19.00    3.96   1
   6   7   1   18.81    4.28   1
  -6  -7  -1   12.85    4.70   5
   6   7   1   17.36    3.55   6
  -6  -7  -1   13.96    4.76   6
  -6  -7  -1   16.96    2.78   4
  -6  -7  -1   10.67    3.55   1
   6   7   1   18.11    2.43   3
   7   7   1   35.09    7.78   6
  -7  -7  -1   28.23    6.89   6
  -7  -7  -1   32.99    6.87   1
   7   7   1   15.00    5.05   1
   7   7   1   24.78    3.14   3
  -7  -7  -1   30.98    4.00   4
  -7  -7  -1   30.13    6.85   5
  -7  -7  -1   33.87    4.16   2
  -7  -7  -1   30.66    6.07   6
  -7  -7  -1   33.04    5.59   1
   7  -8  -1   -0.75    3.03   6
   7  -8  -1   10.73    5.10   6
  -7   8   1    1.77    3.33   6
   7  -8  -1    4.22    2.71   1
  -7   8   1    5.88    5.66   1
   7  -8  -1    3.97    4.86   1
   7  -8  -1    1.61    4.25   5
  -7   8   1   -2.84    3.10   1
  -7   8   1    2.76    2.29   4
  -7   8   1   -1.54    4.28   6
   6  -8  -1   12.94    3.97   5
  -6   8   1   18.81    5.85   1
  -6   8   1   18.96    2.60   4
  -6   8   1   13.67    2.95   6
   6  -8  -1   14.98    2.82   1
   6  -8  -1   19.45    4.92   1
   6  -8  -1   21.34    4.65   6
  -6   8   1   13.59    2.79   1
   5  -8  -1   10.59    4.22   1
  -5   8   1   12.42    2.71   6
   5  -8  -1    9.96    2.28   1
  -5   8   1   10.97    4.76   1
   5  -8  -1   17.45    4.20   6
  -5   8   1   13.87    2.64   1
  -5   8   1   -0.31    3.70   6
  -4   8   1    3.88    2.03   6
  -4   8   1    5.10    1.75   1
   4  -8  -1    4.13    3.29   1
  -4   8   1   -2.34    2.76   6
   4  -8  -1    6.17    2.18   1
  -4   8   1    5.32    3.34   1
   3  -8  -1   17.46    3.08   6
   3  -8  -1   12.68    3.51   1
  -3   8   1   12.53    2.08   1
  -3   8   1   13.11    3.31   1
  -3   8   1   15.30    2.61   6
   3  -8  -1   16.43    3.49   6
   3  -8  -1   14.85    2.44   1
   2  -8  -1   -0.76    1.87   6
   2  -8  -1   -1.82    2.80   1
   2  -8  -1    1.28    1.37   1
   2  -8  -1   -1.20    2.77   6
  -2   8   1    1.58    2.59   1
  -2   8   1    2.20    2.23   6
  -2   8   1   -0.36    1.55   6
   1  -8  -1   19.69    3.75   1
  -1   8   1   19.86    3.65   1
   1  -8  -1   17.23    2.69   1
  -1   8   1   16.76    2.47   1
  -1   8   1   14.72    2.33   6
   1  -8  -1   13.11    3.31   6
   1  -8  -1   18.16    2.69   5
  -1   8   1   14.73    2.16   3
   1  -8  -1   17.19    2.97   6
   0  -8  -1    7.51    3.15   6
   0   8   1    8.80    2.29   6
   0   8   1    8.15    1.69   3
   0  -8  -1   11.42    2.57   5
   0   8   1    0.26    2.17   6
   0   8   1    7.34    2.40   1
   0  -8  -1    5.79    2.77   6
   0   8   1    8.67    1.84   1
   0  -8  -1    6.66    1.71   1
   0  -8  -1    9.59    2.95   1
  -1  -8  -1   45.66    4.03   1
  -1  -8  -1   45.96    5.04   6
  -1  -8  -1   44.79    5.40   5
   1   8   1   38.67    3.00   3
  -1  -8  -1   42.80    4.45   6
   1   8   1   48.71    4.89   1
  -1  -8  -1   42.20    5.34   1
   1   8   1   41.63    3.93   6
   1   8   1   45.36    3.65   1
  -2  -8  -1   11.35    2.35   1
  -2  -8  -1   11.76    3.24   6
  -2  -8  -1   13.13    3.18   5
   2   8   1   12.55    3.41   1
  -2  -8  -1   14.40    3.38   1
   2   8   1   11.98    2.64   6
   2   8   1   14.05    2.20   3
  -2  -8  -1   12.93    3.49   6
   2   8   1   11.01    2.08   1
   3   8   1   21.40    2.59   3
  -3  -8  -1   23.89    3.95   6
  -3  -8  -1   22.15    4.08   1
   3   8   1   29.56    4.21   1
   3   8   1   21.54    3.16   6
  -3  -8  -1   21.00    4.12   6
   3   8   1   23.79    3.31   1
  -3  -8  -1   26.31    3.93   1
  -3  -8  -1   20.52    3.90   5
   4   8   1    3.30    1.61   3
   4   8   1    3.70    1.99   1
  -4  -8  -1    2.55    4.26   6
  -4  -8  -1   -3.12    2.80   1
  -4  -8  -1    4.86    2.35   1
   4   8   1    3.37    2.45   6
   4   8   1   -1.32    2.80   6
   4   8   1    0.74    1.94   4
  -4  -8  -1    5.71    3.89   6
  -4  -8  -1    4.18    3.65   5
   4   8   1    4.99    3.29   1
   5   8   1    3.28    3.74   1
  -5  -8  -1   -0.19    4.78   6
  -5  -8  -1    1.22    2.76   1
   5   8   1    6.14    3.32   6
   5   8   1    1.13    2.28   4
  -5  -8  -1    1.23    3.71   1
  -5  -8  -1    4.24    4.47   5
   5   8   1    1.77    3.42   6
   5   8   1    1.80    1.66   3
  -5  -8  -1   -2.93    4.51   6
  -6   9   1   -2.13    4.36   6
   6  -9  -1    4.76    5.50   6
   6  -9  -1   -0.64    3.74   6
  -6   9   1    9.00    2.47   4
   6  -9  -1    2.69    5.59   1
  -6   9   1   13.18    6.18   1
  -6   9   1    3.11    3.69   6
   6  -9  -1    3.51    3.11   1
  -6   9   1    4.37    3.62   1
   6  -9  -1   11.62    4.39   5
   5  -9  -1   -1.50    4.67   1
  -5   9   1   -0.32    3.12   6
  -5   9   1    0.54    5.23   1
  -5   9   1   -4.31    3.57   6
   5  -9  -1    1.31    4.66   6
   5  -9  -1   -4.63    2.74   6
  -5   9   1   -1.11    2.45   1
   5  -9  -1   -1.23    2.00   1
  -4   9   1   -0.97    2.56   6
   4  -9  -1   -0.37    2.04   1
  -4   9   1   -0.03    4.36   1
   4  -9  -1   -1.03    3.76   6
  -4   9   1   -2.93    3.21   6
   4  -9  -1    1.95    3.63   1
  -4   9   1    1.89    2.41   1
   4  -9  -1    1.82    2.89   6
  -3   9   1    2.43    2.27   6
   3  -9  -1    0.83    1.67   1
  -3   9   1   -0.49    3.53   1
  -3   9   1    0.78    3.55   6
   3  -9  -1    0.94    3.44   1
  -3   9   1   -0.06    2.02   1
   3  -9  -1   -1.64    2.51   6
   3  -9  -1    0.46    4.00   6
   2  -9  -1   -0.65    3.47   6
   2  -9  -1    0.27    1.75   1
  -2   9   1    0.59    3.14   1
   2  -9  -1   -2.40    2.38   6
  -2   9   1    3.48    2.85   6
  -2   9   1   -3.13    2.10   6
  -2   9   1   -0.67    1.87   1
  -2   9   1   -1.53    2.14   4
   2  -9  -1   -1.32    2.37   5
   2  -9  -1   -4.15    3.43   1
  -1   9   1   -0.47    2.71   6
  -1   9   1    3.04    2.32   6
  -1   9   1    3.28    2.11   1
   1  -9  -1    5.45    4.53   6
  -1   9   1    0.86    1.56   3
  -1   9   1    7.30    3.48   1
   1  -9  -1   -1.44    3.82   1
  -1   9   1    1.13    2.12   4
   1  -9  -1    1.04    2.88   6
   1  -9  -1    1.02    2.09   1
   1  -9  -1    0.86    2.49   5
   0   9   1   10.51    2.38   6
   0   9   1    2.38    2.93   6
   0  -9  -1   11.52    3.11   6
   0   9   1    9.37    2.00   3
   0   9   1   15.16    3.85   1
   0  -9  -1    4.47    2.72   5
   0   9   1   12.45    2.48   1
   0  -9  -1   15.16    2.99   1
   0  -9  -1   11.53    4.19   1
   1   9   1   -0.27    3.07   6
   1   9   1    0.36    1.42   3
   1   9   1    2.11    2.28   6
  -1  -9  -1   -1.48    2.76   5
   1   9   1    3.20    3.20   1
  -1  -9  -1   -0.98    4.10   6
  -1  -9  -1   -0.05    3.00   6
   1   9   1   -0.72    2.12   4
   1   9   1    3.68    2.18   1
  -1  -9  -1   -0.82    3.75   1
  -1  -9  -1   -4.93    2.31   1
  -2  -9  -1   67.18    5.76   1
  -2  -9  -1   71.98    7.51   6
   2   9   1   77.93    7.49   1
   2   9   1   64.58    5.32   1
   3   9   1    9.95    3.17   6
  -3  -9  -1   -2.79    3.93   5
   3   9   1   10.91    4.22   1
  -3  -9  -1   13.89    4.93   6
   3   9   1   10.58    2.23   3
   3   9   1    1.97    2.21   4
   3   9   1   11.33    3.07   1
   3   9   1   -0.11    3.67   6
  -3  -9  -1    6.71    4.76   6
  -3  -9  -1    8.82    4.04   1
  -3  -9  -1    7.28    3.17   1
   4   9   1    1.66    2.39   4
  -4  -9  -1    5.98    4.75   6
  -4  -9  -1   -0.92    5.23   1
   4   9   1   -1.28    1.77   3
  -4  -9  -1   -3.32    4.74   5
   4   9   1    1.49    3.54   6
   4   9   1   -4.77    3.81   6
  -4  -9  -1    7.72    3.92   1
   4   9   1    8.43    4.29   1
  -4  -9  -1    1.72    5.40   6
   4 -10  -1   -3.69    5.71   6
  -4  10   1    3.92    4.83   6
  -4  10   1    1.77    5.02   1
   4 -10  -1    1.22    3.01   1
   4 -10  -1    0.73    3.80   6
  -4  10   1   -3.55    3.62   6
   4 -10  -1    1.30    6.18   1
   3 -10  -1    6.35    4.87   1
   3 -10  -1    4.57    3.52   6
   3 -10  -1    6.79    2.43   1
  -3  10   1    1.60    4.91   1
  -3  10   1   -0.16    4.09   6
  -3  10   1    2.09    3.33   6
   3 -10  -1    0.17    3.68   5
   3 -10  -1    5.81    5.46   6
  -3  10   1   -3.57    3.95   1
  -3  10   1   -0.18    3.43   4
  -2  10   1   -0.77    3.33   6
  -2  10   1    2.67    2.41   3
  -2  10   1    2.19    3.00   4
   2 -10  -1    1.58    3.69   6
  -2  10   1    7.01    4.52   1
   2 -10  -1   -1.46    4.78   6
   2 -10  -1    0.65    3.49   5
   2 -10  -1   -2.73    4.63   1
   2 -10  -1    0.77    2.42   1
  -2  10   1    1.68    3.91   6
  -1  10   1    1.77    3.04   6
  -1  10   1   -0.17    4.52   1
   1 -10  -1   -2.84    3.48   6
   1 -10  -1    6.06    5.49   1
  -1  10   1   -2.47    2.75   4
  -1  10   1   -4.06    2.45   1
   1 -10  -1   -4.13    5.15   6
   1 -10  -1    2.67    2.90   1
  -1  10   1    1.08    3.88   6
   1 -10  -1    3.29    3.70   5
   0  10   1   -1.12    2.65   4
   0  10   1   -8.01    3.81   6
   0 -10  -1   -0.86    4.02   6
   0  10   1    7.79    3.27   6
   0 -10  -1   12.68    5.28   6
   0 -10  -1   -1.23    3.65   5
   0  10   1    6.05    4.15   1
   0 -10  -1    3.59    5.51   1
   0 -10  -1    3.35    2.74   1
  -1 -10  -1    8.77    5.64   1
   1  10   1   -0.19    2.75   4
   1  10   1   -2.89    4.14   1
  -1 -10  -1    3.72    5.46   6
   1  10   1   -0.60    3.95   6
  -1 -10  -1    4.84    3.17   1
  -1 -10  -1   -2.67    4.43   6
  -1 -10  -1    3.14    4.02   5
   1  10   1    3.22    3.33   6
  -2 -10  -1   21.55    5.96   6
  -2 -10  -1    8.49    6.21   1
   2  10   1    0.47    2.69   4
  -2 -10  -1    2.86    6.19   6
   2  10   1   -2.07    4.55   6
   2  10   1   17.08    5.39   1
  -2 -10  -1    3.88    4.78   5
   2  10   1   11.25    3.72   6
  -2 -10  -1   12.70    3.99   1
   0  11  -2    7.05    4.30   6
   0  11  -2    2.78    4.47   1
   0 -11   2    0.84    3.94   1
   0 -11   2    3.90    4.70   6
   0  11  -2   -3.64    3.98   4
   0 -11   2    3.52    4.27   5
   1 -11   2   27.68    6.61   6
   1 -11   2   30.42    5.11   1
  -1  11  -2   27.60    3.81   3
  -1  11  -2   31.78    5.12   6
  -2  11  -2   19.83    5.19   1
  -2  11  -2   22.42    4.84   6
   2 -11   2    9.67    5.79   6
  -2  11  -2    2.57    4.21   4
   2 -11   2   22.53    4.25   1
  -2  11  -2   -3.03    4.25   6
   2 -11   2   -0.34    4.12   6
   3  10  -2   31.85    4.95   6
  -3 -10   2   30.86    5.40   1
  -3 -10   2   26.45    6.29   6
  -2 -10   2   14.58    4.81   1
   2  10  -2   18.82    3.55   6
   2  10  -2   20.41    2.89   3
   2  10  -2   20.79    4.52   1
  -2 -10   2   17.23    4.83   6
   2  10  -2   14.87    3.13   1
  -2 -10   2   -0.89    4.44   6
   2  10  -2    6.14    3.41   4
   1  10  -2   36.68    3.33   3
  -1 -10   2   41.82    5.70   1
  -1 -10   2   32.08    5.65   6
  -1 -10   2   38.73    6.03   1
   1  10  -2   36.31    4.78   1
   1  10  -2   36.58    5.11   1
   0 -10   2   18.31    3.18   1
   0 -10   2   13.57    4.48   6
   0 -10   2    1.18    2.75   5
   0  10  -2   15.58    2.59   3
   0 -10   2    2.15    3.33   6
   0  10  -2   16.50    4.15   1
   0 -10   2   15.57    4.90   1
   0  10  -2   15.37    2.93   1
   0  10  -2   19.59    3.30   6
   0  10  -2    2.62    3.14   6
   1 -10   2   -2.39    3.50   6
  -1  10  -2    2.18    3.39   1
   1 -10   2    1.82    2.19   1
  -1  10  -2    2.56    2.90   6
  -1  10  -2    1.99    3.00   4
   1 -10   2    4.26    4.77   6
   1 -10   2   -4.04    4.03   1
  -1  10  -2    3.96    2.35   1
   1 -10   2   -0.95    2.53   5
  -1  10  -2    4.74    3.32   6
  -2  10  -2   15.66    2.84   1
  -2  10  -2   11.52    3.47   6
   2 -10   2   16.66    3.17   1
   2 -10   2   16.38    4.69   6
  -2  10  -2   15.03    3.40   6
  -2  10  -2   19.41    4.76   1
   2 -10   2   14.87    4.77   1
  -3  10  -2   49.24    4.89   1
  -3  10  -2   41.35    5.58   6
   3 -10   2   47.91    6.75   1
  -3  10  -2   46.44    6.69   6
   3 -10   2   49.46    6.74   6
   3 -10   2   46.60    5.24   1
  -3  10  -2   42.08    5.75   1
   4 -10   2    1.73    3.30   6
  -4  10  -2    5.68    3.36   6
   4 -10   2    7.04    4.54   6
   4 -10   2    7.59    2.80   1
  -4  10  -2    3.51    2.75   1
   4 -10   2    6.08    5.13   1
  -4  10  -2    4.81    4.83   1
  -4  10  -2   13.12    4.53   6
  -5  10  -2    4.51    3.43   1
   5 -10   2    3.24    3.98   5
   5 -10   2   12.32    5.84   6
  -5  10  -2    5.80    3.55   6
  -5  10  -2    4.45    5.11   1
   5 -10   2    1.77    3.69   6
  -5  10  -2    6.57    4.63   6
   5 -10   2    3.83    3.38   1
   5   9  -2    6.79    2.15   3
  -5  -9   2   -2.27    5.11   6
   5   9  -2   -4.77    3.83   6
   5   9  -2    0.66    3.95   1
   5   9  -2    1.23    3.21   4
   5   9  -2    5.49    3.71   6
  -5  -9   2    6.71    3.46   2
  -5  -9   2   -0.47    4.27   5
  -5  -9   2    5.85    5.55   6
  -5  -9   2   11.29    4.50   1
   4   9  -2   14.79    4.08   1
  -4  -9   2   14.12    4.41   6
   4   9  -2   12.28    2.20   3
   4   9  -2   -1.04    3.04   6
   4   9  -2   -0.43    2.90   4
  -4  -9   2    9.90    3.89   1
  -4  -9   2    0.45    4.34   6
   4   9  -2    7.97    2.95   6
   4   9  -2   10.06    2.52   1
  -4  -9   2   12.72    3.20   1
  -4  -9   2    0.10    3.27   5
  -3  -9   2   47.87    5.67   1
  -3  -9   2   47.72    6.64   6
  -3  -9   2   50.12    6.13   1
   3   9  -2   50.97    4.52   1
  -2  -9   2   26.00    3.70   1
  -2  -9   2   22.64    4.30   6
  -2  -9   2   20.79    4.09   1
   2   9  -2   27.29    4.37   1
   2   9  -2   21.56    2.59   3
   2   9  -2   18.84    3.11   6
   2   9  -2   23.70    3.19   1
   1   9  -2   18.90    3.42   6
   1   9  -2   15.72    3.28   6
  -1  -9   2    6.85    3.11   1
   1   9  -2   19.66    2.57   3
   1   9  -2   15.10    3.08   1
  -1  -9   2   10.25    2.53   1
   1   9  -2   14.33    2.44   1
  -1  -9   2   18.51    3.71   6
   1  -9   2   93.27    7.46   1
   1  -9   2   89.90    7.32   6
  -1   9  -2   72.01    6.66   4
   1  -9   2   84.24    5.34   1
  -1   9  -2   92.37    6.66   1
   2  -9   2    9.11    2.06   1
  -2   9  -2   12.73    2.69   6
  -2   9  -2    9.23    2.89   4
  -2   9  -2   15.12    3.76   1
   2  -9   2   12.07    3.86   1
   2  -9   2   11.49    3.32   6
  -2   9  -2   11.81    2.96   6
  -2   9  -2    8.73    1.83   1
  -3   9  -2    0.61    2.66   1
   3  -9   2   -2.55    3.08   6
  -3   9  -2    8.34    3.01   6
   3  -9   2   -0.25    2.37   6
   3  -9   2    3.67    2.07   1
   3  -9   2    7.54    3.77   1
  -3   9  -2    4.79    1.90   1
  -3   9  -2    2.05    2.18   6
  -4   9  -2   28.76    4.23   6
  -4   9  -2   20.85    4.04   6
  -4   9  -2   25.91    3.83   1
  -4   9  -2   30.75    5.19   1
   4  -9   2   25.04    5.02   1
   4  -9   2   16.78    4.17   6
   4  -9   2   29.64    3.88   1
  -5   9  -2   14.58    5.11   1
  -5   9  -2   11.16    3.58   6
   5  -9   2    9.51    2.71   1
  -5   9  -2   10.97    3.13   6
   5  -9   2   10.93    4.09   6
   5  -9   2    7.18    3.97   1
   5  -9   2    0.42    3.63   5
   5  -9   2   -0.79    2.70   6
  -5   9  -2    5.83    2.50   1
  -6   9  -2   31.53    5.72   6
  -6   9  -2   22.63    3.68   1
  -6   9  -2   22.72    5.72   1
   6  -9   2   25.18    5.62   1
   6  -9   2   26.42    5.13   6
   6  -9   2   22.62    4.04   1
  -6   9  -2   26.61    4.16   6
  -7   9  -2    5.55    4.99   6
   7  -9   2   10.59    4.76   5
  -7   9  -2   10.65    7.56   1
  -7   9  -2   11.89    3.81   1
   7  -9   2    1.11    4.12   6
   7  -9   2   22.98    6.23   6
   7  -9   2   17.09    3.94   1
  -7   9  -2   16.98    4.30   6
   6   8  -2    0.71    1.57   3
   6   8  -2   -3.78    3.56   6
  -6  -8   2    6.90    3.62   1
  -6  -8   2   -1.68    2.83   2
  -6  -8   2   -4.02    4.50   6
  -6  -8   2    0.71    5.19   6
   6   8  -2    0.95    3.45   1
   6   8  -2    0.88    3.00   6
  -6  -8   2   -2.25    4.07   5
  -6  -8   2    0.61    4.11   1
   6   8  -2    2.10    2.48   1
   6   8  -2    2.44    3.15   4
  -5  -8   2    2.57    3.05   1
   5   8  -2    4.49    1.70   3
   5   8  -2    1.44    2.84   6
  -5  -8   2    0.13    3.51   6
   5   8  -2    4.97    3.21   1
  -5  -8   2    2.37    2.48   2
   5   8  -2    2.43    2.29   1
   5   8  -2    3.88    2.40   6
  -5  -8   2   -2.30    3.25   5
  -5  -8   2    0.21    2.77   1
  -5  -8   2   -3.04    3.79   6
   5   8  -2    1.85    2.63   4
   4   8  -2    0.57    1.74   1
   4   8  -2   -0.32    1.36   3
  -4  -8   2    2.31    2.11   1
   4   8  -2   -1.07    2.38   6
  -4  -8   2   -1.12    3.57   5
   4   8  -2    0.16    1.93   6
  -4  -8   2   -3.46    2.58   1
   4   8  -2    2.81    2.54   1
  -4  -8   2   -0.31    2.92   6
   4   8  -2   -2.02    2.25   4
   3   8  -2    3.60    2.36   6
   3   8  -2   -0.05    1.99   4
  -3  -8   2   -2.64    2.01   5
  -3  -8   2   -1.04    2.47   6
   3   8  -2    1.13    1.31   3
   3   8  -2   -0.56    2.19   1
  -3  -8   2   -0.05    2.20   1
  -3  -8   2    1.07    2.81   6
  -3  -8   2   -0.15    2.59   1
   3   8  -2   -1.17    1.66   1
   2   8  -2    4.65    1.63   1
  -2  -8   2    3.61    2.96   6
   2   8  -2    3.71    1.32   3
  -2  -8   2   -0.80    2.06   6
  -2  -8   2    3.47    2.48   1
   2   8  -2    1.73    2.16   1
   2   8  -2    1.77    1.83   4
  -2  -8   2   -2.94    1.78   5
   2   8  -2    3.12    1.84   6
  -2  -8   2    2.39    1.72   1
   2   8  -2    2.67    2.11   6
   1   8  -2    7.59    1.56   3
  -1  -8   2    6.63    2.27   1
  -1  -8   2    7.08    2.57   6
   1   8  -2    7.25    2.17   6
   1   8  -2    9.85    2.20   4
   1   8  -2   11.67    2.56   1
  -1  -8   2    8.45    2.24   1
   1   8  -2    9.24    2.10   6
   1   8  -2   10.79    2.06   1
  -1  -8   2    1.86    1.85   6
   0  -8   2    1.88    2.26   6
   0  -8   2    1.98    1.56   1
   0   8  -2    1.87    1.52   6
   0   8  -2    0.95    1.96   1
   0  -8   2   -1.17    1.37   5
   0   8  -2    2.17    1.82   6
   0   8  -2    0.88    1.05   1
   0  -8   2   -1.41    1.58   6
   0  -8   2    1.72    2.26   1
   0   8  -2    0.75    1.67   4
  -1   8  -2   32.48    3.14   6
   1  -8   2   29.22    4.48   6
  -1   8  -2   23.34    2.76   1
   1  -8   2   26.75    2.93   1
  -1   8  -2   30.69    3.64   6
  -1   8  -2   26.84    4.05   1
   1  -8   2   36.11    4.67   1
  -1   8  -2   26.77    3.56   4
   2  -8   2   18.18    4.28   6
   2  -8   2   23.87    3.84   1
  -2   8  -2   13.27    1.91   1
  -2   8  -2   18.54    3.06   1
  -2   8  -2   21.96    3.37   6
   2  -8   2   19.00    2.63   1
  -2   8  -2   18.90    2.90   6
  -3   8  -2   81.83    4.86   6
   3  -8   2   75.58    5.96   6
  -3   8  -2   84.65    6.12   6
   3  -8   2   81.54    6.45   1
   3  -8   2   77.82    5.50   1
  -3   8  -2   80.06    4.50   1
  -3   8  -2   84.47    6.21   1
  -4   8  -2  121.12    7.23   6
  -4   8  -2  116.84    5.83   1
   4  -8   2  118.31    6.00   5
   4  -8   2  120.97    5.90   1
  -4   8  -2  121.41    6.14   6
   4  -8   2  119.11    7.99   1
   4  -8   2  114.02    7.53   6
  -4   8  -2  123.47    8.13   1
   5  -8   2   24.52    4.01   6
  -5   8  -2   26.88    3.58   1
   5  -8   2   22.06    4.33   1
  -5   8  -2   26.42    3.83   6
   5  -8   2   25.26    4.27   5
  -5   8  -2   22.43    4.07   6
  -5   8  -2   18.97    4.41   1
   5  -8   2   17.12    2.46   1
   6  -8   2    7.52    2.26   1
  -6   8  -2    5.55    2.37   1
  -6   8  -2    4.89    3.30   6
  -6   8  -2    3.12    2.41   6
   6  -8   2    4.61    3.64   1
  -6   8  -2    1.70    4.38   1
   6  -8   2    5.19    3.59   6
   6  -8   2   -1.06    2.37   6
   7  -8   2    8.25    3.66   5
   7  -8   2   -1.82    4.39   1
  -7   8  -2    2.65    4.40   6
  -7   8  -2    3.57    3.00   6
  -7   8  -2   -3.76    2.93   1
   7  -8   2   -0.02    2.41   1
   7  -8   2    2.38    4.50   6
   7  -8   2   -1.51    2.72   6
  -7   8  -2    8.54    4.90   1
  -8   8  -2   -0.89    6.45   1
   8  -8   2    2.58    4.62   5
  -8   8  -2   -5.39    5.33   6
  -8   8  -2   -2.80    3.43   1
  -8   8  -2   -0.86    3.66   6
   8  -8   2    4.16    3.65   1
   8  -8   2    0.30    5.30   6
   7   7  -2   14.94    4.26   1
  -7  -7   2   17.59    4.51   1
  -7  -7   2    1.49    4.49   5
   7   7  -2   -1.32    3.27   6
  -7  -7   2   17.91    4.91   6
   7   7  -2   11.49    3.79   6
   7   7  -2   12.85    3.09   1
  -7  -7   2   10.44    3.58   4
  -7  -7   2   -4.15    5.17   6
  -7  -7   2   11.38    3.05   2
   7   7  -2    8.47    3.22   5
   7   7  -2    0.10    3.06   4
   7   7  -2   13.00    1.96   3
  -7  -7   2    6.06    3.48   1
  -6  -7   2   25.76    4.09   1
   6   7  -2   31.35    4.36   1
  -6  -7   2   24.74    3.40   2
  -6  -7   2   26.44    4.05   1
   6   7  -2   32.53    4.59   1
   6   7  -2   31.46    4.25   5
   6   7  -2   24.51    4.13   6
  -6  -7   2   21.59    4.24   5
   6   7  -2   28.56    2.36   3
  -6  -7   2   23.74    3.45   4
  -5  -7   2    9.41    2.87   1
   5   7  -2    4.40    1.44   3
  -5  -7   2    3.61    1.95   2
  -5  -7   2    4.15    2.88   5
   5   7  -2    3.96    1.89   1
   5   7  -2    3.11    2.19   4
   5   7  -2    0.91    2.15   1
  -5  -7   2    1.97    2.98   6
   5   7  -2    5.41    2.20   6
   5   7  -2   -0.88    2.07   6
   5   7  -2    5.42    1.90   5
  -5  -7   2    5.61    1.98   4
  -5  -7   2   -0.54    2.70   6
  -5  -7   2    7.93    2.53   1
   4   7  -2   53.90    4.69   1
  -4  -7   2   57.02    4.78   1
  -4  -7   2   49.65    4.52   1
   4   7  -2   49.72    2.76   3
   4   7  -2   45.49    4.22   6
  -4  -7   2   45.89    4.77   6
  -4  -7   2   42.58    4.38   5
   4   7  -2   51.26    4.00   4
   4   7  -2   52.53    4.08   6
  -3  -7   2    6.73    2.30   6
  -3  -7   2    4.63    1.99   5
  -3  -7   2    4.97    2.55   6
   3   7  -2    5.84    1.38   3
  -3  -7   2    5.16    1.82   1
   3   7  -2    6.48    2.03   1
   3   7  -2    3.58    1.37   1
   3   7  -2    7.77    1.94   4
   3   7  -2    4.78    1.52   6
   3   7  -2    4.66    1.74   6
  -3  -7   2    2.68    2.42   1
   2   7  -2    9.15    1.84   1
   2   7  -2    6.80    1.40   3
  -2  -7   2    6.69    1.81   5
  -2  -7   2    8.63    2.46   6
  -2  -7   2    5.47    1.64   1
  -2  -7   2    5.79    2.09   1
   2   7  -2    5.80    1.90   1
  -2  -7   2    7.29    2.03   6
   2   7  -2    6.30    1.87   6
   2   7  -2    4.98    1.49   6
   2   7  -2    7.38    1.75   4
   1   7  -2  148.44    6.12   6
  -1  -7   2  142.23    8.64   1
   1   7  -2  141.70    5.90   1
  -1  -7   2  146.65    6.51   6
  -1  -7   2  148.05    6.35   1
  -1  -7   2  142.48    6.99   6
   1   7  -2  147.48    6.60   6
   1   7  -2  143.06    5.70   4
   1   7  -2  143.21    6.61   1
   0   7  -2   57.56    4.24   1
   0  -7   2   51.97    4.42   1
   0   7  -2   57.61    3.54   6
   0  -7   2   49.96    2.92   5
   0   7  -2   51.50    3.51   4
   0   7  -2   56.58    4.01   6
   0  -7   2   58.69    3.93   6
   0  -7   2   53.23    3.48   1
   0  -7   2   51.08    4.34   6
   0   7  -2   55.78    3.35   1
   1  -7   2  278.68    9.22   1
  -1   7  -2  272.23    8.95   1
   1  -7   2  284.11    9.60   6
  -1   7  -2  270.95    9.97   1
  -1   7  -2  273.40   10.10   6
  -1   7  -2  262.81    9.17   6
   1  -7   2  280.18   10.71   1
   1  -7   2  258.06   10.42   6
   1  -7   2  258.28    7.52   5
   2  -7   2  146.72    7.29   6
  -2   7  -2  143.08    6.86   1
  -2   7  -2  145.57    6.95   6
  -2   7  -2  137.76    5.64   1
   2  -7   2  137.79    5.78   1
  -2   7  -2  140.17    6.02   6
  -3   7  -2  161.46    6.65   6
  -3   7  -2  162.83    7.65   6
  -3   7  -2  170.05    8.63   1
  -3   7  -2  160.52    6.36   1
   3  -7   2  159.21    8.03   6
   3  -7   2  166.76    8.17   1
  -4   7  -2   36.70    4.10   6
  -4   7  -2   32.37    2.94   1
   4  -7   2   37.04    3.06   1
  -4   7  -2   34.11    3.28   6
  -4   7  -2   22.93    3.62   1
   4  -7   2   32.55    3.38   5
   4  -7   2   31.54    4.57   1
  -5   7  -2    2.26    2.43   6
   5  -7   2   -1.69    2.47   6
   5  -7   2   -1.28    2.48   1
  -5   7  -2    1.11    1.48   1
  -5   7  -2   -0.04    2.37   1
   5  -7   2    1.00    1.24   1
   5  -7   2    2.76    1.90   5
  -5   7  -2   -2.05    1.62   6
   5  -7   2   -1.23    1.48   6
   6  -7   2   -0.90    2.76   6
  -6   7  -2    2.30    1.74   1
   6  -7   2   -2.33    2.12   5
   6  -7   2   -1.39    1.70   6
   6  -7   2   -0.87    2.64   1
  -6   7  -2    1.57    2.68   6
  -6   7  -2   -0.36    3.15   1
  -6   7  -2    0.97    1.96   6
   6  -7   2    1.88    1.70   1
  -7   7  -2    1.99    3.34   6
  -7   7  -2    1.46    2.18   6
   7  -7   2    3.39    3.18   5
  -7   7  -2   -2.68    4.12   1
   7  -7   2   -1.98    2.08   1
   7  -7   2   -1.02    2.31   6
  -7   7  -2   -0.03    2.28   1
   7  -7   2    2.13    3.04   1
   7  -7   2    7.99    3.32   6
  -8   7  -2   -2.27    4.62   6
  -8   7  -2    4.99    3.03   1
  -8   7  -2    3.58    2.27   4
   8  -7   2    3.78    2.97   6
   8  -7   2    6.63    2.85   1
   8  -7   2    4.89    3.85   1
   8  -7   2    5.69    4.27   6
   8  -7   2    4.49    4.13   5
  -8   7  -2   14.34    5.30   1
  -8  -6   2    7.94    3.32   4
  -8  -6   2    6.33    4.06   1
   8   6  -2    4.92    1.68   3
   8   6  -2    7.16    3.58   1
  -8  -6   2    0.01    6.22   6
   8   6  -2    4.18    3.52   4
  -8  -6   2    8.59    4.98   5
   8   6  -2    3.52    3.31   1
   8   6  -2    8.57    3.91   6
  -8  -6   2    7.31    2.88   2
   8   6  -2    5.68    3.41   5
  -8  -6   2    5.96    4.23   6
  -8  -6   2    5.24    3.87   1
   8   6  -2    2.55    3.69   6
   7   6  -2   25.92    3.43   4
  -7  -6   2   25.26    4.00   6
   7   6  -2   21.60    3.36   1
  -7  -6   2   28.87    3.64   4
  -7  -6   2   31.69    4.75   1
   7   6  -2   26.90    3.47   5
  -7  -6   2   23.18    3.02   2
  -7  -6   2   24.72    4.63   5
  -7  -6   2   26.39    4.07   1
   7   6  -2   25.67    2.23   3
   7   6  -2   23.78    3.48   1
   7   6  -2   29.59    4.29   6
   6   6  -2   34.99    3.92   1
  -6  -6   2   42.54    4.84   1
  -6  -6   2   42.56    5.23   5
   6   6  -2   39.37    4.05   4
  -6  -6   2   40.11    4.57   1
  -6  -6   2   38.40    3.64   2
   6   6  -2   43.44    4.41   6
  -6  -6   2   35.97    3.84   4
   6   6  -2   39.42    2.34   3
   6   6  -2   40.03    3.88   5
   6   6  -2   45.41    4.79   1
  -6  -6   2   30.46    4.60   6
   5   6  -2    1.67    1.77   6
   5   6  -2    0.41    1.86   6
   5   6  -2   -0.49    1.51   1
  -5  -6   2    1.14    2.40   6
  -5  -6   2   -0.02    2.08   5
  -5  -6   2   -2.43    1.70   1
   5   6  -2    0.93    1.49   5
   5   6  -2    0.34    1.82   1
  -5  -6   2   -0.27    1.70   4
   5   6  -2    0.22    1.01   3
   5   6  -2    1.18    1.60   4
  -5  -6   2    1.19    1.66   1
  -5  -6   2    1.38    1.90   6
   4   6  -2    3.20    1.65   1
  -4  -6   2    3.76    1.73   1
   4   6  -2    2.94    1.67   1
   4   6  -2    4.06    1.32   5
   4   6  -2    4.45    1.57   4
  -4  -6   2    6.10    1.97   6
   4   6  -2    3.24    0.97   3
  -4  -6   2    3.49    1.94   5
   4   6  -2    2.48    1.66   6
  -4  -6   2    5.68    1.57   1
  -4  -6   2    4.65    1.50   4
  -4  -6   2    3.89    2.33   6
   4   6  -2    1.43    1.49   6
   3   6  -2   -0.48    1.22   6
  -3  -6   2   -0.50    1.64   6
   3   6  -2   -0.10    1.19   4
  -3  -6   2   -1.77    1.27   5
   3   6  -2    0.81    1.08   1
   3   6  -2   -0.94    1.09   6
   3   6  -2    0.13    0.91   3
  -3  -6   2    0.89    1.41   6
  -3  -6   2    2.02    1.49   1
   3   6  -2    1.07    1.38   1
  -3  -6   2   -0.47    1.19   1
  -2  -6   2   31.52    3.09   6
   2   6  -2   29.49    1.95   3
   2   6  -2   31.63    2.91   1
   2   6  -2   28.42    2.62   6
   2   6  -2   27.36    2.42   1
   2   6  -2   29.98    2.43   6
  -2  -6   2   29.59    2.55   5
   2   6  -2   28.80    2.52   4
  -2  -6   2   30.49    2.76   1
  -2  -6   2   26.53    3.03   1
  -2  -6   2   31.28    2.98   6
   1   6  -2  464.62   13.95   1
  -1  -6   2  495.29   14.87   6
   1   6  -2  500.40   14.68   1
  -1  -6   2  496.30   15.22   1
   1   6  -2  479.86   13.27   4
   1   6  -2  513.09   15.16   6
  -1  -6   2  512.38   12.49   5
   1   6  -2  505.10   14.55   6
  -1  -6   2  512.77   14.54   1
  -1  -6   2  501.96   15.56   6
   0  -6   2  257.88    8.62   6
   0   6  -2  255.18    8.97   6
   0   6  -2  256.79    8.38   6
   0  -6   2  262.83    6.90   5
   0   6  -2  233.74    7.66   4
   0  -6   2  254.41    9.35   6
   0   6  -2  253.05    8.07   1
   0  -6   2  234.50    9.02   1
   0   6  -2  236.92    8.63   1
   0  -6   2  254.84    8.28   1
  -1   6  -2  191.39    7.49   6
   1  -6   2  181.72    6.58   1
   1  -6   2  183.45    7.67   6
  -1   6  -2  195.45    6.81   6
   1  -6   2  179.73    7.63   1
  -1   6  -2  188.31    6.49   1
  -1   6  -2  191.11    7.37   1
   1  -6   2  192.79    6.92   6
   2  -6   2  118.41    6.12   1
  -2   6  -2  119.67    5.75   6
   2  -6   2  121.68    4.90   1
  -2   6  -2  112.83    4.71   1
   2  -6   2  127.27    6.13   6
  -2   6  -2  120.87    5.00   6
  -2   6  -2  116.43    5.88   1
   2  -6   2  123.02    5.10   6
  -3   6  -2    3.92    1.23   6
   3  -6   2    3.78    1.55   6
  -3   6  -2    6.08    1.80   6
   3  -6   2    4.97    1.19   1
  -3   6  -2    3.68    0.91   1
   3  -6   2    6.32    1.58   6
  -3   6  -2    3.81    1.92   1
   3  -6   2    4.93    1.65   1
  -4   6  -2   29.63    2.70   6
   4  -6   2   26.69    2.47   1
   4  -6   2   34.03    3.55   6
   4  -6   2   22.62    3.82   1
  -4   6  -2   29.98    2.55   1
   4  -6   2   26.86    2.79   5
  -4   6  -2   28.82    4.03   1
  -4   6  -2   26.93    3.27   6
   5  -6   2    8.89    2.48   6
  -5   6  -2   11.87    2.00   6
   5  -6   2    7.81    2.35   1
   5  -6   2    9.53    2.16   5
  -5   6  -2   11.29    2.58   6
  -5   6  -2   11.16    2.01   1
   5  -6   2    9.77    1.77   1
  -5   6  -2    9.82    2.93   1
  -6   6  -2   45.60    5.93   1
   6  -6   2   44.61    3.50   1
  -6   6  -2   28.86    4.31   1
   6  -6   2   22.99    4.03   1
  -6   6  -2   41.43    3.50   6
   6  -6   2   47.64    4.82   6
  -6   6  -2   37.38    4.71   6
  -7   6  -2    1.95    1.88   1
   7  -6   2    1.17    2.73   6
  -7   6  -2    1.92    1.79   6
   7  -6   2    1.25    1.79   1
  -7   6  -2    3.33    3.15   1
  -7   6  -2    2.38    3.09   6
   7  -6   2   -0.62    1.85   6
   7  -6   2    2.79    3.01   1
   8  -6   2    6.93    3.30   5
  -8   6  -2    0.94    2.33   6
   8  -6   2   -0.73    2.31   6
   8  -6   2    2.03    3.02   1
  -8   6  -2   -0.62    4.46   1
   8  -6   2    5.93    4.34   6
  -8   6  -2    4.24    1.86   4
  -8   6  -2    7.70    4.12   6
   8  -6   2    5.95    2.44   1
  -8   6  -2    7.33    2.76   1
   9  -6   2   10.15    5.84   6
   9  -6   2   11.07    4.41   5
  -9   6  -2   11.05    5.49   1
  -9   6  -2   10.87    5.36   6
  -9   6  -2   14.35    4.05   6
   9  -6   2    5.82    3.24   1
  -9   6  -2   15.67    3.80   1
   9  -6   2   -0.58    3.49   6
   9   5  -2    6.96    3.85   4
  -9  -5   2    7.30    3.04   2
   9   5  -2   -3.85    4.12   6
   9   5  -2    9.52    2.22   3
   9   5  -2    5.14    3.69   1
  -9  -5   2    9.34    5.97   5
  -9  -5   2   -3.51    7.06   6
   9   5  -2    3.33    4.50   5
  -9  -5   2    3.35    3.37   4
  -9  -5   2   11.13    4.72   1
  -9  -5   2   16.46    4.75   6
   9   5  -2    6.44    4.23   6
  -8  -5   2   -0.97    2.16   2
   8   5  -2   -0.18    1.18   3
   8   5  -2    0.79    2.67   4
  -8  -5   2   -0.86    2.65   4
   8   5  -2    0.90    3.06   6
   8   5  -2   -2.18    2.64   5
  -8  -5   2    3.17    4.10   5
  -8  -5   2    1.56    3.06   1
   8   5  -2    2.41    2.70   1
  -8  -5   2    6.13    5.38   6
   8   5  -2   -2.68    2.79   1
  -8  -5   2   -3.00    2.91   1
  -8  -5   2    7.55    3.43   6
   8   5  -2   -6.07    2.73   6
  -7  -5   2   25.76    3.33   2
  -7  -5   2   24.53    3.38   1
   7   5  -2   30.37    4.16   5
   7   5  -2   27.35    2.12   3
  -7  -5   2   24.19    3.86   5
  -7  -5   2   25.56    3.29   4
  -7  -5   2   36.17    4.49   6
   7   5  -2   24.94    3.48   1
   7   5  -2   32.15    4.21   1
   7   5  -2   29.32    4.40   6
   7   5  -2   30.44    4.01   4
  -7  -5   2   28.73    3.92   1
  -6  -5   2    4.45    3.13   6
   6   5  -2    4.17    1.75   4
   6   5  -2    4.18    1.78   6
  -6  -5   2    6.45    2.34   1
   6   5  -2    4.05    1.93   1
  -6  -5   2    3.40    2.98   5
   6   5  -2    4.24    1.05   3
  -6  -5   2    4.23    1.65   4
  -6  -5   2    4.40    1.91   1
   6   5  -2    5.41    2.06   1
   6   5  -2    5.80    2.24   6
   6   5  -2    5.62    1.81   5
  -6  -5   2    4.50    1.69   2
  -6  -5   2    1.97    1.93   6
   5   5  -2    0.60    1.52   6
  -5  -5   2    0.96    1.39   1
  -5  -5   2    1.44    1.81   5
   5   5  -2   -0.05    1.44   1
  -5  -5   2   -0.06    1.22   4
  -5  -5   2    0.70    1.47   1
   5   5  -2    1.26    1.23   5
   5   5  -2    1.79    0.91   3
  -5  -5   2    2.55    2.25   6
  -5  -5   2   -1.44    1.43   6
   5   5  -2    1.49    1.36   4
   5   5  -2    0.87    1.41   6
  -5  -5   2    1.14    1.15   2
  -4  -5   2   90.92    4.77   1
  -4  -5   2   94.07    4.62   5
  -4  -5   2   90.92    5.44   6
  -4  -5   2   91.63    4.86   6
   4   5  -2   89.10    4.50   1
   4   5  -2   97.20    4.04   5
   4   5  -2   94.30    4.78   6
  -4  -5   2   92.72    4.94   1
   4   5  -2   89.83    3.11   3
   4   5  -2   96.60    4.15   4
  -4  -5   2   88.86    4.14   4
   4   5  -2   92.23    4.71   1
   4   5  -2   96.32    4.83   6
   3   5  -2   50.94    2.17   3
   3   5  -2   52.81    3.03   1
  -3  -5   2   41.21    3.12   1
   3   5  -2   46.54    2.84   4
  -3  -5   2   47.60    3.02   5
   3   5  -2   49.72    2.56   5
   3   5  -2   47.04    3.20   1
  -3  -5   2   49.11    3.29   1
   3   5  -2   49.08    3.16   6
  -3  -5   2   42.55    2.71   4
  -3  -5   2   47.28    3.31   6
  -3  -5   2   49.11    3.63   6
   3   5  -2   48.68    3.15   6
   2   5  -2    3.22    0.76   3
  -2  -5   2    2.29    1.17   6
  -2  -5   2    2.36    1.02   5
   2   5  -2    3.74    1.03   6
   2   5  -2    2.85    0.96   1
  -2  -5   2    2.96    1.07   1
   2   5  -2    0.99    0.74   6
  -2  -5   2    1.56    0.88   1
   2   5  -2    3.43    1.21   1
  -2  -5   2    1.91    1.10   6
   2   5  -2    1.77    0.95   4
  -1  -5   2    2.57    1.12   6
  -1  -5   2    1.77    0.76   5
   1   5  -2    0.77    0.57   1
  -1  -5   2    1.92    0.91   1
  -1  -5   2    1.92    0.95   6
   1   5  -2    2.81    1.08   1
   1   5  -2    1.95    0.98   4
  -1  -5   2    1.09    0.70   1
   1   5  -2    1.57    0.88   6
   1   5  -2    1.47    0.71   6
   0  -5   2    2.47    0.96   1
   0   5  -2    2.60    0.89   6
   0  -5   2    2.82    0.96   6
   0   5  -2    2.39    0.73   6
   0  -5   2    1.82    0.65   5
   0  -5   2    3.20    1.07   6
   0  -5   2    1.96    0.74   1
   0   5  -2    2.82    0.67   1
   0   5  -2    1.72    0.92   4
   0   5  -2    2.14    1.13   1
  -1   5  -2    0.34    0.87   6
  -1   5  -2    0.93    0.54   1
   1  -5   2    1.78    0.85   6
  -1   5  -2    1.52    0.76   6
   1  -5   2    1.13    0.68   1
   1  -5   2    0.55    0.98   1
   1  -5   2    1.01    0.95   6
  -1   5  -2    0.75    1.09   1
   2  -5   2   11.43    1.46   6
   2  -5   2    9.18    1.30   1
  -2   5  -2   15.07    2.39   1
  -2   5  -2   12.95    1.91   6
   2  -5   2   12.88    1.98   6
  -2   5  -2    9.51    1.26   1
   2  -5   2   12.36    2.12   1
  -2   5  -2   11.71    1.49   6
  -3   5  -2  217.31    7.32   6
  -3   5  -2  205.15    8.20   1
  -3   5  -2  201.81    6.89   1
   3  -5   2  219.58    6.74   5
   3  -5   2  220.97    8.53   1
  -3   5  -2  214.59    8.26   6
   3  -5   2  225.14    7.35   6
   3  -5   2  221.63    8.43   6
   3  -5   2  216.50    7.06   1
  -4   5  -2    3.43    1.68   1
   4  -5   2    0.86    0.85   6
  -4   5  -2    2.42    1.45   6
   4  -5   2    1.87    1.30   6
   4  -5   2    1.56    0.83   1
  -4   5  -2    2.61    1.06   1
   4  -5   2    3.13    1.22   5
  -4   5  -2    1.92    1.09   6
   5  -5   2   36.96    3.60   6
  -5   5  -2   40.89    3.03   6
  -5   5  -2   41.21    3.90   6
   5  -5   2   38.51    2.81   1
   5  -5   2   36.79    3.14   5
  -5   5  -2   39.10    4.42   1
   5  -5   2   37.91    3.74   1
  -5   5  -2   37.99    2.84   1
  -6   5  -2  153.31    7.69   6
  -6   5  -2  139.75    8.12   1
   6  -5   2  140.54    8.63   6
  -6   5  -2  149.33    6.40   6
   7  -5   2   11.53    3.05   5
  -7   5  -2   11.85    3.11   1
  -7   5  -2    7.09    1.93   6
  -7   5  -2    7.90    3.33   1
  -7   5  -2   13.52    2.15   4
   7  -5   2   11.86    3.18   6
   7  -5   2   15.39    2.44   1
  -7   5  -2   10.13    2.88   6
   8  -5   2    0.29    2.63   1
  -8   5  -2    5.04    3.26   6
  -8   5  -2    1.07    1.53   4
  -8   5  -2    2.23    1.96   1
  -8   5  -2    1.63    2.23   6
   8  -5   2    4.30    3.08   5
   8  -5   2    0.44    2.14   6
   8  -5   2    3.05    3.60   6
   8  -5   2    1.37    2.04   1
  -8   5  -2    0.61    3.93   1
   9  -5   2    8.96    4.48   6
   9  -5   2    5.67    3.63   5
   9  -5   2   -1.83    2.56   6
   9  -5   2    5.48    3.46   1
  -9   5  -2    6.90    4.68   6
  -9   5  -2    2.11    2.98   6
  -9   5  -2    4.04    5.41   1
  -9   5  -2    0.30    2.11   4
   9  -5   2    4.77    2.95   1
  -9   5  -2    0.98    2.72   1
   9   4  -2    1.75    3.36   6
   9   4  -2    3.96    3.34   6
  -9  -4   2    4.70    3.45   1
  -9  -4   2    4.16    2.81   4
  -9  -4   2    1.93    5.70   6
   9   4  -2   -2.73    3.17   4
   9   4  -2   -0.84    3.18   5
  -9  -4   2    4.01    5.01   5
   9   4  -2    3.12    3.27   1
   9   4  -2    3.07    3.25   1
  -9  -4   2    4.08    3.46   1
  -9  -4   2    1.05    2.36   2
  -9  -4   2    5.06    3.35   6
   8   4  -2    5.21    2.67   5
  -8  -4   2    0.87    4.49   6
  -8  -4   2    9.47    2.43   4
  -8  -4   2    4.04    3.03   1
   8   4  -2    4.55    2.31   1
  -8  -4   2    8.03    1.99   2
  -8  -4   2    8.21    2.70   6
   8   4  -2    6.46    2.54   1
   8   4  -2    7.22    1.35   3
   8   4  -2    6.32    2.60   6
   8   4  -2    1.22    3.72   6
  -8  -4   2    9.18    2.83   1
  -8  -4   2    5.73    3.56   5
   8   4  -2    5.51    2.60   4
   7   4  -2   -1.51    2.69   6
   7   4  -2    3.21    1.91   1
   7   4  -2    1.34    1.70   4
  -7  -4   2   -1.00    2.29   5
  -7  -4   2    0.27    1.53   4
  -7  -4   2    2.74    1.97   6
   7   4  -2   -0.26    1.84   1
   7   4  -2    0.21    0.93   3
  -7  -4   2   -0.25    1.39   2
   7   4  -2   -0.81    1.72   5
  -7  -4   2   -0.59    1.92   1
   7   4  -2   -1.61    1.72   6
  -7  -4   2    1.23    1.82   1
  -7  -4   2   -1.19    3.35   6
   6   4  -2   18.39    2.66   4
  -6  -4   2   17.22    2.91   5
  -6  -4   2   16.75    2.48   6
  -6  -4   2   18.38    2.07   2
  -6  -4   2   18.14    2.51   1
   6   4  -2   15.66    2.27   5
   6   4  -2   20.79    2.94   6
  -6  -4   2   16.47    2.45   4
   6   4  -2   19.56    2.84   1
   6   4  -2   19.08    1.49   3
   6   4  -2   21.01    2.86   1
  -6  -4   2   19.57    3.07   1
   6   4  -2   21.97    3.20   6
  -6  -4   2   21.49    3.61   6
   5   4  -2   10.82    1.25   3
   5   4  -2   10.29    1.88   1
  -5  -4   2   10.04    1.50   2
   5   4  -2    9.51    1.77   1
  -5  -4   2   11.63    2.48   6
   5   4  -2   11.36    2.07   6
   5   4  -2   13.57    2.08   6
   5   4  -2    8.34    1.69   5
  -5  -4   2    9.88    1.57   4
  -5  -4   2    9.36    2.05   5
  -5  -4   2   12.46    2.28   1
  -5  -4   2   10.49    1.97   1
  -5  -4   2   12.28    2.12   6
   5   4  -2   12.31    1.81   4
  -4  -4   2  172.03    7.32   6
   4   4  -2  192.65    6.81   1
   4   4  -2  183.38    7.02   6
  -4  -4   2  185.91    7.26   1
   4   4  -2  192.56    6.99   6
   4   4  -2  188.20    4.82   3
   4   4  -2  188.54    6.04   4
   4   4  -2  187.49    6.85   1
  -4  -4   2  189.29    7.12   6
  -4  -4   2  180.88    5.48   2
  -4  -4   2  183.86    6.83   1
  -4  -4   2  193.94    6.25   4
  -4  -4   2  181.77    6.46   5
   4   4  -2  194.19    6.11   5
   3   4  -2   37.92    2.49   1
  -3  -4   2   39.98    2.72   1
   3   4  -2   42.63    2.23   5
  -3  -4   2   39.64    2.59   5
  -3  -4   2   42.45    2.81   1
  -3  -4   2   38.51    2.31   4
  -3  -4   2   38.31    2.61   6
   3   4  -2   42.40    1.77   3
   3   4  -2   44.79    2.75   1
   3   4  -2   40.27    2.69   6
  -3  -4   2   39.56    3.06   6
   3   4  -2   40.76    2.63   6
   3   4  -2   41.59    2.39   4
   2   4  -2    5.49    1.09   6
   2   4  -2    4.07    0.99   6
  -2  -4   2    6.62    1.11   5
  -2  -4   2    5.65    1.14   1
  -2  -4   2    3.63    0.91   1
   2   4  -2    6.82    1.31   1
  -2  -4   2    5.20    1.10   6
   2   4  -2    5.31    0.77   3
  -2  -4   2    3.39    1.01   6
  -2  -4   2    5.24    0.98   4
   2   4  -2    5.35    1.07   4
   2   4  -2    6.68    0.92   5
   1   4  -2  419.51   10.92   4
  -1  -4   2  425.51   11.67   1
   1   4  -2  403.07   11.40   1
  -1  -4   2  410.76   11.93   1
  -1  -4   2  431.27   12.02   6
  -1  -4   2  426.32   12.37   6
   1   4  -2  402.28   11.74   6
   1   4  -2  419.37   12.10   6
   1   4  -2  431.21   11.79   1
  -1  -4   2  420.80   10.06   5
   0  -4   2   61.57    2.05   5
   0   4  -2   56.13    2.92   6
   0   4  -2   55.74    2.66   4
   0   4  -2   63.15    2.64   1
   0  -4   2   61.62    2.70   1
   0  -4   2   63.29    3.15   1
   0  -4   2   63.01    2.84   6
   0   4  -2   57.76    2.66   6
   0  -4   2   57.11    3.04   6
  -1   4  -2  191.36    5.97   6
  -1   4  -2  185.21    6.53   6
  -1   4  -2  179.90    6.40   1
   1  -4   2  194.28    5.84   1
   1  -4   2  183.29    5.94   6
   1  -4   2  187.17    6.63   1
   1  -4   2  187.08    6.69   6
  -1   4  -2  186.56    5.74   1
  -2   4  -2    1.87    0.83   6
   2  -4   2    1.49    0.79   6
  -2   4  -2    1.85    0.66   6
   2  -4   2    1.15    0.59   6
  -2   4  -2    1.73    0.50   1
  -2   4  -2    1.38    0.87   1
   2  -4   2    1.53    0.99   1
   2  -4   2    2.71    0.71   1
   3  -4   2    6.04    1.05   1
  -3   4  -2    6.36    1.09   1
   3  -4   2    3.88    1.29   1
  -3   4  -2    5.38    0.95   6
  -3   4  -2    7.78    1.41   6
   3  -4   2    6.59    1.41   6
   3  -4   2    5.23    1.01   6
   3  -4   2    5.68    1.12   5
  -3   4  -2    2.68    1.30   1
  -4   4  -2  206.30    6.79   1
   4  -4   2  202.01    6.68   5
   4  -4   2  220.31    6.88   1
   4  -4   2  210.36    7.96   6
  -4   4  -2  205.47    7.04   6
   4  -4   2  210.77    8.08   1
  -4   4  -2  206.64    8.06   6
  -4   4  -2  195.90    8.13   1
   4  -4   2  206.17    7.00   6
   5  -4   2   85.91    4.23   6
  -5   4  -2   97.12    5.38   6
  -5   4  -2   90.51    4.37   6
   5  -4   2   95.10    4.21   1
   5  -4   2   94.48    4.50   5
   5  -4   2  101.84    5.49   1
  -5   4  -2   88.84    5.70   1
   5  -4   2   94.97    5.04   6
  -5   4  -2   89.30    4.16   1
   6  -4   2   -0.77    1.43   5
  -6   4  -2    0.00    1.20   1
   6  -4   2    1.97    1.19   6
  -6   4  -2    2.38    1.78   6
  -6   4  -2   -1.32    2.14   1
   6  -4   2   -1.07    1.06   1
  -6   4  -2    0.42    1.02   6
   7  -4   2   11.61    2.82   6
  -7   4  -2   17.42    2.65   6
   7  -4   2   12.56    2.11   1
  -7   4  -2   13.14    3.75   1
  -7   4  -2   17.43    2.56   1
   7  -4   2   17.52    2.92   5
  -8   4  -2   14.34    2.23   4
   8  -4   2   22.50    4.14   6
   8  -4   2   19.55    3.31   1
  -8   4  -2   15.09    2.64   6
  -8   4  -2   17.86    2.81   1
  -8   4  -2   22.87    5.03   1
  -8   4  -2   16.31    4.05   6
   8  -4   2   22.71    3.68   5
   9  -4   2   14.03    3.51   5
  -9   4  -2   10.88    2.22   4
   9  -4   2    6.55    2.81   1
  -9   4  -2   19.57    3.43   6
  -9   4  -2   11.54    2.62   1
  -9   4  -2   12.40    4.22   6
  -9   4  -2   15.80    5.32   1
   9  -4   2    9.50    3.83   6
   9  -4   2    7.78    3.23   1
  10  -4   2   -0.40    3.51   1
 -10   4  -2   -1.72    4.89   6
 -10   4  -2   13.00    3.59   1
  10  -4   2    1.07    5.64   6
 -10   4  -2    8.15    4.14   6
 -10   4  -2    1.57    5.59   1
  10  -4   2    1.91    3.33   6
 -10  -3   2   -2.04    7.47   6
 -10  -3   2   17.67    5.56   5
  10   3  -2   13.85    4.74   1
  10   3  -2   15.96    5.30   6
  10   3  -2    2.22    3.92   6
 -10  -3   2   16.46    4.71   6
  -9  -3   2   -5.56    2.55   6
  -9  -3   2   -1.18    2.58   1
   9   3  -2   -2.06    2.75   1
   9   3  -2   -0.40    3.28   6
  -9  -3   2    2.46    3.31   1
   9   3  -2   -0.36    3.11   5
  -9  -3   2    2.80    4.10   5
   9   3  -2   -2.55    2.66   6
  -9  -3   2    2.05    2.47   4
   9   3  -2   -1.27    2.51   4
  -9  -3   2    1.40    2.15   2
  -9  -3   2   -1.66    5.03   6
   9   3  -2    1.23    3.06   1
   8   3  -2   -1.00    2.12   5
   8   3  -2    2.99    2.22   1
  -8  -3   2    0.61    2.09   1
  -8  -3   2    0.69    1.72   4
  -8  -3   2    2.46    2.49   1
  -8  -3   2   -2.05    2.10   6
   8   3  -2    1.71    2.14   1
  -8  -3   2   -1.08    1.52   2
   8   3  -2    1.07    1.95   4
   8   3  -2   -0.52    2.09   6
  -8  -3   2    1.24    3.00   5
   8   3  -2    3.11    2.62   6
  -8  -3   2    3.74    3.89   6
   7   3  -2   -0.92    1.79   1
  -7  -3   2   -0.28    2.57   6
  -7  -3   2    0.77    1.38   1
  -7  -3   2    0.86    1.68   1
   7   3  -2    0.20    0.78   3
   7   3  -2    2.10    1.75   5
  -7  -3   2    0.42    1.48   6
   7   3  -2    0.83    1.54   4
   7   3  -2    0.83    2.06   6
   7   3  -2    1.21    1.63   6
  -7  -3   2   -1.26    2.05   5
   7   3  -2    0.46    1.55   1
  -7  -3   2    0.08    1.34   4
  -7  -3   2   -0.65    1.07   2
  -6  -3   2   34.29    2.77   4
   6   3  -2   30.44    2.89   1
   6   3  -2   27.25    1.49   3
  -6  -3   2   26.85    2.71   1
   6   3  -2   28.86    3.17   6
  -6  -3   2   34.32    4.49   6
  -6  -3   2   27.42    3.26   1
  -6  -3   2   27.62    3.53   5
  -6  -3   2   28.17    2.23   2
   6   3  -2   33.38    2.94   5
  -6  -3   2   27.48    2.86   6
   6   3  -2   27.75    3.03   1
   6   3  -2   30.08    3.00   6
   6   3  -2   31.47    2.74   4
  -5  -3   2   34.71    3.70   6
   5   3  -2   36.03    1.54   3
   5   3  -2   41.81    2.91   6
  -5  -3   2   34.92    2.74   6
   5   3  -2   36.07    2.72   1
   5   3  -2   39.08    2.70   5
  -5  -3   2   33.83    3.10   5
  -5  -3   2   36.01    2.15   2
  -5  -3   2   37.13    3.12   1
   5   3  -2   37.59    2.89   1
  -5  -3   2   34.66    2.69   1
   5   3  -2   37.35    3.07   6
  -5  -3   2   34.21    2.43   4
   5   3  -2   37.38    2.56   4
  -4  -3   2  222.59    8.03   1
   4   3  -2  214.63    7.65   6
   4   3  -2  235.29    8.05   6
  -4  -3   2  228.82    8.43   6
  -4  -3   2  236.38    7.03   4
   4   3  -2  241.85    6.93   4
   4   3  -2  225.75    6.96   5
  -4  -3   2  235.07    7.62   1
   4   3  -2  242.85    5.50   3
   4   3  -2  238.95    7.86   1
  -4  -3   2  231.31    6.16   2
  -4  -3   2  235.84    7.36   5
  -4  -3   2  228.53    7.82   6
   4   3  -2  231.06    7.54   1
   3   3  -2    8.38    1.22   6
   3   3  -2   10.38    1.32   1
  -3  -3   2    9.60    1.18   2
   3   3  -2    6.67    1.01   4
  -3  -3   2    8.84    1.26   1
   3   3  -2   10.37    1.48   6
  -3  -3   2    7.02    1.17   5
  -3  -3   2    6.76    1.32   6
  -3  -3   2    9.66    1.26   6
   3   3  -2    9.92    1.42   1
   3   3  -2    8.60    1.19   5
  -3  -3   2   10.11    1.50   1
   3   3  -2    9.40    0.78   3
  -3  -3   2    8.66    1.14   4
   2   3  -2   11.56    1.22   6
  -2  -3   2    9.58    1.19   1
  -2  -3   2    9.24    1.21   6
  -2  -3   2   10.53    1.21   5
  -2  -3   2    9.42    1.23   1
  -2  -3   2   10.98    1.42   6
   2   3  -2   10.47    1.25   1
   2   3  -2   11.36    1.25   4
   2   3  -2    9.42    1.10   6
   2   3  -2   10.50    0.77   3
  -2  -3   2    9.52    1.12   4
   2   3  -2    9.60    1.09   1
   2   3  -2   10.45    0.99   5
   1   3  -2  517.24   14.41   6
   1   3  -2  521.87   13.24   4
  -1  -3   2  560.89   14.24   1
  -1  -3   2  491.32   13.21   4
  -1  -3   2  543.12   14.42   6
   1   3  -2  544.20   14.04   1
   1   3  -2  555.91   12.20   5
  -1  -3   2  542.66   14.61   6
  -1  -3   2  545.90   12.33   5
   1   3  -2  548.11   14.29   6
   1   3  -2  527.51   13.87   1
  -1  -3   2  554.37   14.05   1
   0   3  -2  295.55    8.48   1
   0  -3   2  294.42    8.18   1
   0  -3   2  312.70    6.94   5
   0   3  -2  286.36    8.08   1
   0   3  -2  312.88    8.80   6
   0  -3   2  311.68    8.90   6
   0  -3   2  294.29    8.61   1
   0   3  -2  307.06    8.38   6
  -1   3  -2   97.82    3.38   6
  -1   3  -2   98.64    3.28   1
  -1   3  -2   95.56    3.79   1
  -1   3  -2   99.07    3.84   6
   1  -3   2   97.43    3.89   1
   1  -3   2   97.88    3.91   6
   1  -3   2  100.93    3.31   1
   1  -3   2   99.69    3.40   6
  -2   3  -2  147.54    5.44   1
   2  -3   2  146.72    5.40   6
  -2   3  -2  143.54    4.60   1
   2  -3   2  146.67    5.47   1
  -2   3  -2  150.56    4.82   6
   2  -3   2  151.87    4.80   6
  -2   3  -2  152.41    5.48   6
   2  -3   2  147.75    4.39   5
   2  -3   2  151.89    4.66   1
   3  -3   2  204.64    6.18   5
  -3   3  -2  213.02    6.62   6
   3  -3   2  209.60    7.37   1
  -3   3  -2  219.83    6.43   1
   3  -3   2  214.48    7.34   6
  -3   3  -2  215.81    7.47   6
  -3   3  -2  203.28    7.40   1
   3  -3   2  215.60    6.60   6
   3  -3   2  209.34    6.37   1
   4  -3   2   66.04    3.55   6
   4  -3   2   63.19    3.71   1
  -4   3  -2   59.05    3.64   6
   4  -3   2   52.45    2.72   1
  -4   3  -2   60.42    2.97   6
  -4   3  -2   57.79    2.83   1
   4  -3   2   63.41    3.02   6
   4  -3   2   59.43    3.08   5
  -4   3  -2   57.20    3.91   1
  -5   3  -2  110.28    4.62   6
   5  -3   2  106.75    4.72   5
   5  -3   2  110.35    4.45   1
  -5   3  -2  106.32    5.39   6
  -5   3  -2  107.42    4.42   1
  -5   3  -2  108.58    5.84   1
   5  -3   2  110.73    4.64   6
  -6   3  -2    4.32    1.03   4
  -6   3  -2    3.99    1.09   1
  -6   3  -2    2.71    1.92   1
   6  -3   2    4.38    1.37   1
   6  -3   2    2.76    1.96   6
   6  -3   2    0.61    1.03   6
  -6   3  -2    2.87    1.66   6
  -6   3  -2    6.94    1.48   6
   6  -3   2    5.03    1.69   1
   6  -3   2    4.84    1.63   5
  -7   3  -2  152.99    8.62   1
   7  -3   2  152.51    6.48   1
  -7   3  -2  154.02    6.42   1
   7  -3   2  163.21    7.01   5
  -7   3  -2  158.61    7.92   6
   7  -3   2  163.75    7.92   6
  -8   3  -2    0.66    1.65   6
  -8   3  -2   -1.46    3.11   1
  -8   3  -2    1.86    1.80   1
   8  -3   2    2.27    2.71   1
   8  -3   2   -1.05    2.29   5
  -8   3  -2    0.26    1.21   4
   8  -3   2   -2.60    1.55   6
   8  -3   2    1.34    2.70   6
   8  -3   2   -1.61    1.77   1
  -8   3  -2    0.80    2.57   6
   9  -3   2    0.13    2.26   6
  -9   3  -2    0.00    2.15   1
   9  -3   2    5.13    3.03   5
  -9   3  -2    0.99    2.40   6
   9  -3   2    1.79    3.46   6
   9  -3   2   -2.02    2.53   1
  -9   3  -2    2.25    4.01   1
   9  -3   2   -1.57    2.42   1
  -9   3  -2   -6.93    3.16   6
  -9   3  -2    0.34    1.81   4
 -10   3  -2   -1.20    2.87   1
  10  -3   2   -0.71    3.39   1
 -10   3  -2    3.25    5.08   1
 -10   3  -2   -0.50    4.52   6
  10  -3   2    3.37    4.70   6
 -10   3  -2    2.52    3.37   6
  10  -3   2    1.57    2.99   6
  10   2  -2    1.15    3.70   6
 -10  -2   2    6.55    3.59   1
 -10  -2   2    8.27    3.80   4
  10   2  -2    6.68    4.17   1
 -10  -2   2    4.74    3.71   6
  10   2  -2    6.69    3.80   1
 -10  -2   2    5.70    6.55   1
  10   2  -2   11.87    4.84   6
 -10  -2   2   -0.35    4.53   6
   9   2  -2    3.75    2.78   5
  -9  -2   2    5.52    2.53   6
  -9  -2   2    1.50    3.19   5
  -9  -2   2    4.60    2.51   4
  -9  -2   2   -2.02    2.26   1
   9   2  -2   -0.79    2.48   1
   9   2  -2    2.57    3.16   6
   9   2  -2    4.50    3.05   1
   9   2  -2    2.54    3.56   6
  -8  -2   2   56.77    5.28   1
   8   2  -2   53.65    4.77   5
  -8  -2   2   60.56    4.29   4
   8   2  -2   60.11    4.67   1
   8   2  -2   54.25    7.66   6
  -8  -2   2   58.66    5.64   5
  -8  -2   2   50.94    6.75   6
  -8  -2   2   64.82    3.41   2
  -8  -2   2   60.57    4.53   6
  -8  -2   2   54.75    4.54   1
   8   2  -2   54.20    4.92   1
   8   2  -2   58.97    4.27   4
  -7  -2   2   59.56    2.98   2
   7   2  -2   56.64    4.38   1
  -7  -2   2   54.53    3.88   1
  -7  -2   2   60.80    4.68   1
   7   2  -2   61.04    4.10   1
  -7  -2   2   59.90    4.02   6
   7   2  -2   69.90    4.87   6
   7   2  -2   63.31    4.37   5
   7   2  -2   67.54    4.40   6
   7   2  -2   53.06    4.97   4
  -7  -2   2   60.86    3.75   4
  -7  -2   2   64.72    5.78   6
  -6  -2   2  158.97    6.89   1
  -6  -2   2  146.05    7.26   6
  -6  -2   2  149.89    6.50   5
   6   2  -2  147.74    6.73   6
   6   2  -2  153.84    6.09   1
   6   2  -2  153.83    6.11   5
  -6  -2   2  148.47    4.64   2
   6   2  -2  152.63    6.55   1
  -6  -2   2  148.72    6.17   6
   6   2  -2  153.94    5.48   4
   6   2  -2  153.01    6.21   6
  -6  -2   2  149.63    5.57   4
  -6  -2   2  144.35    5.98   1
   6   2  -2  151.65    3.92   3
   5   2  -2  136.97    5.83   6
   5   2  -2  129.62    5.14   1
  -5  -2   2  122.97    6.14   6
  -5  -2   2  129.77    5.12   1
  -5  -2   2  127.86    4.01   2
   5   2  -2  129.80    5.52   1
  -5  -2   2  121.11    5.30   5
  -5  -2   2  126.05    4.68   4
   5   2  -2  127.39    5.30   6
  -5  -2   2  130.99    5.78   1
   5   2  -2  134.80    4.68   4
   5   2  -2  127.92    5.08   5
   5   2  -2  131.84    3.31   3
  -5  -2   2  130.16    5.27   6
   4   2  -2   80.43    2.16   3
  -4  -2   2   76.51    3.17   4
  -4  -2   2   80.46    3.93   1
   4   2  -2   82.79    3.52   5
   4   2  -2   77.87    3.80   6
   4   2  -2   80.34    3.18   4
  -4  -2   2   76.09    2.74   2
  -4  -2   2   84.83    4.31   6
  -4  -2   2   76.97    3.55   6
   4   2  -2   81.21    3.63   6
  -4  -2   2   79.76    3.48   1
   4   2  -2   77.16    3.71   1
   3   2  -2   41.72    2.02   4
   3   2  -2   41.71    2.32   1
  -3  -2   2   37.53    2.14   6
  -3  -2   2   40.76    2.41   1
   3   2  -2   38.67    2.11   1
  -3  -2   2   37.61    2.18   5
   3   2  -2   42.42    1.23   3
   3   2  -2   42.07    2.12   5
  -3  -2   2   38.62    1.96   4
  -3  -2   2   43.27    2.68   6
  -3  -2   2   39.92    1.72   2
  -3  -2   2   40.88    2.13   1
   3   2  -2   38.64    2.33   6
   3   2  -2   40.67    2.19   6
  -2  -2   2   23.35    1.22   2
   2   2  -2   23.96    1.57   6
  -2  -2   2   24.22    1.42   5
   2   2  -2   25.26    1.48   6
   2   2  -2   23.20    1.45   1
  -2  -2   2   25.00    1.46   1
  -2  -2   2   22.82    1.43   6
   2   2  -2   23.11    1.39   4
  -2  -2   2   23.70    1.37   4
  -2  -2   2   26.41    1.64   1
  -2  -2   2   26.03    1.73   6
   2   2  -2   27.66    1.60   1
   2   2  -2   25.75    0.84   3
   2   2  -2   23.79    1.31   5
  -1  -2   2    2.81    0.54   1
  -1  -2   2    3.23    0.64   6
   1   2  -2    3.28    0.64   4
  -1  -2   2    2.87    0.45   5
  -1  -2   2    2.23    0.45   1
   1   2  -2    2.75    0.55   6
  -1  -2   2    4.39    0.62   6
  -1  -2   2    2.68    0.46   4
   1   2  -2    3.11    0.41   5
  -1  -2   2    3.06    0.48   2
   1   2  -2    3.23    0.61   1
   1   2  -2    2.88    0.51   6
   1   2  -2    3.17    0.55   1
   0  -2   2 2092.04   49.97   1
   0  -2   2 2011.77   49.01   1
   0  -2   2 2030.41   51.68   6
   0  -2   2 1933.64   50.13   6
   0   2  -2 1921.74   49.42   1
   0  -2   2 2019.73   43.46   5
   0   2  -2 1939.11   48.24   1
   0   2  -2 2029.41   50.75   6
   0   2  -2 2051.06   51.40   6
  -1   2  -2  133.97    4.38   6
  -1   2  -2  138.73    4.37   1
   1  -2   2  132.90    3.98   6
   1  -2   2  138.95    4.41   1
   1  -2   2  137.45    3.88   1
  -1   2  -2  132.42    3.98   6
   1  -2   2  140.14    4.44   6
   1  -2   2  132.28    3.48   5
  -1   2  -2  134.84    3.86   1
  -2   2  -2  159.20    5.33   6
  -2   2  -2  164.15    4.80   6
  -2   2  -2  160.84    5.36   1
   2  -2   2  164.85    5.32   1
   2  -2   2  154.78    5.23   6
   2  -2   2  150.20    4.43   5
  -2   2  -2  156.99    4.61   1
  -2   2  -2  149.09    4.47   5
   2  -2   2  154.96    4.76   6
   2  -2   2  166.83    4.66   1
  -3   2  -2  151.85    5.55   6
   3  -2   2  149.03    4.77   5
  -3   2  -2  154.34    4.79   1
  -3   2  -2  145.32    4.89   6
  -3   2  -2  155.02    4.93   5
   3  -2   2  148.64    4.90   6
   3  -2   2  156.06    5.46   6
  -3   2  -2  151.08    5.65   1
   3  -2   2  158.31    4.81   1
   3  -2   2  147.38    5.46   1
   4  -2   2  131.32    4.88   6
   4  -2   2  139.26    5.69   6
  -4   2  -2  142.02    5.18   5
   4  -2   2  142.58    5.41   1
   4  -2   2  146.80    4.87   1
  -4   2  -2  140.24    5.67   6
  -4   2  -2  141.35    4.82   1
   4  -2   2  142.58    5.06   5
  -4   2  -2  141.50    5.01   6
  -4   2  -2  141.55    5.97   1
   5  -2   2    0.92    0.79   6
  -5   2  -2    1.73    1.29   6
  -5   2  -2    1.16    1.55   1
  -5   2  -2    0.96    0.61   4
   5  -2   2    1.00    1.14   6
   5  -2   2    1.11    0.94   5
  -5   2  -2    1.16    1.15   5
  -5   2  -2    1.27    0.70   1
   5  -2   2    1.04    0.73   1
   5  -2   2    0.17    0.90   1
  -5   2  -2    0.49    0.70   6
   6  -2   2   32.87    2.64   1
  -6   2  -2   33.33    2.53   1
   6  -2   2   33.76    3.00   5
  -6   2  -2   29.28    3.21   5
  -6   2  -2   28.07    3.24   6
   6  -2   2   32.04    3.37   6
  -6   2  -2   28.15    4.22   1
   6  -2   2   33.12    3.08   1
  -6   2  -2   30.81    2.21   4
  -6   2  -2   30.64    2.59   6
  -7   2  -2    1.73    1.87   6
  -7   2  -2    0.20    0.98   1
   7  -2   2   -0.88    1.74   5
  -7   2  -2   -0.57    2.43   1
   7  -2   2    1.69    1.87   6
   7  -2   2    0.98    1.28   6
   7  -2   2    1.53    1.27   1
  -7   2  -2    1.26    1.11   4
  -7   2  -2    2.66    2.30   5
  -7   2  -2    2.94    1.41   6
  -8   2  -2   25.65    4.40   1
  -8   2  -2   33.59    4.15   1
  -8   2  -2   34.25    3.51   6
   8  -2   2   35.36    3.75   1
  -8   2  -2   36.91    4.66   6
   8  -2   2   34.99    4.71   6
   8  -2   2   42.14    4.37   5
  -8   2  -2   31.63    3.12   4
  -9   2  -2   -0.95    1.70   4
  -9   2  -2    0.77    1.91   1
  -9   2  -2    3.42    4.70   1
  -9   2  -2    0.67    3.20   6
   9  -2   2   -3.42    2.24   1
  -9   2  -2   -0.01    2.28   6
   9  -2   2   -2.63    2.68   5
   9  -2   2    1.41    2.23   6
   9  -2   2    0.42    2.81   1
   9  -2   2   -0.82    3.13   6
 -10   2  -2   15.43    3.56   1
 -10   2  -2   21.51    5.20   6
 -10   2  -2   17.49    3.71   6
  10  -2   2   22.21    5.03   6
 -10   2  -2   22.06    6.46   1
 -10   2  -2   25.58    4.85   4
 -10  -1   2   14.81    3.34   6
 -10  -1   2   14.18    6.69   1
  10   1  -2   21.46    4.09   1
  10   1  -2    7.68    3.59   1
 -10  -1   2    2.42    4.57   6
  10   1  -2   12.70    4.31   5
  10   1  -2    5.13    3.31   6
 -10  -1   2   10.26    3.11   4
 -10  -1   2   11.72    2.91   1
  10   1  -2   14.11    4.39   6
   9   1  -2   36.28    5.39   6
   9   1  -2   20.74    3.14   1
  -9  -1   2   34.99    4.31   4
  -9  -1   2   38.16    6.26   1
   9   1  -2   32.14    4.27   5
  -9  -1   2   35.42    4.61   6
   9   1  -2   38.00    4.45   1
  -9  -1   2   40.77    4.54   1
  -8  -1   2    0.38    2.27   6
   8   1  -2    0.04    1.84   6
  -8  -1   2    0.97    1.48   4
  -8  -1   2    0.52    3.16   1
  -8  -1   2    0.16    1.35   1
   8   1  -2    3.17    2.10   5
  -8  -1   2    0.45    1.55   6
   8   1  -2    1.27    1.96   1
  -8  -1   2    1.42    2.67   5
   8   1  -2   -0.33    2.18   6
   8   1  -2    0.90    1.78   1
  -7  -1   2    1.16    1.51   1
  -7  -1   2    1.37    2.57   6
   7   1  -2    1.86    1.97   6
   7   1  -2    2.35    1.49   4
   7   1  -2    0.98    1.55   1
   7   1  -2    0.13    1.60   5
   7   1  -2    0.48    1.29   1
  -7  -1   2    2.80    1.79   1
   7   1  -2    3.96    1.52   6
  -7  -1   2    1.70    1.82   5
  -7  -1   2    3.35    1.42   6
  -7  -1   2    3.04    1.25   4
  -6  -1   2    1.12    0.84   1
   6   1  -2    1.78    1.03   6
   6   1  -2    1.49    1.31   5
  -6  -1   2    1.35    0.95   4
  -6  -1   2    1.99    1.81   6
  -6  -1   2    0.73    0.90   6
  -6  -1   2    0.58    1.19   1
   6   1  -2    1.34    1.37   6
  -6  -1   2    1.66    1.35   5
   6   1  -2    1.43    1.06   4
   6   1  -2    2.10    1.09   1
  -6  -1   2    1.61    0.90   2
   6   1  -2    0.72    0.94   1
   5   1  -2    8.60    1.41   6
  -5  -1   2   11.20    2.16   6
  -5  -1   2   11.38    1.49   4
  -5  -1   2    9.49    1.62   1
  -5  -1   2    9.88    1.46   1
  -5  -1   2   10.69    1.27   2
  -5  -1   2   10.54    1.83   5
   5   1  -2   10.59    1.58   1
   5   1  -2    9.96    1.75   6
  -5  -1   2   11.51    1.54   6
   5   1  -2   10.02    1.42   4
   5   1  -2   14.65    2.01   5
   5   1  -2   13.94    2.03   1
   4   1  -2   29.26    2.37   6
   4   1  -2   30.25    1.85   4
   4   1  -2   33.49    2.23   5
   4   1  -2   29.52    1.95   1
  -4  -1   2   28.38    1.87   1
  -4  -1   2   28.50    1.53   2
  -4  -1   2   27.49    2.56   6
   4   1  -2   25.89    2.10   1
  -4  -1   2   28.64    1.78   4
  -4  -1   2   29.60    1.88   6
   4   1  -2   26.93    1.31   2
   4   1  -2   28.03    1.94   6
  -4  -1   2   28.54    2.21   1
  -4  -1   2   29.73    2.34   5
   3   1  -2    0.52    0.54   5
   3   1  -2    0.48    0.46   4
  -3  -1   2    0.77    0.40   4
  -3  -1   2    0.77    0.74   6
  -3  -1   2    0.36    0.42   1
  -3  -1   2    0.24    0.62   5
   3   1  -2    0.26    0.43   6
   3   1  -2    0.88    0.35   2
  -3  -1   2    0.86    0.42   2
  -3  -1   2    0.66    0.37   6
   3   1  -2    0.76    0.65   6
  -3  -1   2    1.08    0.60   1
   3   1  -2    0.53    0.39   1
   3   1  -2    0.79    0.53   1
  -2  -1   2 2783.99   60.83   2
   2   1  -2 2867.65   72.40   6
  -2  -1   2 2963.86   65.68   5
   2   1  -2 2769.68   66.61   4
  -2  -1   2 2941.78   73.60   6
  -2  -1   2 2953.82   71.29   1
  -2  -1   2 2834.33   70.65   1
   2   1  -2 3060.32   74.54   6
  -2  -1   2 2879.41   67.71   4
   2   1  -2 2817.95   61.23   2
   2   1  -2 2994.21   71.54   1
  -2  -1   2 2854.00   70.82   6
   2   1  -2 2787.84   68.79   1
   2   1  -2 2976.26   65.13   5
  -1  -1   2 1262.11   27.97   2
  -1  -1   2 1329.92   31.38   4
   1   1  -2 1312.10   29.76   5
   1   1  -2 1307.98   31.32   4
   1   1  -2 1428.39   34.66   6
   1   1  -2 1341.96   28.38   2
   1   1  -2 1304.64   33.35   6
  -1  -1   2 1372.17   33.76   1
  -1  -1   2 1392.05   34.84   6
   1   1  -2 1363.95   32.67   1
   1   1  -2 1421.51   33.70   1
  -1  -1   2 1383.14   32.36   1
   0  -1   2   88.37    2.52   1
   0   1  -2   92.56    2.50   1
   0   1  -2   88.78    2.57   6
   0   1  -2   91.02    2.41   1
   0   1  -2   89.98    2.29   2
   0   1  -2   94.55    2.11   5
   0  -1   2   93.02    2.16   3
   0  -1   2   90.68    2.32   2
   0  -1   2   88.62    2.58   6
   0   1  -2   88.92    2.48   6
  -1   1  -2  202.14    5.60   6
   1  -1   2  202.27    5.49   1
  -1   1  -2  198.47    4.97   5
   1  -1   2  207.44    5.18   1
  -1   1  -2  203.26    4.45   2
   1  -1   2  205.24    4.48   2
   1  -1   2  199.30    5.56   6
  -1   1  -2  196.43    5.38   6
  -1   1  -2  205.58    5.54   1
   1  -1   2  204.38    4.94   5
   1  -1   2  201.61    4.65   3
  -1   1  -2  205.27    5.18   1
   2  -1   2   85.40    3.22   6
   2  -1   2   91.61    3.15   1
  -2   1  -2   92.32    2.84   1
   2  -1   2   89.82    3.29   6
  -2   1  -2   89.56    3.00   5
  -2   1  -2   88.20    3.24   6
  -2   1  -2   88.19    2.92   6
   2  -1   2   91.20    2.50   3
   2  -1   2   83.19    2.87   5
  -2   1  -2   88.26    3.31   1
   2  -1   2   92.64    2.04   2
   2  -1   2   91.59    2.84   1
  -3   1  -2   66.93    3.32   1
   3  -1   2   70.13    3.16   6
   3  -1   2   65.71    2.22   3
   3  -1   2   64.70    2.74   5
   3  -1   2   69.30    2.98   1
  -3   1  -2   62.56    3.00   6
  -3   1  -2   70.07    2.65   1
  -3   1  -2   66.47    2.69   6
   3  -1   2   68.08    2.62   1
  -3   1  -2   68.91    2.97   5
   3  -1   2   70.00    2.73   6
  -4   1  -2   11.29    1.58   5
  -4   1  -2   13.91    1.13   4
  -4   1  -2   14.89    1.35   1
   4  -1   2   15.38    1.42   1
  -4   1  -2   11.31    1.30   6
  -4   1  -2   13.92    1.72   6
   4  -1   2   15.33    1.59   5
  -4   1  -2   11.28    1.75   1
   4  -1   2   14.15    1.09   3
   4  -1   2   14.34    1.60   1
   4  -1   2   12.77    1.38   6
   4  -1   2   14.24    1.76   6
   5  -1   2    8.84    1.44   6
  -5   1  -2    8.76    1.35   6
  -5   1  -2   10.77    2.24   1
  -5   1  -2    8.65    1.24   4
   5  -1   2    9.27    1.69   6
   5  -1   2    7.91    1.40   5
   5  -1   2    9.65    1.06   3
   5  -1   2    9.04    1.35   1
  -5   1  -2    9.93    1.50   1
   5  -1   2    9.67    1.68   1
  -5   1  -2    7.23    1.54   5
  -5   1  -2    7.90    1.51   6
  -6   1  -2  163.03    6.03   1
   6  -1   2  162.62    6.32   5
   6  -1   2  155.14    4.66   3
   6  -1   2  158.38    6.98   6
  -6   1  -2  158.15    6.12   6
  -6   1  -2  158.11    7.03   6
  -6   1  -2  155.22    5.35   4
   6  -1   2  162.70    6.69   1
  -6   1  -2  153.33    6.53   5
  -6   1  -2  155.68    7.43   1
   6  -1   2  151.45    5.91   1
  -7   1  -2   41.01    3.99   6
   7  -1   2   39.72    3.71   5
  -7   1  -2   41.17    3.28   1
  -7   1  -2   43.06    3.34   6
   7  -1   2   43.61    4.70   6
  -7   1  -2   37.22    4.96   1
  -7   1  -2   40.56    2.85   4
   7  -1   2   44.36    3.40   1
  -8   1  -2   -0.48    2.91   1
   8  -1   2    2.77    2.03   5
  -8   1  -2    2.87    2.33   6
  -8   1  -2    2.63    1.64   6
  -8   1  -2    4.49    1.68   4
   8  -1   2    3.04    2.25   6
  -8   1  -2    5.71    2.77   5
   8  -1   2    0.17    1.68   6
   8  -1   2    5.12    1.81   1
  -8   1  -2    7.48    2.12   1
  -9   1  -2   12.84    3.56   6
   9  -1   2    9.77    3.01   5
   9  -1   2    8.51    2.89   1
  -9   1  -2   10.67    2.43   6
   9  -1   2    9.96    3.51   6
  -9   1  -2    6.73    2.17   1
  -9   1  -2   12.51    2.80   4
  -9   1  -2   14.48    4.78   1
  -9   1  -2   10.32    3.78   5
 -10   1  -2    2.77    3.19   6
 -10   1  -2   -0.96    4.13   6
 -10   1  -2   -6.10    5.75   1
  10  -1   2    1.55    3.17   1
 -10   1  -2   -0.97    2.58   4
 -10   1  -2   -0.21    2.73   1
  10  -1   2    2.10    4.07   6
  10  -1   2   -5.40    3.23   6
 -10   0   2    5.23    2.85   4
  10   0  -2    1.65    3.57   1
  10   0  -2    3.47    3.94   6
 -10   0   2    4.26    4.57   6
 -10   0   2    0.65    2.54   1
 -10   0   2    3.30    2.78   6
 -10   0   2   -0.50    5.95   1
  10   0  -2    0.38    3.08   6
  10   0  -2    6.22    2.82   1
  -9   0   2    1.50    1.73   1
   9   0  -2   -0.13    2.31   6
  -9   0   2    2.59    2.09   6
   9   0  -2    1.97    2.47   1
  -9   0   2    6.83    4.20   1
  -9   0   2    6.16    2.43   4
   9   0  -2   -1.33    2.83   5
   9   0  -2    3.26    3.33   6
   9   0  -2    4.29    2.01   1
  -9   0   2   -2.97    3.14   6
  -8   0   2   -0.51    1.29   4
   8   0  -2   -0.67    1.44   1
  -8   0   2   -0.39    2.43   6
  -8   0   2   -0.22    1.57   6
   8   0  -2    2.75    2.83   5
   8   0  -2    2.07    2.27   6
  -8   0   2   -0.27    1.52   1
  -8   0   2    1.47    3.12   1
   8   0  -2    1.32    1.66   6
   8   0  -2   -0.14    1.85   1
  -7   0   2   40.59    4.06   6
   7   0  -2   39.92    4.13   6
  -7   0   2   42.76    2.89   4
   7   0  -2   46.30    3.66   5
   7   0  -2   41.31    3.70   1
   7   0  -2   42.66    3.45   6
  -7   0   2   43.58    3.31   1
  -7   0   2   43.80    5.24   1
  -7   0   2   41.91    3.28   6
   7   0  -2   39.06    3.26   1
  -6   0   2   21.54    2.93   6
  -6   0   2   21.46    2.15   1
   6   0  -2   25.75    3.04   6
  -6   0   2   23.33    2.07   4
   6   0  -2   20.48    1.30   2
   6   0  -2   23.32    2.31   1
   6   0  -2   22.76    2.55   5
   6   0  -2   27.12    2.77   1
   6   0  -2   23.30    2.26   6
  -6   0   2   18.63    2.18   6
   6   0  -2   22.17    2.10   4
  -6   0   2   25.00    3.57   1
  -5   0   2   44.42    3.77   1
   5   0  -2   47.06    3.02   5
  -5   0   2   42.26    2.60   6
   5   0  -2   43.31    1.73   2
  -5   0   2   42.41    3.12   6
   5   0  -2   45.83    3.20   6
   5   0  -2   45.80    2.73   6
   5   0  -2   43.92    2.61   1
  -5   0   2   45.16    2.38   4
   5   0  -2   44.53    3.02   1
   5   0  -2   44.08    2.39   4
  -5   0   2   46.46    2.62   1
   4   0  -2  110.22    4.31   5
  -4   0   2  112.61    4.15   1
   4   0  -2  115.21    4.67   1
   4   0  -2  114.20    3.78   4
   4   0  -2  114.07    4.32   6
   4   0  -2  118.72    4.20   1
  -4   0   2  115.51    4.89   6
  -4   0   2  112.61    3.83   4
  -4   0   2  117.53    5.08   1
   4   0  -2  117.85    4.90   6
   4   0  -2  112.40    3.18   2
  -4   0   2  112.81    4.28   6
   3   0  -2 1494.02   36.94   1
  -3   0   2 1465.98   34.57   4
  -3   0   2 1454.32   37.36   6
   3   0  -2 1577.39   36.38   1
   3   0  -2 1508.69   33.92   5
   3   0  -2 1494.91   31.23   2
   3   0  -2 1526.17   37.41   6
  -3   0   2 1517.19   36.36   1
   3   0  -2 1441.15   37.96   6
   3   0  -2 1520.51   34.55   4
   2   0  -2 4368.71  106.62   6
   2   0  -2 4260.46  102.73   1
  -2   0   2 4068.95  103.76   6
  -2   0   2 4352.78  106.11   6
   2   0  -2 4054.69  100.81   1
  -2   0   2 4306.83  102.14   1
  -2   0   2 4376.77  102.80   1
   2   0  -2 4077.32  103.97   6
  -2   0   2 3866.67   95.46   4
   2   0  -2 3974.24   86.82   2
   2   0  -2 3956.20   95.70   4
   1   0  -2 1304.83   34.10   6
   1   0  -2 1260.10   28.26   2
   1   0  -2 1387.42   33.54   1
  -1   0   2 1355.74   33.71   1
  -1   0   2 1382.94   33.60   1
  -1   0   2 1456.28   28.55   3
   1   0  -2 1385.44   32.99   1
  -1   0   2 1393.09   32.61   4
   1   0  -2 1379.03   32.20   4
  -1   0   2 1361.76   34.65   6
   1   0   2  615.88   13.60   5
   1   0   2  610.44   14.44   1
  -1   0  -2  610.06   13.64   5
  -1   0  -2  596.00   14.60   1
   1   0   2  607.92   14.57   1
   1   0   2  587.71   14.94   6
   1   0   2  569.27   14.83   6
  -1   0  -2  588.16   15.00   6
   1   0   2  609.89   12.86   3
  -1   0  -2  596.81   14.85   6
  -1   0  -2  602.85   14.44   1
  -2   0  -2  157.23    4.79   1
   2   0   2  153.70    4.49   5
  -2   0  -2  160.18    4.98   6
   2   0   2  158.74    4.49   1
  -2   0  -2  161.24    4.64   6
   2   0   2  162.25    3.98   3
  -2   0  -2  154.60    4.46   1
   2   0   2  157.28    4.86   6
   2   0   2  152.80    4.72   1
  -2   0  -2  156.34    4.60   5
   3   0   2   57.37    2.74   6
  -3   0  -2   55.86    2.34   1
  -3   0  -2   60.71    2.97   6
   3   0   2   55.26    2.44   6
   3   0   2   59.14    2.04   3
   3   0   2   59.21    2.41   1
  -3   0  -2   57.14    2.72   5
   3   0   2   56.45    2.64   1
  -3   0  -2   59.45    2.75   1
  -3   0  -2   54.84    2.41   6
   3   0   2   56.08    2.55   5
  -3   0  -2   58.45    2.10   4
   4   0   2    0.03    0.57   6
   4   0   2   -0.32    0.72   6
   4   0   2    0.37    0.58   1
  -4   0  -2    1.09    0.68   1
  -4   0  -2    0.04    0.92   5
  -4   0  -2   -0.59    0.90   6
  -4   0  -2    0.06    0.22   2
  -4   0  -2    0.62    0.49   4
  -4   0  -2    0.57    0.55   6
  -4   0  -2    0.33    0.45   1
   4   0   2    0.10    0.64   5
   4   0   2    0.55    0.51   3
   4   0   2    1.02    0.80   1
  -5   0  -2   49.43    2.78   1
   5   0   2   50.11    3.04   5
  -5   0  -2   47.41    3.66   6
  -5   0  -2   47.28    2.39   4
   5   0   2   52.00    3.33   6
  -5   0  -2   48.08    3.15   1
  -5   0  -2   44.93    2.71   6
   5   0   2   49.34    3.18   1
   5   0   2   47.00    2.76   1
   5   0   2   48.17    2.09   3
   5   0   2   51.44    2.86   6
  -5   0  -2   45.24    3.24   5
  -6   0  -2   10.67    1.62   6
  -6   0  -2   10.61    1.82   1
  -6   0  -2    9.42    2.04   5
   6   0   2    4.54    1.24   1
   6   0   2    9.99    1.60   1
   6   0   2    8.69    1.83   5
   6   0   2   12.40    2.22   6
  -6   0  -2    8.53    1.39   4
   6   0   2   10.96    1.33   3
  -7   0  -2  125.13    5.70   6
  -7   0  -2  131.13    7.50   1
   7   0   2  125.92    6.39   6
   7   0   2  127.75    5.70   1
  -7   0  -2  119.93    5.46   1
  -7   0  -2  121.60    6.49   5
   7   0   2  122.05    4.17   3
  -7   0  -2  120.52    6.48   6
  -7   0  -2  103.67    5.52   4
  -8   0  -2    6.28    3.29   1
  -8   0  -2    6.35    2.53   6
   8   0   2    9.06    1.51   3
  -8   0  -2    8.18    2.99   5
   8   0   2    7.45    2.27   1
  -8   0  -2    7.99    2.60   1
  -8   0  -2   12.58    2.31   6
   8   0   2    7.64    2.71   6
  -8   0  -2    8.02    1.79   4
   8   0   2    8.45    2.42   5
   9   0   2    2.51    3.32   6
  -9   0  -2    1.75    4.35   1
  -9   0  -2    5.06    3.66   5
   9   0   2    2.16    2.24   1
  -9   0  -2    2.87    3.30   6
   9   0   2    6.44    2.87   5
   9   0   2    0.08    2.13   1
  -9   0  -2    3.72    2.32   1
   9   0   2   -0.86    2.51   6
  -9   0  -2    1.81    2.30   6
  -9   0  -2    2.88    2.14   4
 -10   0  -2    2.82    3.13   1
 -10   0  -2   -5.75    6.02   1
 -10   0  -2   -0.61    4.68   5
  10   0   2    3.15    3.11   1
  10   0   2    6.52    4.48   6
  10   0   2   -0.13    3.50   6
 -10   0  -2    3.65    3.30   6
 -10   0  -2   -7.02    4.48   6
 -10   0  -2   -2.99    2.66   4
  10  -1  -2    4.48    3.59   5
  10  -1  -2   14.72    3.36   1
 -10   1   2   11.13    3.28   1
 -10   1   2   10.70    6.82   1
  10  -1  -2    7.10    4.27   6
  10  -1  -2   -1.09    2.86   6
 -10   1   2    5.47    2.96   6
  10  -1  -2    6.24    3.42   1
 -10   1   2   -0.10    4.57   6
 -10   1   2    7.84    2.63   4
   9  -1  -2    0.46    2.69   1
  -9   1   2   -0.50    1.96   1
   9  -1  -2   -0.29    2.82   5
  -9   1   2   -0.03    2.07   6
   9  -1  -2   -2.72    3.02   6
  -9   1   2    0.33    3.31   6
  -9   1   2    0.72    2.24   4
   9  -1  -2   -3.10    2.02   6
  -9   1   2    2.02    4.26   1
   9  -1  -2    1.35    2.22   1
  -8   1   2   -2.29    3.11   1
  -8   1   2    0.60    1.32   1
  -8   1   2    1.23    2.46   6
   8  -1  -2    1.95    2.35   6
   8  -1  -2    1.00    1.47   1
  -8   1   2    1.77    1.63   6
   8  -1  -2    0.52    2.03   1
   8  -1  -2    2.44    1.78   6
   7  -1  -2   19.69    2.55   1
  -7   1   2   23.47    3.56   6
  -7   1   2   15.60    3.21   1
  -7   1   2   20.03    2.40   6
   7  -1  -2   17.27    2.97   6
   7  -1  -2   20.49    2.57   6
  -7   1   2   19.33    2.48   1
   7  -1  -2   22.50    3.16   1
  -6   1   2   31.61    2.24   4
   6  -1  -2   37.17    3.20   1
   6  -1  -2   36.30    3.57   6
   6  -1  -2   40.70    3.34   5
   6  -1  -2   33.53    2.61   1
  -6   1   2   34.41    2.61   1
   6  -1  -2   33.88    1.65   2
  -6   1   2   30.97    4.14   1
   6  -1  -2   32.25    2.61   6
  -6   1   2   42.11    2.84   6
  -6   1   2   32.44    3.16   6
   5  -1  -2  485.16   14.76   6
  -5   1   2  454.98   14.51   1
  -5   1   2  479.39   13.25   1
   5  -1  -2  465.87   14.07   1
   5  -1  -2  460.06   13.58   6
   5  -1  -2  468.56   13.02   5
   5  -1  -2  487.77   10.75   2
  -5   1   2  491.30   12.39   4
  -5   1   2  487.14   13.69   6
   5  -1  -2  454.41   13.10   1
   4  -1  -2 1184.22   27.83   5
  -4   1   2 1214.09   30.69   1
   4  -1  -2 1206.76   27.78   4
  -4   1   2 1191.24   27.81   4
   4  -1  -2 1159.24   30.20   1
   4  -1  -2 1170.06   25.02   2
  -4   1   2 1146.95   30.22   6
  -4   1   2 1199.42   29.42   1
   4  -1  -2 1160.69   29.33   1
   4  -1  -2 1205.65   31.31   6
   4  -1  -2 1164.74   30.24   6
   3  -1  -2  527.63   14.44   6
  -3   1   2  491.74   14.22   1
  -3   1   2  515.62   13.77   6
   3  -1  -2  523.72   12.53   4
  -3   1   2  496.43   14.41   6
  -3   1   2  529.00   13.38   1
   3  -1  -2  527.43   14.22   1
  -3   1   2  500.23   12.51   4
   3  -1  -2  523.80   13.80   6
  -2   1   2 2126.62   50.34   1
   2  -1  -2 1970.78   49.19   1
  -2   1   2 1969.57   50.47   6
   2  -1  -2 2026.31   49.89   6
   2  -1  -2 2066.76   50.51   6
  -2   1   2 2058.09   47.27   4
  -2   1   2 1947.16   49.24   1
   2  -1  -2 2166.84   48.65   4
   2  -1  -2 2109.60   50.23   1
  -2   1   2 1929.29   50.40   6
  -1   1   2 1693.35   41.85   6
   1  -1  -2 1738.15   43.61   6
  -1   1   2 1701.29   41.74   1
   1  -1  -2 1693.04   40.89   1
  -1   1   2 1694.13   39.08   4
   1  -1  -2 1679.54   40.64   1
  -1   1   2 1648.07   40.60   1
   1  -1  -2 1650.72   41.66   6
   1  -1  -2 1757.97   39.52   4
  -1   1   2 1635.70   42.58   6
   0   1   2  254.48    6.65   1
   0  -1  -2  246.75    6.69   1
   0  -1  -2  256.03    6.63   6
   0   1   2  266.04    5.89   3
   0   1   2  250.77    6.60   6
   0   1   2  248.99    6.42   1
   0  -1  -2  247.48    6.43   1
  -1  -1  -2 1550.54   37.57   1
   1   1   2 1478.54   35.94   1
   1   1   2 1488.11   36.95   6
  -1  -1  -2 1532.41   34.53   4
  -1  -1  -2 1462.77   37.04   6
  -1  -1  -2 1519.14   37.57   6
   1   1   2 1559.49   31.61   3
  -1  -1  -2 1457.50   36.01   1
  -1  -1  -2 1506.15   33.26   5
   1   1   2 1519.59   33.21   5
   1   1   2 1497.53   36.41   1
  -2  -1  -2  161.20    4.04   4
  -2  -1  -2  148.98    4.83   1
   2   1   2  157.43    4.88   6
   2   1   2  155.55    4.03   3
   2   1   2  156.72    4.76   6
  -2  -1  -2  148.85    4.76   6
  -2  -1  -2  152.10    4.61   1
   2   1   2  160.51    4.64   1
  -2  -1  -2  151.93    5.00   6
   2   1   2  158.72    4.60   5
   2   1   2  151.04    4.72   1
  -2  -1  -2  148.02    4.65   5
   3   1   2   11.64    1.17   1
  -3  -1  -2   11.25    1.16   1
   3   1   2   10.86    1.21   6
  -3  -1  -2   12.53    0.94   4
   3   1   2   11.46    1.25   1
  -3  -1  -2   10.97    1.60   6
  -3  -1  -2   11.18    1.14   6
  -3  -1  -2   11.20    1.26   1
  -3  -1  -2    9.24    1.32   5
   3   1   2   11.72    1.37   5
   3   1   2   11.91    1.16   6
   4   1   2    2.73    0.76   3
  -4  -1  -2    1.82    1.09   5
   4   1   2    1.65    0.70   1
   4   1   2    2.05    0.70   6
  -4  -1  -2    1.68    0.70   6
   4   1   2    2.07    0.80   5
  -4  -1  -2    1.21    0.69   1
   4   1   2    1.95    0.84   6
  -4  -1  -2    2.04    0.60   4
  -4  -1  -2    2.56    0.80   1
   4   1   2    1.69    0.90   1
  -4  -1  -2    2.03    1.19   6
   5   1   2  212.62    5.71   3
  -5  -1  -2  201.59    7.58   1
  -5  -1  -2  214.87    6.26   4
   5   1   2  213.60    7.70   6
   5   1   2  213.55    7.05   1
  -5  -1  -2  202.39    6.94   1
   5   1   2  203.87    6.97   5
   5   1   2  213.13    7.48   1
  -5  -1  -2  213.05    4.97   2
  -5  -1  -2  207.19    8.12   6
   5   1   2  216.49    7.28   6
  -5  -1  -2  200.23    7.17   6
  -5  -1  -2  200.00    7.37   5
  -6  -1  -2   50.56    3.66   1
  -6  -1  -2   51.46    1.82   2
  -6  -1  -2   52.68    4.23   5
  -6  -1  -2   53.97    3.35   6
   6   1   2   48.51    3.49   5
  -6  -1  -2   51.24    4.40   6
   6   1   2   49.58    3.50   1
   6   1   2   49.61    2.41   3
   6   1   2   47.95    3.27   1
  -6  -1  -2   52.13    2.81   4
  -6  -1  -2   51.42    3.32   1
   6   1   2   52.82    3.78   6
  -7  -1  -2   22.90    2.92   6
   7   1   2   26.33    3.47   6
  -7  -1  -2   18.39    2.70   1
  -7  -1  -2   28.03    2.93   1
  -7  -1  -2   19.46    3.09   5
  -7  -1  -2   22.73    1.31   2
   7   1   2   24.06    1.88   3
   7   1   2   23.83    3.12   1
  -8  -1  -2   84.08    4.56   4
  -8  -1  -2   88.75    6.63   5
  -8  -1  -2   81.66    5.31   1
  -8  -1  -2   89.57    7.73   6
   8   1   2   90.37    5.50   1
  -9  -1  -2   36.62    4.84   6
   9   1   2   27.55    3.98   5
  -9  -1  -2   35.41    4.59   4
  -9  -1  -2   27.26    5.06   5
   9   1   2   24.42    3.70   1
  -9  -1  -2   35.82    4.41   1
  -9  -1  -2   35.25    4.96   6
  -9  -1  -2   29.66    6.05   1
   9   1   2   32.71    2.57   3
   9   1   2   29.50    4.19   6
 -10  -1  -2   28.05    4.75   1
 -10  -1  -2   28.10    3.96   4
 -10  -1  -2   37.58    8.15   1
 -10  -1  -2   31.63    6.26   5
 -10  -1  -2   38.64    5.38   6
 -10  -1  -2   26.49    5.76   6
 -10   2   2    2.29    6.57   1
  10  -2  -2    2.05    3.83   5
  10  -2  -2    2.08    3.01   1
 -10   2   2   -1.38    3.07   6
 -10   2   2   -2.59    2.74   1
  10  -2  -2    0.26    3.12   6
 -10   2   2    2.31    2.70   4
 -10   2   2   -0.66    4.56   6
  10  -2  -2    0.79    4.47   6
  10  -2  -2   -1.80    3.79   1
  -9   2   2   -0.94    1.78   4
  -9   2   2   -1.62    3.18   6
   9  -2  -2    0.86    2.70   1
  -9   2   2   -0.54    1.87   1
   9  -2  -2    0.83    2.75   5
   9  -2  -2   -2.73    3.28   6
  -9   2   2   -0.62    1.97   6
  -9   2   2    3.58    4.61   1
   9  -2  -2   -0.11    2.83   6
   9  -2  -2   -0.71    2.09   1
   8  -2  -2    4.78    2.76   6
  -8   2   2    5.64    3.97   1
  -8   2   2    1.24    1.61   1
   8  -2  -2    5.88    2.25   1
  -8   2   2    4.70    1.87   6
  -8   2   2    0.44    2.56   6
   8  -2  -2    2.32    1.89   6
   8  -2  -2   -0.01    1.61   1
   7  -2  -2   42.26    3.33   1
   7  -2  -2   49.73    3.69   6
  -7   2   2   47.42    3.10   4
  -7   2   2   45.80    3.42   6
   7  -2  -2   46.65    4.14   1
  -7   2   2   43.74    4.44   6
   7  -2  -2   44.51    4.50   6
  -7   2   2   52.15    5.95   1
  -6   2   2   62.06    4.51   6
  -6   2   2   68.19    5.46   1
   6  -2  -2   61.58    2.43   2
   6  -2  -2   60.89    4.00   5
   6  -2  -2   63.44    4.56   6
   6  -2  -2   62.23    4.17   1
  -6   2   2   64.85    3.54   1
   6  -2  -2   61.22    3.53   1
  -6   2   2   63.97    3.70   6
  -6   2   2   58.56    3.05   4
   6  -2  -2   67.29    3.77   6
  -5   2   2   72.31    3.54   6
  -5   2   2   76.16    5.02   1
   5  -2  -2   71.30    3.39   1
   5  -2  -2   62.89    3.84   1
   5  -2  -2   72.91    3.58   6
   5  -2  -2   75.55    4.52   6
  -5   2   2   67.24    2.97   4
   5  -2  -2   68.76    2.57   2
  -5   2   2   64.00    4.10   6
   5  -2  -2   63.21    3.67   5
  -5   2   2   70.47    3.38   1
   4  -2  -2   19.94    2.33   1
   4  -2  -2   21.24    2.06   6
   4  -2  -2   19.08    1.73   6
  -4   2   2   19.13    2.22   6
  -4   2   2   19.25    1.64   6
  -4   2   2   18.42    2.61   1
  -4   2   2   17.99    1.39   4
  -4   2   2   20.49    1.62   1
   4  -2  -2   20.23    1.68   1
  -3   2   2   51.90    3.05   6
  -3   2   2   51.88    2.04   4
   3  -2  -2   51.45    2.36   1
  -3   2   2   50.48    2.43   6
   3  -2  -2   51.32    2.46   6
   3  -2  -2   53.05    2.99   6
  -3   2   2   53.06    3.34   1
   3  -2  -2   55.15    3.14   1
  -2   2   2  238.46    7.63   1
   2  -2  -2  235.73    7.55   1
  -2   2   2  219.21    6.65   1
   2  -2  -2  243.80    6.75   1
   2  -2  -2  249.92    6.99   6
  -2   2   2  252.42    6.12   4
  -2   2   2  242.29    7.66   6
   2  -2  -2  237.89    7.62   6
  -1   2   2  806.94   20.09   1
   1  -2  -2  776.15   20.16   1
   1  -2  -2  760.56   20.57   6
   1  -2  -2  789.15   19.42   1
   1  -2  -2  791.34   19.98   6
  -1   2   2  801.06   19.98   6
  -1   2   2  778.59   19.39   1
  -1   2   2  806.80   20.57   6
   0  -2  -2  474.72   11.83   1
   0   2   2  444.19   11.72   1
   0   2   2  442.01   12.04   6
   0  -2  -2  459.23   12.54   6
   0   2   2  470.43   12.47   6
   0   2   2  455.82   12.10   1
   0  -2  -2  476.74   12.28   1
   0   2   2  473.18   10.51   3
   0  -2  -2  475.17   12.16   6
  -1  -2  -2    7.65    0.51   4
   1   2   2    7.66    0.87   6
   1   2   2    9.35    1.00   1
  -1  -2  -2    8.04    1.08   5
  -1  -2  -2    7.77    0.95   6
  -1  -2  -2    7.26    0.92   6
   1   2   2    8.48    0.81   1
  -1  -2  -2    8.82    0.88   1
  -1  -2  -2    7.55    0.91   1
   1   2   2    8.49    0.48   4
   1   2   2    8.06    0.83   6
   2   2   2  451.83   12.67   6
  -2  -2  -2  469.50   11.10   4
  -2  -2  -2  444.26   11.65   5
  -2  -2  -2  475.79   12.94   6
   2   2   2  479.68   12.36   1
   2   2   2  448.79   12.34   1
  -2  -2  -2  465.06   12.42   1
  -2  -2  -2  476.05   12.86   6
   2   2   2  470.27   12.72   6
   2   2   2  472.32   11.57   5
   2   2   2  485.33   11.02   4
  -2  -2  -2  462.91   12.54   1
  -3  -2  -2    6.10    1.31   5
  -3  -2  -2    6.20    0.98   1
   3   2   2    5.65    0.97   1
   3   2   2    6.53    1.15   5
   3   2   2    4.19    0.88   6
   3   2   2    7.30    0.93   3
   3   2   2    6.42    0.87   4
   3   2   2    4.39    0.90   6
  -3  -2  -2    8.57    1.40   1
  -3  -2  -2    5.00    1.13   6
  -3  -2  -2    6.89    0.83   4
  -3  -2  -2    5.03    0.95   6
   3   2   2    6.48    1.13   1
   4   2   2  275.59    8.64   6
   4   2   2  268.49    8.10   5
   4   2   2  287.01    7.33   4
  -4  -2  -2  250.74    8.76   1
   4   2   2  277.56    8.89   6
  -4  -2  -2  274.56    9.29   6
   4   2   2  262.56    8.57   1
  -4  -2  -2  275.90    8.75   6
  -4  -2  -2  281.03    8.49   1
   4   2   2  274.03    8.37   1
  -4  -2  -2  270.30    7.39   4
  -4  -2  -2  268.13    8.47   5
   4   2   2  269.99    6.97   3
   5   2   2    0.33    0.95   1
  -5  -2  -2    1.06    1.55   6
   5   2   2    1.58    0.96   6
   5   2   2    1.13    0.96   6
   5   2   2    0.27    0.75   3
   5   2   2    0.35    0.88   1
  -5  -2  -2   -0.27    0.85   1
  -5  -2  -2   -1.02    1.32   5
  -5  -2  -2   -0.45    0.88   6
   5   2   2   -0.11    1.00   5
  -5  -2  -2    0.79    1.09   1
  -5  -2  -2    0.34    0.70   4
  -6  -2  -2   76.55    2.74   2
   6   2   2   78.52    4.62   6
   6   2   2   76.17    4.35   5
  -6  -2  -2   74.43    5.02   5
   6   2   2   80.35    4.33   1
  -6  -2  -2   77.32    4.34   6
  -6  -2  -2   70.88    4.61   1
   6   2   2   77.23    3.14   3
  -6  -2  -2   69.24    4.04   1
  -6  -2  -2   78.47    3.61   4
  -6  -2  -2   73.98    5.45   6
  -7  -2  -2   64.48    5.38   5
   7   2   2   67.54    4.60   1
   7   2   2   65.84    4.76   6
  -7  -2  -2   64.64    2.64   2
  -7  -2  -2   63.54    4.82   1
  -7  -2  -2   62.61    4.24   1
  -7  -2  -2   68.30    4.55   6
  -7  -2  -2   67.60    6.07   6
   7   2   2   66.86    3.06   3
   8   2   2   90.80    3.77   3
   8   2   2   97.63    6.49   6
  -8  -2  -2   79.57    5.48   1
  -8  -2  -2   97.61    8.37   6
  -8  -2  -2  102.29    6.46   1
  -8  -2  -2   90.74    3.21   2
  -8  -2  -2   92.75    4.92   4
  -8  -2  -2   91.86    7.12   5
   8   2   2   97.34    6.05   1
  -8  -2  -2   96.79    5.91   6
  -9  -2  -2   -2.26    2.48   4
  -9  -2  -2    0.32    4.96   6
  -9  -2  -2   -0.06    2.78   6
  -9  -2  -2    0.03    2.76   1
  -9  -2  -2    6.47    4.06   5
   9   2   2    5.30    2.94   6
   9   2   2   -0.18    3.00   1
   9   2   2   -2.44    2.96   5
  -9  -2  -2    2.16    2.91   1
   9   2   2    0.42    1.35   3
   9   2   2    0.45    3.26   6
   9   2   2    4.00    3.06   1
 -10   3   2    9.06    3.23   6
  10  -3  -2   14.17    5.25   6
  10  -3  -2    2.85    4.37   1
 -10   3   2   14.96    6.84   1
 -10   3   2    6.00    4.75   6
  10  -3  -2    0.65    2.98   6
 -10   3   2    9.55    3.03   1
  10  -3  -2   15.93    3.75   1
   9  -3  -2    2.48    3.24   1
  -9   3   2    2.06    5.03   1
   9  -3  -2    2.31    3.03   5
   9  -3  -2   -1.65    0.90   2
  -9   3   2    3.33    1.85   4
  -9   3   2    1.23    2.11   1
   9  -3  -2    2.58    2.36   1
   9  -3  -2   -1.73    3.55   6
  -9   3   2    0.01    3.63   6
   9  -3  -2   -0.40    2.35   6
  -9   3   2    6.45    2.44   6
  -8   3   2   10.22    3.38   6
  -8   3   2    3.29    3.06   6
   8  -3  -2   11.43    3.59   6
  -8   3   2    8.99    2.13   1
   8  -3  -2    8.66    2.31   6
   8  -3  -2   10.10    2.78   5
  -8   3   2   12.21    4.26   1
   8  -3  -2   10.85    2.80   1
  -8   3   2    6.89    1.81   4
   8  -3  -2    9.64    2.33   1
   7  -3  -2   29.07    3.61   1
   7  -3  -2   29.37    3.99   6
   7  -3  -2   29.59    3.21   6
  -7   3   2   33.11    5.09   1
   7  -3  -2   31.86    3.24   1
  -7   3   2   26.03    2.48   4
  -7   3   2   32.13    4.13   6
   7  -3  -2   26.11    3.47   5
  -7   3   2   32.64    3.15   6
  -7   3   2   29.82    2.98   1
  -6   3   2  113.10    4.96   1
  -6   3   2  113.50    4.46   4
  -6   3   2  105.71    6.69   1
  -6   3   2  113.55    6.35   6
   6  -3  -2  111.58    5.18   6
   6  -3  -2  114.38    4.98   1
  -6   3   2  110.37    5.06   6
  -5   3   2   19.07    2.87   6
   5  -3  -2   18.49    2.77   1
  -5   3   2   14.64    2.76   1
  -5   3   2   17.75    1.94   6
   5  -3  -2   21.80    2.63   6
   5  -3  -2   17.25    2.36   5
   5  -3  -2   15.21    1.82   1
   5  -3  -2   17.51    2.03   6
  -5   3   2   15.75    1.57   4
  -5   3   2   16.89    1.87   1
  -4   3   2  499.90   12.69   4
  -4   3   2  504.59   15.42   1
   4  -3  -2  511.92   15.40   6
   4  -3  -2  516.21   13.82   1
   4  -3  -2  505.73   15.21   1
  -4   3   2  503.15   14.29   6
   4  -3  -2  490.79   14.19   6
  -4   3   2  502.28   13.80   1
  -4   3   2  500.37   15.45   6
   3  -3  -2  172.80    5.56   1
  -3   3   2  169.51    5.54   1
  -3   3   2  170.76    4.87   4
  -3   3   2  168.52    5.72   6
   3  -3  -2  163.99    6.59   1
  -3   3   2  173.72    6.64   6
   3  -3  -2  169.41    5.75   6
  -3   3   2  169.56    6.73   1
   3  -3  -2  171.85    6.60   6
   2  -3  -2   94.73    3.48   1
   2  -3  -2   92.95    3.58   6
  -2   3   2   93.50    4.24   6
  -2   3   2   93.28    3.44   1
  -2   3   2   94.86    3.60   6
  -2   3   2   95.62    4.39   1
   2  -3  -2   94.95    4.31   6
   2  -3  -2   89.23    4.27   1
   1  -3  -2    2.70    0.82   6
  -1   3   2    3.55    0.74   1
   1  -3  -2    2.39    0.63   1
   1  -3  -2    4.51    1.15   1
  -1   3   2    1.65    0.86   1
  -1   3   2    2.63    0.58   6
  -1   3   2    1.88    0.77   6
   1  -3  -2    3.39    0.75   6
   0   3   2 1538.54   32.34   3
   0  -3  -2 1552.53   37.85   6
   0  -3  -2 1587.80   37.55   1
   0   3   2 1526.16   38.25   6
   0  -3  -2 1533.18   38.47   6
   0  -3  -2 1475.84   36.74   1
   0   3   2 1472.26   37.15   1
   0   3   2 1394.17   34.26   4
   0   3   2 1548.26   36.71   1
   0   3   2 1489.41   37.68   6
   1   3   2 1744.06   36.10   3
  -1  -3  -2 1637.68   41.56   1
  -1  -3  -2 1696.37   42.42   6
  -1  -3  -2 1735.04   37.94   5
   1   3   2 1712.56   42.59   6
   1   3   2 1762.57   38.74   4
  -1  -3  -2 1636.09   42.74   6
  -1  -3  -2 1677.84   41.27   1
   1   3   2 1699.29   41.10   1
   1   3   2 1661.85   41.33   1
   1   3   2 1670.74   42.23   6
   2   3   2  304.07    9.18   6
   2   3   2  320.00    8.44   5
  -2  -3  -2  300.49    8.57   5
  -2  -3  -2  313.18    9.23   1
   2   3   2  312.30    9.00   1
   2   3   2  316.68    7.80   3
  -2  -3  -2  300.77    7.77   4
   2   3   2  324.20    7.65   4
   2   3   2  319.19    9.41   6
  -2  -3  -2  315.90    9.51   6
   2   3   2  325.05    9.15   1
  -2  -3  -2  295.27    9.19   1
  -2  -3  -2  295.60    9.44   6
  -3  -3  -2   72.73    3.62   6
  -3  -3  -2   68.01    3.46   1
   3   3   2   77.49    2.86   3
   3   3   2   71.90    3.45   1
   3   3   2   79.89    3.63   6
   3   3   2   74.32    2.57   4
   3   3   2   75.30    3.52   6
  -3  -3  -2   77.06    3.71   5
  -3  -3  -2   72.91    2.68   4
   3   3   2   71.26    3.28   5
   3   3   2   78.20    3.50   1
  -3  -3  -2   73.87    3.88   6
  -3  -3  -2   76.31    3.69   1
  -4  -3  -2    1.61    0.98   6
   4   3   2    0.77    0.91   6
   4   3   2    1.89    0.96   6
  -4  -3  -2    1.37    0.78   4
  -4  -3  -2    2.00    1.01   1
   4   3   2    1.44    0.83   1
   4   3   2    2.29    0.82   4
   4   3   2    2.32    0.77   3
  -4  -3  -2    3.50    1.56   6
   4   3   2    2.92    1.14   1
  -4  -3  -2    0.47    0.81   1
  -4  -3  -2    2.73    1.37   5
   4   3   2    1.75    0.94   5
   5   3   2   17.67    2.32   5
  -5  -3  -2   15.42    2.39   1
  -5  -3  -2   18.93    2.29   6
  -5  -3  -2   17.15    2.56   5
  -5  -3  -2   16.60    1.81   4
   5   3   2   14.97    2.15   1
   5   3   2   15.70    2.32   1
   5   3   2   17.28    1.64   3
   5   3   2   14.79    2.23   6
   5   3   2   18.06    1.87   4
  -5  -3  -2   17.86    2.37   1
  -5  -3  -2   16.02    2.68   6
   6   3   2    2.24    1.05   3
   6   3   2   -0.46    1.30   5
   6   3   2    0.18    1.38   6
  -6  -3  -2    3.36    1.61   1
  -6  -3  -2    0.88    2.22   5
  -6  -3  -2    2.39    1.49   6
  -6  -3  -2    2.85    1.19   4
   6   3   2    1.90    1.51   6
  -6  -3  -2    4.09    1.58   1
   6   3   2    1.19    1.49   1
  -6  -3  -2    4.82    2.29   6
  -7  -3  -2   65.32    5.88   5
   7   3   2   65.70    4.78   5
  -7  -3  -2   68.76    4.79   6
   7   3   2   64.85    3.20   3
  -7  -3  -2   70.98    6.52   6
  -7  -3  -2   56.43    4.66   4
  -7  -3  -2   59.68    4.91   1
   7   3   2   68.01    5.00   6
  -7  -3  -2   63.36    3.07   2
   7   3   2   68.45    4.93   1
  -8  -3  -2    7.72    2.55   1
  -8  -3  -2    9.24    2.63   6
  -8  -3  -2    7.78    1.66   2
   8   3   2    1.56    2.56   1
   8   3   2    6.14    2.40   1
   8   3   2   10.35    3.02   6
   8   3   2    2.16    2.54   6
  -8  -3  -2    8.31    3.81   5
  -8  -3  -2    5.91    2.67   1
  -8  -3  -2    7.08    4.68   6
  -8  -3  -2    8.66    2.32   4
   8   3   2    8.66    1.62   3
   8   3   2    5.75    2.76   5
   9   3   2   -2.08    3.22   6
   9   3   2   -1.96    3.35   6
  -9  -3  -2    1.42    4.29   5
  -9  -3  -2    1.65    2.99   4
  -9  -3  -2   -0.02    3.64   1
  -9  -3  -2    5.32    5.89   6
  -9  -3  -2    1.60    3.32   1
  -9  -3  -2   -0.32    1.66   2
   9   3   2    0.09    1.34   3
   9   3   2   -5.40    3.31   1
  -9  -3  -2   -2.57    3.42   6
 -10   4   2   20.15    3.92   1
  10  -4  -2   24.46    4.14   1
 -10   4   2   28.17    4.47   6
  10  -4  -2   17.28    6.81   6
 -10   4   2    5.63    5.31   6
 -10   4   2   14.55    6.80   1
  -9   4   2   16.83    3.22   6
  -9   4   2    8.50    5.37   1
   9  -4  -2   19.29    5.02   6
  -9   4   2    7.76    3.92   6
   9  -4  -2   16.49    3.34   1
  -9   4   2   12.12    2.47   4
  -9   4   2   12.09    2.87   1
   9  -4  -2   14.49    3.95   5
   9  -4  -2   12.67    3.76   1
   8  -4  -2    4.77    2.82   5
   8  -4  -2    0.26    2.04   6
  -8   4   2    0.57    3.12   6
   8  -4  -2    6.82    2.76   1
   8  -4  -2    9.35    2.29   1
  -8   4   2    4.22    1.69   4
  -8   4   2    6.21    2.25   1
  -8   4   2    7.87    2.36   6
   8  -4  -2    6.19    3.92   6
  -8   4   2    3.25    3.53   1
  -7   4   2   -2.67    3.02   1
   7  -4  -2    0.99    1.28   1
  -7   4   2   -0.70    2.32   6
   7  -4  -2    2.68    2.49   6
   7  -4  -2    0.37    1.46   6
  -7   4   2   -0.27    1.35   6
  -7   4   2   -1.59    1.38   1
   6  -4  -2   63.20    5.25   1
   6  -4  -2   70.78    5.00   6
  -6   4   2   67.71    4.02   6
   6  -4  -2   68.89    4.13   6
   6  -4  -2   64.09    3.88   1
   6  -4  -2   50.57    6.99   5
  -6   4   2   73.40    5.26   6
  -6   4   2   67.96    6.26   1
  -6   4   2   68.13    3.39   4
  -5   4   2   33.79    4.61   1
   5  -4  -2   35.72    3.69   1
   5  -4  -2   34.33    2.72   6
  -5   4   2   31.65    2.13   4
  -5   4   2   27.20    2.48   1
  -5   4   2   33.73    2.66   6
   5  -4  -2   33.69    3.40   6
  -5   4   2   28.65    3.48   6
   5  -4  -2   34.46    2.62   1
  -4   4   2    0.97    1.73   1
  -4   4   2    2.52    0.97   6
  -4   4   2    1.85    1.55   6
   4  -4  -2    2.26    0.81   1
   4  -4  -2    2.40    0.94   6
   4  -4  -2    1.01    1.23   6
  -4   4   2    2.89    0.74   4
  -4   4   2    1.73    0.83   1
   4  -4  -2   -0.63    1.58   1
   3  -4  -2  142.98    6.37   1
   3  -4  -2  143.30    6.33   6
  -3   4   2  145.68    6.25   6
  -3   4   2  146.79    6.45   1
   3  -4  -2  145.15    5.15   1
   3  -4  -2  142.28    5.32   6
  -3   4   2  140.50    5.30   6
  -3   4   2  134.79    5.03   1
  -2   4   2  152.32    6.11   6
  -2   4   2  144.19    5.28   6
   2  -4  -2  152.51    6.25   6
   2  -4  -2  151.63    6.34   1
   2  -4  -2  145.49    5.11   1
   2  -4  -2  143.97    5.29   6
  -2   4   2  164.92    6.41   1
  -2   4   2  145.57    5.10   1
   1  -4  -2  299.61    9.70   1
   1  -4  -2  286.97    8.82   6
  -1   4   2  292.18    8.54   1
   1  -4  -2  308.07    9.89   6
   1  -4  -2  286.98    8.56   1
  -1   4   2  297.07    8.82   6
  -1   4   2  292.11    9.53   6
  -1   4   2  293.80    9.37   1
   0  -4  -2   45.93    2.46   1
   0   4   2   42.54    1.82   4
   0   4   2   46.49    2.44   6
   0   4   2   48.27    2.28   3
   0  -4  -2   45.74    2.96   1
   0  -4  -2   45.23    2.59   6
   0   4   2   46.45    2.36   1
   0   4   2   45.97    2.79   6
   0  -4  -2   49.62    3.07   6
   0  -4  -2   46.25    2.46   5
   0   4   2   48.38    2.97   1
   1   4   2  206.38    5.85   3
  -1  -4  -2  201.49    6.27   5
  -1  -4  -2  203.62    7.38   6
  -1  -4  -2  203.35    6.94   6
   1   4   2  208.06    7.13   6
   1   4   2  212.05    5.39   4
   1   4   2  204.60    6.53   1
   1   4   2  208.28    6.73   6
  -1  -4  -2  196.91    7.12   1
   1   4   2  214.10    7.00   1
  -1  -4  -2  206.76    6.76   1
   2   4   2  231.76    7.62   6
  -2  -4  -2  227.52    7.20   5
   2   4   2  236.43    7.87   6
  -2  -4  -2  224.94    7.61   1
  -2  -4  -2  240.06    8.19   6
   2   4   2  231.31    6.45   3
  -2  -4  -2  213.78    6.17   4
  -2  -4  -2  235.08    7.95   1
   2   4   2  238.99    7.70   1
   2   4   2  243.58    6.07   4
  -2  -4  -2  232.57    7.97   6
   2   4   2  232.87    7.43   1
  -3  -4  -2   15.67    2.27   5
   3   4   2   14.62    2.06   1
  -3  -4  -2   12.48    1.88   1
   3   4   2   12.21    1.31   4
  -3  -4  -2   13.32    1.32   4
   3   4   2   10.50    1.51   5
   3   4   2   12.42    1.47   3
   3   4   2   11.38    1.73   6
   3   4   2   10.94    1.53   1
  -3  -4  -2   11.04    1.69   1
  -3  -4  -2   12.70    1.96   6
   3   4   2   12.25    1.87   6
  -3  -4  -2   11.33    1.96   6
   4   4   2    3.77    1.09   3
   4   4   2    2.31    1.02   1
   4   4   2    2.83    1.25   6
  -4  -4  -2    4.17    1.39   1
   4   4   2    4.40    0.95   4
  -4  -4  -2    2.97    1.32   1
  -4  -4  -2    1.18    1.64   5
  -4  -4  -2    2.55    1.31   6
   4   4   2    1.61    1.10   1
   4   4   2    2.61    1.28   5
  -4  -4  -2    3.30    1.59   6
   4   4   2    0.27    1.00   6
  -4  -4  -2    2.19    0.87   4
  -5  -4  -2   36.98    4.14   5
  -5  -4  -2   38.36    2.58   4
  -5  -4  -2   38.37    3.42   6
   5   4   2   38.04    2.32   3
   5   4   2   35.72    3.42   1
  -5  -4  -2   35.73    3.30   1
  -5  -4  -2   39.16    3.77   1
  -5  -4  -2   41.01    4.33   6
   5   4   2   40.04    3.26   5
   5   4   2   32.49    3.64   6
  -6  -4  -2   53.94    4.36   1
   6   4   2   53.67    4.15   6
  -6  -4  -2   53.62    5.64   6
   6   4   2   54.12    4.10   5
  -6  -4  -2   53.13    3.38   4
  -6  -4  -2   63.64    4.61   6
  -6  -4  -2   53.94    5.31   5
  -6  -4  -2   53.91    4.51   1
   6   4   2   57.22    4.37   1
   6   4   2   49.41    2.84   3
   7   4   2   -3.76    2.15   5
  -7  -4  -2    1.70    3.82   6
   7   4   2    2.39    2.23   1
  -7  -4  -2    1.35    1.69   4
  -7  -4  -2   -2.90    2.18   1
  -7  -4  -2    0.87    2.15   1
   7   4   2   -0.78    2.15   6
  -7  -4  -2    1.40    2.33   6
  -7  -4  -2    1.18    1.44   2
   7   4   2   -2.31    2.21   6
   7   4   2    2.76    2.07   1
   7   4   2   -0.21    1.21   3
  -7  -4  -2    2.23    3.05   5
  -8  -4  -2    7.51    2.02   2
  -8  -4  -2    6.67    2.62   4
   8   4   2    0.40    2.96   5
  -8  -4  -2   11.79    3.36   6
   8   4   2    5.63    2.80   1
  -8  -4  -2    4.19    2.97   1
   8   4   2   -2.64    2.56   1
   8   4   2    4.45    1.60   3
   8   4   2    3.58    2.99   6
  -8  -4  -2   12.39    4.49   5
  -8  -4  -2    4.99    3.14   1
  -8  -4  -2    6.59    5.34   6
   8   4   2   -0.99    2.93   6
  -9  -4  -2   22.64    2.80   2
   9   4   2   22.13    2.80   3
   9   4   2    5.41    4.37   1
  -9  -4  -2   21.07    7.04   6
  -9  -4  -2   15.96    6.14   5
  -9  -4  -2   15.84    4.46   1
  -9  -4  -2   26.44    6.50   6
  -9  -4  -2   20.91    3.72   4
   9  -5  -2    5.70    5.37   6
  -9   5   2   -0.75    5.37   1
   9  -5  -2    0.65    3.98   1
   9  -5  -2    9.54    4.00   5
   9  -5  -2   -0.56    2.91   6
   9  -5  -2    0.26    1.58   2
  -9   5   2   -6.58    3.09   6
  -9   5   2   -1.21    2.23   4
  -9   5   2   -2.64    4.37   6
  -9   5   2   -1.72    3.03   1
   9  -5  -2    2.99    2.83   1
  -8   5   2    0.86    2.21   1
  -8   5   2    1.81    2.28   6
   8  -5  -2    1.56    3.01   1
   8  -5  -2   -0.50    3.14   5
   8  -5  -2    1.23    2.14   6
   8  -5  -2   -3.26    3.52   6
  -8   5   2    5.42    4.43   1
  -8   5   2    0.06    1.97   4
   8  -5  -2    1.46    2.22   1
   8  -5  -2    0.46    1.48   2
  -7   5   2   68.88    4.55   1
   7  -5  -2   66.98    4.51   1
   7  -5  -2   69.59    6.06   6
  -7   5   2   69.73    4.76   6
   7  -5  -2   64.76    4.70   6
   7  -5  -2   66.22    6.36   1
  -7   5   2   65.65    7.65   1
   7  -5  -2   63.87    5.41   5
   6  -5  -2   38.17    3.12   1
  -6   5   2   39.75    5.39   1
   6  -5  -2   39.27    3.61   6
  -6   5   2   32.79    3.19   1
  -6   5   2   34.06    3.20   6
   6  -5  -2   38.15    4.10   5
  -6   5   2   33.56    4.41   6
  -6   5   2   38.10    2.72   4
   6  -5  -2   33.47    4.59   1
   6  -5  -2   40.23    4.51   6
  -5   5   2   76.96    3.42   4
  -5   5   2   75.05    6.26   1
   5  -5  -2   71.13    5.48   1
  -5   5   2   78.35    4.27   6
  -5   5   2   72.11    5.12   6
   5  -5  -2   73.78    4.21   6
  -5   5   2   65.22    5.60   1
   5  -5  -2   77.95    5.15   6
   5  -5  -2   74.97    4.02   1
  -4   5   2   13.57    1.85   1
   4  -5  -2   16.23    1.94   1
   4  -5  -2   11.96    2.25   6
  -4   5   2   16.44    2.05   6
  -4   5   2   22.27    3.53   1
  -4   5   2   15.25    1.51   4
  -4   5   2   16.24    2.63   6
   4  -5  -2   21.19    3.40   1
   4  -5  -2   15.58    2.10   6
  -3   5   2   54.61    4.35   1
   3  -5  -2   59.49    4.10   6
  -3   5   2   55.44    3.04   1
  -3   5   2   56.37    3.25   6
   3  -5  -2   51.78    3.12   6
  -3   5   2   59.62    3.98   6
   3  -5  -2   50.55    4.28   1
   3  -5  -2   56.96    3.07   1
  -2   5   2   38.55    2.43   1
  -2   5   2   45.61    3.76   1
   2  -5  -2   40.23    2.50   1
   2  -5  -2   39.29    2.69   6
  -2   5   2   39.40    2.56   6
   2  -5  -2   35.84    3.67   1
  -2   5   2   47.17    3.39   6
   2  -5  -2   43.88    3.42   6
   1  -5  -2   36.86    2.44   1
   1  -5  -2   41.60    3.47   1
   1  -5  -2   38.64    2.67   6
  -1   5   2   39.45    2.43   1
  -1   5   2   41.23    2.57   6
  -1   5   2   43.61    3.16   6
  -1   5   2   40.39    3.28   1
   1  -5  -2   39.82    3.32   6
   0   5   2  731.60   20.13   6
   0  -5  -2  674.55   18.88   1
   0  -5  -2  695.78   19.47   6
   0  -5  -2  711.81   20.50   6
   0  -5  -2  723.80   17.40   5
   0   5   2  665.17   19.38   1
   0  -5  -2  717.51   20.10   1
   0   5   2  707.51   16.68   3
   0   5   2  746.34   19.43   6
   0   5   2  702.08   16.99   4
   0   5   2  727.69   18.84   1
  -1  -5  -2   95.07    4.36   1
   1   5   2  104.07    4.81   1
  -1  -5  -2  100.55    5.07   1
   1   5   2   98.13    4.75   6
  -1  -5  -2  104.51    4.35   5
  -1  -5  -2  105.38    4.74   6
   1   5   2   99.53    4.35   6
   1   5   2   93.25    4.09   1
   1   5   2  100.36    3.83   3
  -1  -5  -2  103.99    5.10   6
   1   5   2  101.28    3.28   4
  -2  -5  -2    6.09    1.62   5
  -2  -5  -2    8.24    1.86   1
   2   5   2    3.77    0.80   4
   2   5   2    6.61    1.35   6
   2   5   2    5.33    1.17   1
  -2  -5  -2    5.17    1.26   1
   2   5   2    4.86    1.38   1
   2   5   2    4.23    1.06   3
  -2  -5  -2    2.98    1.45   6
   2   5   2    7.53    1.62   6
  -2  -5  -2    4.60    1.40   6
   3   5   2    8.18    1.88   1
  -3  -5  -2    8.89    1.98   5
  -3  -5  -2    7.34    1.10   4
  -3  -5  -2    6.22    1.96   6
   3   5   2    8.56    1.52   1
   3   5   2    7.53    1.33   3
  -3  -5  -2    6.70    1.60   1
  -3  -5  -2   10.60    2.12   6
  -3  -5  -2    6.24    1.48   1
   3   5   2    7.07    1.54   6
   4   5   2    0.27    1.28   5
   4   5   2   -0.01    0.90   4
  -4  -5  -2   -1.18    1.18   1
   4   5   2    1.30    1.07   3
  -4  -5  -2   -0.33    1.86   6
  -4  -5  -2    0.47    0.91   4
  -4  -5  -2   -0.40    1.31   1
   4   5   2   -0.75    1.22   6
   4   5   2   -0.50    1.56   1
  -4  -5  -2    1.63    1.93   5
  -4  -5  -2    1.61    1.77   6
   4   5   2   -0.43    1.40   6
  -5  -5  -2   17.41    2.75   6
   5   5   2   20.27    2.13   3
   5   5   2   23.50    3.14   6
  -5  -5  -2   19.87    3.10   1
  -5  -5  -2   19.50    2.37   4
  -5  -5  -2   16.91    3.19   5
  -5  -5  -2   19.58    3.10   1
  -5  -5  -2   24.32    3.88   6
   5   5   2   25.48    3.53   1
   5   5   2   22.60    3.04   5
   6   5   2    1.66    1.15   3
  -6  -5  -2    0.83    2.72   5
   6   5   2   -0.43    1.99   6
   6   5   2   -1.68    1.45   4
  -6  -5  -2    2.65    1.59   4
  -6  -5  -2    1.19    2.16   1
  -6  -5  -2    1.24    2.27   6
  -6  -5  -2    0.21    2.93   6
   6   5   2   -2.34    2.17   5
   6   5   2    2.93    2.21   6
   6   5   2   -1.21    1.68   1
  -6  -5  -2    2.68    2.18   1
   7   5   2    2.85    2.67   5
   7   5   2    0.37    2.74   6
   7   5   2    3.93    1.58   3
  -7  -5  -2    4.84    2.85   1
   7   5   2   -1.84    2.47   1
   7   5   2    5.39    2.72   6
   7   5   2    3.21    2.19   1
  -7  -5  -2    6.52    2.06   2
  -7  -5  -2    5.86    2.72   1
  -7  -5  -2    0.19    3.68   5
  -7  -5  -2    2.83    2.00   4
  -7  -5  -2    0.49    2.91   6
  -7  -5  -2    1.33    3.95   6
  -8  -5  -2   19.33    4.25   1
  -8  -5  -2   16.88    3.26   4
  -8  -5  -2   22.80    6.96   6
   8   5   2   21.19    2.57   3
  -8  -5  -2   17.04    3.33   2
   8   5   2   20.94    4.19   6
  -8  -5  -2   11.74    5.59   5
  -8  -5  -2   12.05    4.47   1
  -8  -5  -2   13.14    4.56   6
  -9   6   2    7.03    6.99   1
   9  -6  -2    6.13    2.93   1
   9  -6  -2   -1.06    2.10   2
   9  -6  -2   11.18    4.80   1
   9  -6  -2   -0.57    3.34   6
   9  -6  -2    4.72    6.23   6
  -9   6   2   -1.54    5.39   6
  -9   6   2    5.10    4.00   1
  -9   6   2    2.95    3.73   6
   8  -6  -2    3.74    4.07   6
   8  -6  -2    1.23    3.60   5
  -8   6   2   12.48    6.06   1
  -8   6   2    5.63    2.14   4
  -8   6   2    1.16    4.29   6
   8  -6  -2    9.99    4.66   1
   8  -6  -2    4.66    2.24   1
  -8   6   2    1.22    2.46   1
   8  -6  -2    0.85    2.51   6
  -8   6   2    3.16    2.45   6
   7  -6  -2   27.78    4.06   5
   7  -6  -2   28.67    3.56   1
   7  -6  -2   23.10    4.09   1
  -7   6   2   29.59    5.81   1
  -7   6   2   22.95    3.10   4
  -7   6   2   24.89    3.33   1
  -7   6   2   27.39    3.99   6
   7  -6  -2   29.69    4.33   6
   6  -6  -2    0.87    1.47   1
  -6   6   2    0.22    2.63   6
  -6   6   2    2.14    1.68   1
  -6   6   2    1.72    3.41   1
   6  -6  -2   -1.24    2.46   1
   6  -6  -2   -1.74    2.69   6
  -6   6   2    0.13    1.73   6
   6  -6  -2    0.45    1.61   6
  -5   6   2   83.04    3.75   4
   5  -6  -2   87.41    4.65   1
  -5   6   2   86.02    4.59   1
  -5   6   2   79.19    6.91   1
   5  -6  -2   76.21    6.20   1
  -5   6   2   87.83    4.90   6
   5  -6  -2   84.00    4.91   6
   5  -6  -2   78.93    5.91   6
  -4   6   2   39.65    3.08   6
   4  -6  -2   40.28    3.27   6
   4  -6  -2   36.15    4.52   1
   4  -6  -2   44.13    4.15   6
  -4   6   2   41.10    4.98   1
   4  -6  -2   39.49    3.03   1
  -4   6   2   35.40    2.95   1
  -4   6   2   26.39    3.68   6
  -3   6   2   26.71    2.61   6
  -3   6   2   23.58    2.34   1
   3  -6  -2   24.00    2.34   1
   3  -6  -2   24.85    3.47   6
  -3   6   2   27.19    4.06   1
   3  -6  -2   23.92    2.71   6
  -3   6   2   22.67    3.19   6
   3  -6  -2   28.91    3.96   1
  -2   6   2   33.29    2.70   6
  -2   6   2   32.60    3.82   1
   2  -6  -2   35.72    2.58   1
   2  -6  -2   28.46    3.92   1
  -2   6   2   35.38    3.42   6
  -2   6   2   32.22    2.47   1
   2  -6  -2   36.38    3.46   6
   2  -6  -2   34.39    2.85   6
  -1   6   2   42.64    3.50   6
   1  -6  -2   36.00    3.89   1
   1  -6  -2   35.53    2.67   1
  -1   6   2   38.79    2.80   6
  -1   6   2   36.54    3.75   1
   1  -6  -2   39.51    3.62   6
   1  -6  -2   39.10    2.96   6
  -1   6   2   36.09    2.49   3
  -1   6   2   37.78    2.68   1
   0  -6  -2    6.38    1.96   1
   0  -6  -2    5.51    1.54   5
   0   6   2    4.17    1.21   6
   0   6   2    4.95    1.58   6
   0  -6  -2    6.53    1.74   6
   0   6   2    5.06    1.01   1
   0  -6  -2    5.59    1.72   6
   0  -6  -2    4.77    1.23   1
   0   6   2    6.71    1.49   3
   0   6   2    6.57    1.69   1
   1   6   2    6.06    1.31   3
  -1  -6  -2    6.86    1.93   6
  -1  -6  -2    3.85    1.11   1
   1   6   2    2.98    1.55   1
   1   6   2    4.71    1.20   1
  -1  -6  -2    4.40    1.48   5
  -1  -6  -2    5.68    1.64   1
   1   6   2    5.79    1.32   6
  -1  -6  -2    3.74    1.49   6
  -2  -6  -2   48.86    3.61   1
   2   6   2   49.08    2.88   3
   2   6   2   53.41    4.04   1
  -2  -6  -2   53.71    4.23   1
  -2  -6  -2   50.65    4.09   6
  -2  -6  -2   52.21    3.97   5
   3   6   2   15.49    2.34   6
  -3  -6  -2   17.16    3.10   6
  -3  -6  -2   14.18    2.85   6
   3   6   2   12.14    1.81   3
  -3  -6  -2    9.73    2.06   1
  -3  -6  -2   12.62    2.34   1
  -3  -6  -2   14.41    2.83   5
   3   6   2   16.89    2.75   1
   4   6   2    3.61    2.29   1
  -4  -6  -2    3.75    2.13   1
  -4  -6  -2    0.83    2.35   5
   4   6   2   -0.61    1.70   6
   4   6   2    0.95    1.26   3
  -4  -6  -2    2.57    1.81   1
   4   6   2   -0.62    1.56   6
   4   6   2    1.23    1.11   4
  -4  -6  -2    0.59    2.06   6
  -4  -6  -2    3.17    2.43   6
  -5  -6  -2    3.19    2.86   6
   5   6   2   -0.47    1.36   4
  -5  -6  -2    2.39    2.18   1
  -5  -6  -2    3.69    1.57   4
   5   6   2    2.86    1.49   3
   5   6   2    4.41    1.71   1
   5   6   2    2.91    1.89   6
   5   6   2    3.44    2.93   1
  -5  -6  -2    2.10    2.32   6
  -5  -6  -2    1.41    3.00   5
  -5  -6  -2    2.32    1.77   1
   5   6   2   -1.66    2.12   6
   5   6   2    3.77    2.04   5
   6   6   2   12.11    2.36   1
  -6  -6  -2    8.73    2.20   4
  -6  -6  -2    9.76    3.14   1
   6   6   2    6.69    1.71   3
   6   6   2   11.15    2.81   5
   6   6   2    4.35    2.53   6
  -6  -6  -2   12.47    3.79   6
   6   6   2    1.66    2.83   1
  -6  -6  -2   10.38    4.07   5
   6   6   2    1.87    2.63   6
  -6  -6  -2    7.37    2.90   1
  -6  -6  -2    9.61    4.36   6
  -7  -6  -2    2.94    3.03   1
  -7  -6  -2    4.83    3.85   6
   7   6   2    0.61    3.50   6
   7   6   2    1.66    3.15   1
  -7  -6  -2   12.81    4.43   1
  -7  -6  -2    3.26    2.38   4
   7   6   2    5.09    1.77   3
  -7  -6  -2    2.73    4.93   6
  -7  -6  -2   -0.13    4.41   5
   7   6   2    5.23    3.29   5
   7   6   2    4.64    3.55   6
  -8   7   2    8.67    3.26   6
   8  -7  -2   14.12    5.42   6
   8  -7  -2   20.33    6.27   1
   8  -7  -2   18.95    4.62   5
  -8   7   2   12.64    2.92   4
  -8   7   2   10.64    6.52   1
   8  -7  -2   10.35    3.11   1
  -8   7   2    8.40    3.19   1
  -8   7   2   11.46    5.39   6
  -7   7   2   64.26    5.33   6
  -7   7   2   74.40   10.01   1
  -7   7   2   58.72    4.53   4
   7  -7  -2   64.83    6.90   5
   7  -7  -2   74.84    7.67   6
   7  -7  -2   68.79    8.31   1
  -7   7   2   58.40    5.36   1
  -6   7   2   25.29    5.01   1
  -6   7   2   24.94    3.86   6
   6  -7  -2   26.31    4.94   1
  -6   7   2   27.71    3.76   1
   6  -7  -2   25.31    3.26   1
  -6   7   2   25.52    3.02   4
   6  -7  -2   24.73    4.04   6
   6  -7  -2   24.37    3.63   6
   5  -7  -2   -4.33    2.91   1
   5  -7  -2   -0.88    1.50   1
  -5   7   2    2.52    1.68   1
   5  -7  -2    5.18    2.95   6
  -5   7   2    0.99    1.22   4
  -5   7   2   -2.32    1.73   6
  -5   7   2    0.67    3.76   1
  -5   7   2   -1.12    2.59   6
  -4   7   2   26.35    5.49   1
   4  -7  -2   26.56    3.08   1
  -4   7   2   22.79    3.24   6
  -4   7   2   25.38    2.89   1
   4  -7  -2   20.64    3.29   1
   4  -7  -2   30.49    4.50   6
   4  -7  -2   28.09    3.43   6
   3  -7  -2   67.56    5.36   6
   3  -7  -2   48.35    7.06   1
   3  -7  -2   67.77    4.02   1
  -3   7   2   64.31    3.88   1
   3  -7  -2   65.06    4.35   6
  -2   7   2   -0.47    1.94   1
  -2   7   2    1.97    1.21   1
   2  -7  -2   -0.18    1.32   6
   2  -7  -2   -1.27    2.16   1
   2  -7  -2    1.73    1.22   1
  -2   7   2    0.05    1.80   6
   2  -7  -2    1.72    2.29   6
  -2   7   2   -1.64    1.14   6
   1  -7  -2    2.82    2.31   1
   1  -7  -2    1.85    1.21   1
  -1   7   2    2.68    1.16   3
  -1   7   2    0.88    1.13   1
  -1   7   2   -0.11    1.17   4
   1  -7  -2    2.49    2.12   6
   1  -7  -2    1.02    1.41   6
  -1   7   2    1.79    1.47   6
  -1   7   2    0.23    1.56   6
   1  -7  -2    2.57    1.63   5
  -1   7   2    1.06    1.84   1
   0   7   2    6.32    1.46   3
   0   7   2    3.79    1.15   1
   0   7   2    2.76    1.73   6
   0  -7  -2    8.38    1.72   1
   0  -7  -2    7.35    2.61   6
   0  -7  -2    9.26    2.16   5
   0  -7  -2    6.57    1.79   6
   0  -7  -2    7.78    2.58   1
   0   7   2    8.76    2.62   1
   1   7   2   38.84    2.81   3
  -1  -7  -2   34.08    3.83   6
  -1  -7  -2   43.53    4.78   1
   1   7   2   41.41    3.32   6
  -1  -7  -2   45.54    4.49   6
  -1  -7  -2   38.12    3.35   1
   1   7   2   38.54    4.11   1
  -1  -7  -2   40.95    3.81   5
  -2  -7  -2    1.08    3.66   5
   2   7   2    1.57    1.35   1
  -2  -7  -2    0.79    3.34   1
   2   7   2   -0.45    1.11   4
   2   7   2   -0.19    1.87   1
  -2  -7  -2    1.02    1.40   1
   2   7   2   -0.47    1.16   3
  -2  -7  -2    0.45    2.18   6
   2   7   2   -0.84    1.77   6
  -2  -7  -2    0.73    2.05   6
   2   7   2    3.07    1.61   6
   3   7   2   35.40    3.34   1
  -3  -7  -2   37.76    4.72   6
   3   7   2   38.12    3.56   6
   3   7   2   37.66    2.90   3
  -3  -7  -2   33.57    4.63   1
  -3  -7  -2   42.05    5.16   6
   3   7   2   43.82    5.13   1
  -3  -7  -2   41.03    4.84   5
  -3  -7  -2   30.18    3.83   1
   4   7   2    0.59    1.44   4
   4   7   2    2.35    1.81   1
  -4  -7  -2    3.04    2.20   1
   4   7   2    4.36    2.74   1
   4   7   2   -1.83    2.13   6
  -4  -7  -2    3.96    3.02   6
  -4  -7  -2    3.07    3.05   6
  -4  -7  -2    2.97    2.44   1
   4   7   2    2.19    1.53   3
   4   7   2    4.75    2.22   6
  -4  -7  -2    2.29    2.94   5
   5   7   2    3.45    2.26   6
  -5  -7  -2    9.67    2.71   1
   5   7   2    1.60    2.00   1
  -5  -7  -2    2.79    3.58   6
   5   7   2    4.66    3.05   1
  -5  -7  -2    2.78    3.77   5
   5   7   2   -0.92    1.63   4
   5   7   2    3.08    1.58   3
   5   7   2    0.43    2.58   6
  -5  -7  -2    2.72    2.64   1
  -5  -7  -2    1.50    3.56   6
  -6  -7  -2    2.86    4.38   5
   6   7   2   -0.48    1.39   3
   6   7   2   -0.56    3.37   6
   6   7   2    0.83    2.95   6
  -6  -7  -2   -0.45    4.96   6
  -6  -7  -2    2.45    3.26   1
  -6  -7  -2    1.14    4.47   6
  -6  -7  -2    3.68    4.06   1
   6   7   2   -1.83    2.16   4
   6   7   2   -1.06    3.52   1
   7  -8  -2    5.41    5.02   1
  -7   8   2   -0.15    4.59   6
  -7   8   2    0.07    3.16   6
   7  -8  -2    1.78    4.44   5
  -7   8   2    2.89    3.32   1
   7  -8  -2    3.67    4.98   6
   7  -8  -2   -1.03    2.80   1
  -7   8   2   -0.93    2.27   4
  -7   8   2    4.10    5.99   1
   7  -8  -2   -3.79    3.22   6
  -6   8   2   22.67    3.58   1
  -6   8   2   23.49    3.70   6
  -6   8   2   22.96    6.31   1
   6  -8  -2   23.54    5.35   6
  -6   8   2   22.22    2.90   4
   6  -8  -2   24.47    3.39   1
   6  -8  -2   17.58    4.90   1
   5  -8  -2   85.28    5.60   1
   5  -8  -2   99.93    8.75   1
  -5   8   2   92.63    8.92   1
  -5   8   2   97.75    6.12   6
  -5   8   2   95.48    5.91   1
   5  -8  -2   97.42    6.44   6
   5  -8  -2  108.80    8.34   6
  -4   8   2   20.92    3.10   6
   4  -8  -2   15.39    4.06   1
   4  -8  -2   11.61    2.17   1
  -4   8   2   21.71    4.49   1
   4  -8  -2   13.30    2.87   6
  -4   8   2   15.77    2.57   1
   4  -8  -2   14.63    3.80   6
   3  -8  -2   28.70    4.49   6
   3  -8  -2   37.21    5.20   1
  -3   8   2   27.28    3.51   6
   3  -8  -2   27.65    3.44   1
  -3   8   2   27.10    3.42   1
   3  -8  -2   29.90    4.15   6
  -3   8   2   32.09    4.54   1
  -2   8   2    2.55    1.85   6
  -2   8   2    6.79    3.09   1
  -2   8   2    0.84    2.48   6
  -2   8   2    3.53    1.75   1
   2  -8  -2    6.98    2.87   6
  -2   8   2    5.79    1.70   3
   2  -8  -2   -0.11    3.30   1
   2  -8  -2    3.38    1.98   6
   2  -8  -2    5.40    1.82   1
   1  -8  -2    9.31    2.37   5
   1  -8  -2    9.55    3.58   1
  -1   8   2   10.79    2.09   3
  -1   8   2   10.27    2.20   6
   1  -8  -2   15.47    2.90   6
  -1   8   2    9.17    1.74   1
   1  -8  -2    7.92    2.96   6
  -1   8   2    2.20    2.35   6
   1  -8  -2    8.16    1.80   1
  -1   8   2   11.84    3.39   1
   0   8   2    8.21    1.55   1
   0   8   2   10.34    2.28   6
   0  -8  -2   15.61    3.78   1
   0   8   2    9.35    1.97   3
   0  -8  -2    8.98    2.00   1
   0   8   2   12.72    3.11   1
   0  -8  -2   13.39    3.49   6
   0  -8  -2   16.95    3.05   5
   0  -8  -2   15.46    3.04   6
  -1  -8  -2   35.56    4.91   6
  -1  -8  -2   37.98    4.70   5
   1   8   2   39.23    4.74   1
   1   8   2   35.73    3.65   6
   1   8   2   33.52    3.00   3
  -1  -8  -2   38.08    4.56   6
  -1  -8  -2   34.82    3.78   1
  -1  -8  -2   41.83    5.41   1
   1   8   2   31.19    3.34   1
   2   8   2    2.82    2.68   1
   2   8   2    3.59    1.71   1
  -2  -8  -2    4.27    2.03   1
  -2  -8  -2    4.02    2.95   6
  -2  -8  -2    2.34    3.24   6
   2   8   2    2.89    2.64   6
  -2  -8  -2    2.46    3.25   1
   2   8   2   -0.78    1.35   4
   2   8   2    2.86    1.97   6
  -2  -8  -2    3.68    2.88   5
   2   8   2    2.13    1.58   3
   3   8   2   20.99    2.64   3
   3   8   2   28.90    4.19   6
  -3  -8  -2   24.05    4.38   5
  -3  -8  -2   25.49    3.66   1
  -3  -8  -2   25.95    4.43   6
   3   8   2   26.27    4.25   1
   3   8   2   26.72    3.57   1
  -3  -8  -2   22.59    4.38   6
  -3  -8  -2   18.04    3.81   1
   4   8   2   10.03    2.16   3
  -4  -8  -2    6.91    4.28   5
  -4  -8  -2   18.81    4.19   6
   4   8   2    7.15    3.63   1
  -4  -8  -2   11.47    4.40   6
   4   8   2   10.12    2.73   6
  -4  -8  -2   10.67    2.52   1
   4   8   2    4.65    1.98   1
  -4  -8  -2    4.99    3.17   1
  -5  -8  -2    6.27    4.38   1
  -5  -8  -2    8.76    5.36   6
  -5  -8  -2   13.26    5.23   6
  -5  -8  -2    2.83    5.04   5
   5   8   2    8.91    3.51   6
   5   8   2    8.10    2.25   3
   5   8   2    3.19    3.80   6
   5   8   2   -0.09    2.09   4
   5   8   2   -0.26    3.51   1
  -5  -8  -2   12.49    3.35   1
  -6   9   2    2.57    5.12   6
   6  -9  -2   -3.13    2.74   1
   6  -9  -2    0.38    3.61   6
   6  -9  -2    5.76    6.32   1
  -6   9   2    4.24    6.73   1
  -6   9   2    1.50    2.33   4
  -6   9   2    3.09    3.77   6
   6  -9  -2    3.32    6.05   6
   5  -9  -2   -0.01    2.65   1
  -5   9   2    0.51    1.94   4
  -5   9   2   -2.31    3.90   6
  -5   9   2    0.40    2.61   1
   5  -9  -2    0.85    5.65   1
   5  -9  -2    5.24    4.77   6
   5  -9  -2   -1.64    3.16   6
  -5   9   2    3.51    3.18   6
  -5   9   2   -2.45    5.49   1
  -4   9   2   -4.89    4.51   1
   4  -9  -2   -2.81    3.65   1
   4  -9  -2    0.88    2.97   6
  -4   9   2    1.56    2.77   6
   4  -9  -2   -2.82    2.23   1
   4  -9  -2   -5.41    4.20   6
  -4   9   2    1.50    2.37   1
   3  -9  -2    4.78    2.82   6
  -3   9   2    7.37    2.69   6
  -3   9   2    0.88    3.38   6
   3  -9  -2    8.93    2.51   1
   3  -9  -2   12.89    4.75   1
  -3   9   2    9.40    2.48   1
  -3   9   2    8.40    4.38   1
   3  -9  -2    3.77    4.15   6
  -2   9   2    0.45    2.80   6
  -2   9   2    6.03    2.19   1
  -2   9   2    8.79    2.94   6
   2  -9  -2    2.72    4.27   1
  -2   9   2    1.50    2.25   4
  -2   9   2    5.47    3.59   1
   2  -9  -2    7.86    3.07   6
   2  -9  -2    8.03    3.04   5
   2  -9  -2    5.89    2.24   1
  -2   9   2    8.24    2.14   3
   1  -9  -2   17.52    5.13   1
   1  -9  -2   23.88    4.69   6
  -1   9   2   18.06    4.33   1
  -1   9   2   11.51    2.27   1
   1  -9  -2   18.80    3.91   6
   1  -9  -2   12.33    2.38   1
  -1   9   2   15.29    2.44   3
  -1   9   2   24.75    3.62   6
   1  -9  -2   19.90    3.54   5
   0  -9  -2   38.28    5.38   6
   0   9   2   31.96    4.09   1
   0  -9  -2   33.51    5.35   1
   0   9   2   34.53    3.26   3
   0  -9  -2   40.63    4.63   1
   0   9   2   43.89    6.20   1
   0   9   2   37.72    4.46   6
   0  -9  -2   46.30    5.75   5
   0  -9  -2   44.15    5.63   6
   1   9   2   23.42    3.17   3
   1   9   2   24.05    4.70   1
  -1  -9  -2   23.26    4.37   6
  -1  -9  -2   20.56    4.05   5
  -1  -9  -2   19.53    3.35   1
   1   9   2   21.70    3.31   1
  -1  -9  -2   25.36    4.77   6
   1   9   2   24.56    3.85   6
  -1  -9  -2   20.64    4.66   1
  -2  -9  -2   29.61    5.81   1
   2   9   2   21.41    2.94   3
  -2  -9  -2   25.84    4.90   5
   2   9   2   30.35    4.46   1
  -2  -9  -2   31.23    5.50   6
   2   9   2   20.27    3.46   6
  -2  -9  -2   23.59    3.63   1
   2   9   2   30.76    5.32   1
   3   9   2    3.61    4.00   1
   3   9   2    0.46    3.66   6
   3   9   2    7.08    2.11   3
  -3  -9  -2    8.00    4.32   1
   3   9   2    2.43    1.92   4
  -3  -9  -2    3.36    5.00   6
  -3  -9  -2    4.37    4.72   5
   3   9   2    5.96    3.37   6
  -3  -9  -2    1.08    4.74   6
  -3  -9  -2    1.34    3.23   1
  -4  10   2    2.21    2.28   4
   4 -10  -2   -3.28    3.96   6
   4 -10  -2   -3.63    7.69   1
  -4  10   2    0.00    4.82   6
  -4  10   2   -0.33    3.64   6
   4 -10  -2   -0.66    2.65   1
  -4  10   2   -2.00    5.18   1
   3 -10  -2   31.58    6.60   1
   3 -10  -2   28.57    4.17   1
   3 -10  -2    3.72    4.19   5
   3 -10  -2   14.60    6.34   6
  -3  10   2   25.20    3.86   3
   3 -10  -2    9.25    4.35   6
  -3  10   2   20.11    6.56   1
  -3  10   2   25.45    4.51   6
   2 -10  -2   25.99    5.34   6
   2 -10  -2   20.57    3.60   1
   2 -10  -2   22.44    5.75   6
   2 -10  -2   29.49    6.05   1
  -2  10   2   19.39    3.53   3
  -2  10   2   15.74    5.19   1
   2 -10  -2    4.29    4.10   5
  -2  10   2   26.12    4.53   6
   1 -10  -2    4.08    5.36   6
  -1  10   2   -2.65    2.64   4
   1 -10  -2    2.21    4.13   5
  -1  10   2    5.76    4.57   1
  -1  10   2    2.71    4.18   6
  -1  10   2    6.27    3.49   6
   1 -10  -2    5.72    5.56   1
   1 -10  -2   10.22    4.47   6
   1 -10  -2    3.51    2.91   1
  -1  10   2    5.59    2.44   3
   0 -10  -2    3.43    3.29   1
   0  10   2    4.59    2.33   3
   0 -10  -2   -3.86    5.67   6
   0  10   2   -1.27    2.59   4
   0 -10  -2   -5.25    3.93   5
   0  10   2   -3.62    4.32   6
   0 -10  -2   -0.11    4.10   6
   0  10   2    2.00    3.88   1
   0  10   2    3.99    3.65   6
   0 -10  -2    2.23    5.89   1
  -1 -10  -2    9.78    5.00   6
  -1 -10  -2   12.82    6.08   1
  -1 -10  -2    4.09    5.63   6
  -1 -10  -2   13.93    3.99   1
   1  10   2   11.79    3.62   6
   1  10   2   -0.76    4.27   6
   1  10   2    6.67    4.75   1
   1  10   2    9.09    3.26   3
  -1 -10  -2   -4.66    4.45   5
   0  11  -3   19.12    4.31   6
   0 -11   3    3.24    6.35   6
   0 -11   3   10.71    4.12   1
   0  11  -3    5.21    4.39   4
   0  11  -3   12.23    3.35   1
   0 -11   3    4.95    3.71   5
   0 -11   3   -0.57    4.85   6
   0  11  -3   16.84    5.14   1
   1 -11   3    0.00    3.29   5
   1 -11   3    2.35    4.31   6
  -1  11  -3   -3.39    2.94   1
  -1  11  -3    0.57    4.24   4
  -1  11  -3    1.70    4.82   1
   1 -11   3    1.21    3.41   1
  -1  11  -3    1.38    4.38   6
  -1  11  -3    6.61    4.07   6
   1 -11   3   -2.20    5.76   6
  -2  11  -3    7.72    4.55   1
  -2  11  -3    1.91    4.24   4
   2 -11   3    0.09    3.32   1
   2 -11   3    0.69    4.38   6
  -2  11  -3   -4.71    2.74   1
   2 -11   3   -0.30    5.76   6
  -2  11  -3   -0.46    3.86   6
  -2  11  -3    2.67    4.38   6
   2 -11   3   -0.09    3.15   5
  -3 -10   3   60.44    6.67   1
  -3 -10   3   53.36    6.80   6
   2  10  -3    8.09    2.89   1
   2  10  -3    7.37    2.01   3
   2  10  -3   13.04    4.18   1
  -2 -10   3    0.13    4.10   6
  -2 -10   3   11.58    3.84   1
  -2 -10   3    8.71    4.42   1
   2  10  -3    3.40    3.58   6
   2  10  -3   -2.15    3.10   4
   2  10  -3   16.53    3.62   6
  -2 -10   3   14.50    4.92   6
  -2 -10   3   -2.66    2.93   5
  -1 -10   3    4.47    3.91   1
   1  10  -3   -0.42    3.12   4
  -1 -10   3    3.25    4.35   6
   1  10  -3    2.44    2.52   6
  -1 -10   3   -0.62    2.66   5
   1  10  -3    2.93    2.43   1
   1  10  -3   -0.34    1.58   3
  -1 -10   3    4.67    3.18   1
   1  10  -3    4.13    3.18   6
   1  10  -3    0.03    3.35   1
   0 -10   3   10.02    4.10   6
   0  10  -3   10.03    3.39   6
   0  10  -3    6.43    3.63   1
   0  10  -3    9.90    2.77   6
   0 -10   3   11.18    3.08   1
   0  10  -3    0.79    3.03   4
   0  10  -3    7.17    2.59   1
   0 -10   3    1.48    2.68   5
   0 -10   3    5.07    4.17   1
   0 -10   3    0.42    3.26   6
  -1  10  -3   15.83    3.41   6
  -1  10  -3   14.63    3.85   6
   1 -10   3    1.21    3.21   6
   1 -10   3   16.82    4.71   6
   1 -10   3    9.08    4.16   1
   1 -10   3   18.36    3.21   1
  -1  10  -3    7.47    3.28   4
  -1  10  -3   10.22    2.51   1
  -1  10  -3   16.36    3.93   1
   2 -10   3    8.84    2.77   1
  -2  10  -3    5.88    2.34   1
   2 -10   3   12.76    4.62   1
  -2  10  -3    2.82    3.27   6
  -2  10  -3   10.48    3.74   4
   2 -10   3   12.27    4.38   6
  -2  10  -3    8.01    3.94   1
   2 -10   3    4.37    3.29   6
  -2  10  -3    1.73    2.83   6
   3 -10   3    4.05    4.27   6
  -3  10  -3    4.70    3.33   6
   3 -10   3    1.81    2.59   1
   3 -10   3   -0.98    2.47   5
  -3  10  -3    7.24    3.72   6
   3 -10   3    4.28    4.44   1
   3 -10   3    1.66    3.08   6
  -3  10  -3   -0.35    3.74   1
  -3  10  -3    3.09    2.58   1
   4 -10   3   -0.41    3.25   5
  -4  10  -3    5.62    3.39   6
   4 -10   3   -2.35    3.21   6
   4 -10   3    8.46    2.89   1
   4 -10   3    5.88    4.92   6
  -4  10  -3    6.01    2.74   1
  -4  10  -3    5.33    4.67   1
   4 -10   3    1.57    5.47   1
  -4  10  -3    8.13    4.12   6
  -5  10  -3    1.81    3.35   6
  -5  10  -3   -2.50    2.81   1
   5 -10   3    0.43    3.06   1
   5 -10   3   -8.61    5.37   6
   5 -10   3   -0.04    3.48   6
  -5  10  -3    1.62    4.27   6
  -5  10  -3    4.99    5.00   1
   5   9  -3    4.62    3.99   1
  -5  -9   3   -2.92    3.92   5
   5   9  -3   -3.52    3.18   4
   5   9  -3    6.97    2.03   3
   5   9  -3    5.37    3.39   6
  -5  -9   3    9.08    5.08   6
  -5  -9   3    9.29    3.52   2
  -5  -9   3    5.23    3.98   1
   5   9  -3   -7.21    3.67   6
  -5  -9   3    2.96    4.89   6
   5   9  -3    4.15    2.84   1
   4   9  -3   19.90    3.18   1
  -4  -9   3   14.32    3.18   1
   4   9  -3   20.20    2.49   3
  -4  -9   3   21.37    4.71   6
   4   9  -3   19.30    3.42   6
  -4  -9   3   15.85    4.57   1
   4   9  -3   19.77    3.96   1
  -4  -9   3   16.61    3.38   2
  -4  -9   3    0.48    4.04   6
   3   9  -3    5.53    3.00   1
   3   9  -3    2.42    2.27   1
  -3  -9   3    1.66    3.59   6
  -3  -9   3   -0.92    2.54   5
   3   9  -3    3.51    2.28   6
   3   9  -3    0.51    2.70   4
   3   9  -3    3.17    1.62   3
   3   9  -3    3.95    2.79   6
  -3  -9   3   -0.09    3.51   1
  -3  -9   3   -1.88    3.45   6
  -3  -9   3   -3.11    2.74   1
  -2  -9   3   -1.03    3.18   6
  -2  -9   3    1.35    2.27   5
   2   9  -3   11.12    3.05   1
   2   9  -3    8.39    1.83   3
  -2  -9   3    8.52    3.70   1
  -2  -9   3    4.53    2.42   1
   2   9  -3    3.63    2.49   4
   2   9  -3    5.35    2.92   6
   2   9  -3    5.21    2.02   1
  -2  -9   3   -0.66    2.85   6
  -1  -9   3   10.63    3.68   1
   1   9  -3   11.14    2.86   4
  -1  -9   3    8.30    2.50   1
  -1  -9   3   12.08    3.33   6
   1   9  -3   12.34    2.20   1
   1   9  -3   16.66    3.21   1
   1   9  -3    9.13    2.64   6
   1   9  -3   15.23    2.63   6
   1   9  -3   14.61    2.30   3
   0   9  -3    7.24    1.68   1
   0   9  -3    8.58    2.75   4
   0  -9   3    9.77    3.57   1
   0   9  -3   13.05    2.80   6
   0  -9   3    9.38    2.49   1
   0  -9   3    7.81    3.35   6
   0   9  -3   10.52    2.99   1
   0   9  -3   10.17    2.60   6
   0  -9   3    2.33    2.40   6
   1  -9   3    0.54    2.20   6
  -1   9  -3    7.02    1.86   1
   1  -9   3    9.29    2.22   1
   1  -9   3    9.04    3.39   6
  -1   9  -3   11.47    3.36   1
   1  -9   3   10.69    3.32   1
  -1   9  -3    9.55    2.68   6
  -1   9  -3    6.94    2.75   4
  -1   9  -3   11.99    2.47   6
  -2   9  -3   14.62    2.20   1
  -2   9  -3   24.07    3.26   6
  -2   9  -3   22.66    3.68   4
  -2   9  -3   19.62    3.27   6
  -2   9  -3   23.91    4.05   1
   2  -9   3   17.70    3.53   6
   2  -9   3   25.93    3.51   1
   2  -9   3   14.77    3.64   1
  -3   9  -3   11.67    3.20   6
   3  -9   3   11.04    3.82   1
   3  -9   3    4.54    3.52   6
   3  -9   3    6.81    1.96   1
  -3   9  -3    7.73    2.50   6
  -3   9  -3    7.52    2.93   1
  -3   9  -3   11.04    2.32   1
  -4   9  -3   41.98    5.73   6
  -4   9  -3   46.71    4.87   6
  -4   9  -3   49.80    4.44   1
   4  -9   3   45.95    6.31   6
   4  -9   3   50.60    6.79   1
  -4   9  -3   48.62    6.54   1
   4  -9   3   51.60    4.62   1
  -5   9  -3   19.28    3.51   6
   5  -9   3   21.58    3.66   1
  -5   9  -3   20.45    4.44   6
   5  -9   3   18.50    4.95   1
  -5   9  -3   17.23    5.09   1
   5  -9   3   19.17    4.67   6
  -5   9  -3   19.06    3.24   1
   6  -9   3   -2.12    3.32   6
   6  -9   3    2.84    3.85   5
  -6   9  -3    6.77    4.05   6
  -6   9  -3    5.76    4.87   1
   6  -9   3    4.07    4.32   6
  -6   9  -3    9.66    3.44   1
   6  -9   3    4.28    2.57   1
  -7   9  -3   28.60    5.83   6
  -7   9  -3   27.10    4.78   1
  -6  -8   3    8.41    3.36   2
   6   8  -3   -1.51    3.45   6
  -6  -8   3    2.51    4.87   6
  -6  -8   3    5.42    4.39   6
   6   8  -3    4.18    2.69   1
  -6  -8   3    5.25    3.75   1
  -6  -8   3   -5.06    3.81   5
  -6  -8   3    4.24    3.76   1
   6   8  -3    3.34    3.00   6
   6   8  -3    7.87    1.80   3
   6   8  -3    6.41    3.57   1
   6   8  -3    0.24    3.17   4
   5   8  -3    1.57    2.69   4
  -5  -8   3   11.00    2.90   2
  -5  -8   3   12.57    3.59   1
   5   8  -3   12.33    2.05   3
   5   8  -3    7.93    2.57   6
  -5  -8   3   15.70    4.13   6
  -5  -8   3   11.64    3.67   1
  -5  -8   3    0.39    3.01   5
   5   8  -3   12.55    3.77   1
  -5  -8   3    3.39    3.73   6
   5   8  -3   10.26    2.85   1
  -4  -8   3    5.62    2.71   1
  -4  -8   3    6.17    3.11   6
   4   8  -3    2.90    2.49   6
  -4  -8   3   -1.31    2.44   5
   4   8  -3    5.99    2.62   4
  -4  -8   3    6.11    2.41   2
  -4  -8   3    1.33    3.07   6
   4   8  -3    4.86    2.64   6
   4   8  -3    6.01    2.11   1
  -4  -8   3    5.51    2.87   1
   4   8  -3    9.78    3.07   1
   4   8  -3    7.28    1.64   3
   3   8  -3    9.00    2.37   6
  -3  -8   3    3.01    2.21   1
   3   8  -3   10.15    2.80   1
   3   8  -3    5.47    1.59   3
  -3  -8   3    4.93    2.48   1
   3   8  -3    6.07    2.65   6
   3   8  -3    2.27    1.34   1
  -3  -8   3   -0.53    2.58   6
  -3  -8   3    5.80    2.95   6
  -3  -8   3    1.27    2.07   5
   2   8  -3    8.90    2.09   6
   2   8  -3   10.96    2.29   4
  -2  -8   3   12.98    2.66   1
  -2  -8   3   11.71    3.08   6
   2   8  -3   11.10    1.84   3
   2   8  -3    8.84    2.45   1
  -2  -8   3    9.02    2.67   1
   2   8  -3   13.44    2.26   1
   2   8  -3    8.84    2.44   6
   0  -8   3    5.16    2.38   1
   0  -8   3    4.59    2.42   6
   0   8  -3    4.37    1.86   1
   0  -8   3    6.11    1.79   1
   0   8  -3    6.03    2.12   1
   0  -8   3    0.78    1.31   5
   0   8  -3    4.51    1.99   4
   0   8  -3    4.18    1.66   6
   0  -8   3   -0.69    1.66   6
   0   8  -3    5.09    1.82   6
  -2   8  -3  184.41    8.69   6
  -2   8  -3  181.61    7.45   6
   2  -8   3  181.90    8.94   6
  -2   8  -3  180.62    7.09   1
   2  -8   3  174.20    8.96   1
  -3   8  -3   77.84    5.60   6
   3  -8   3   69.49    5.98   6
   3  -8   3   47.98    5.32   1
  -4   8  -3   15.39    2.24   1
  -4   8  -3   18.33    3.28   6
  -4   8  -3   23.85    3.38   6
  -4   8  -3   23.88    3.80   1
   4  -8   3   17.87    3.44   1
   4  -8   3   21.57    3.73   6
   4  -8   3   24.21    3.19   1
   5  -8   3   40.14    5.40   1
   5  -8   3   42.73    4.14   1
   5  -8   3   52.59    5.95   6
  -5   8  -3   50.10    4.18   1
  -5   8  -3   51.22    5.43   6
  -5   8  -3   48.42    4.37   6
  -5   8  -3   41.41    5.64   1
  -6   8  -3   11.11    2.40   1
  -6   8  -3   13.40    3.82   6
   6  -8   3   11.29    3.04   5
  -6   8  -3   11.69    2.68   6
   6  -8   3   12.97    2.70   1
   6  -8   3   21.18    4.08   1
  -6   8  -3   16.43    4.82   1
   6  -8   3    5.43    3.69   6
  -7   8  -3    5.13    3.95   6
   7  -8   3   -0.10    2.93   6
  -7   8  -3   -1.76    3.07   6
   7  -8   3   -1.64    3.37   5
  -7   8  -3    6.39    4.49   1
   7  -8   3    7.63    4.14   1
   7  -8   3   -2.42    4.46   6
  -7   8  -3   -2.57    2.68   1
   7  -8   3   -0.48    2.56   1
   8  -8   3    2.26    2.76   2
  -8   8  -3    1.16    3.73   1
   8  -8   3   -3.81    3.40   6
   8  -8   3   -2.56    3.13   1
  -8   8  -3   -2.48    5.41   6
   8  -8   3    5.46    4.50   5
  -8   8  -3   -1.30    3.85   6
  -7  -7   3   15.42    4.19   6
  -7  -7   3   16.23    4.21   1
   7   7  -3   12.55    3.49   4
   7   7  -3    8.33    2.97   1
  -7  -7   3   19.54    3.44   2
  -7  -7   3   -5.66    5.44   6
   7   7  -3   12.50    3.28   5
   7   7  -3   16.32    3.95   6
   7   7  -3   19.25    4.15   1
  -7  -7   3    0.54    3.97   5
  -7  -7   3   13.54    4.18   1
  -7  -7   3   15.09    3.44   4
  -6  -7   3    2.93    2.53   4
   6   7  -3    1.51    2.62   6
  -6  -7   3    3.77    2.91   1
  -6  -7   3    1.31    3.03   1
   6   7  -3    7.82    3.05   1
  -6  -7   3    1.14    5.47   6
  -6  -7   3   -4.28    2.83   5
   6   7  -3    2.84    1.31   3
  -6  -7   3    3.92    2.43   2
   6   7  -3    4.81    2.43   1
   6   7  -3    3.14    2.65   4
   6   7  -3    1.27    2.10   5
   6   7  -3   -5.17    2.64   6
  -6  -7   3    8.40    3.35   6
   5   7  -3    2.58    1.71   1
  -5  -7   3    3.40    1.92   2
  -5  -7   3   -1.38    2.99   6
  -5  -7   3    2.12    1.92   4
  -5  -7   3    2.16    2.03   1
   5   7  -3    3.65    2.51   6
   5   7  -3    4.52    2.17   4
  -5  -7   3   -1.99    2.15   5
  -5  -7   3    3.81    2.04   1
   5   7  -3    2.94    2.13   1
   5   7  -3    3.72    2.28   6
   5   7  -3    3.38    2.08   5
  -5  -7   3    4.81    2.72   6
   5   7  -3    4.01    1.40   3
   4   7  -3    0.31    1.67   6
   4   7  -3    0.35    1.15   1
  -4  -7   3    1.91    2.08   1
   4   7  -3   -1.91    1.51   6
  -4  -7   3   -0.79    2.11   6
  -4  -7   3   -0.33    1.64   2
   4   7  -3   -1.01    1.75   4
  -4  -7   3   -0.77    2.34   6
  -4  -7   3    1.93    1.81   1
  -4  -7   3   -1.17    1.84   5
   4   7  -3    2.76    1.86   1
   4   7  -3    0.44    1.02   3
  -3  -7   3   74.36    4.85   1
  -3  -7   3   74.15    5.35   6
   3   7  -3   71.68    4.35   6
  -3  -7   3   75.48    5.12   1
   2   7  -3   91.01    4.53   1
  -2  -7   3   93.72    5.51   1
   2   7  -3   94.25    5.34   1
   2   7  -3   94.78    5.24   6
   0   7  -3   28.60    2.64   6
   0   7  -3   27.55    2.49   1
   0  -7   3   25.74    3.32   6
   0   7  -3   23.60    2.94   4
   0   7  -3   30.17    3.43   1
   0   7  -3   25.49    2.85   6
   0  -7   3   24.95    3.62   1
   1  -7   3    0.33    0.87   5
   1  -7   3    0.78    1.70   1
  -1   7  -3    0.98    1.01   1
  -1   7  -3    0.45    1.20   6
  -1   7  -3    0.14    1.49   1
   1  -7   3    0.45    0.88   1
   1  -7   3    2.98    1.59   6
   1  -7   3   -0.89    1.09   6
  -1   7  -3    0.60    1.15   6
   2  -7   3  102.03    7.63   1
   2  -7   3  129.90    6.71   6
  -2   7  -3  122.87    5.14   1
   2  -7   3  124.26    5.31   1
  -3   7  -3   45.01    4.08   6
   3  -7   3   38.30    4.08   6
   3  -7   3   39.05    3.05   5
  -3   7  -3   43.69    3.07   1
   3  -7   3   45.53    3.27   1
  -3   7  -3   42.05    3.35   6
   4  -7   3    1.04    1.47   5
   4  -7   3   -0.81    1.33   6
  -4   7  -3   -3.41    2.02   1
  -4   7  -3   -0.34    1.06   1
  -4   7  -3   -1.29    1.85   6
  -4   7  -3   -0.48    1.32   6
   4  -7   3    1.51    1.84   6
   4  -7   3   -0.28    1.03   1
  -5   7  -3   43.31    5.70   1
  -5   7  -3   32.69    3.22   1
  -5   7  -3   44.53    4.53   6
   5  -7   3   37.62    3.37   1
   5  -7   3   37.63    4.57   6
  -5   7  -3   35.88    3.41   6
   5  -7   3   35.47    3.66   5
   6  -7   3   11.81    3.53   1
  -6   7  -3   13.42    3.47   6
  -6   7  -3   15.55    2.56   1
   6  -7   3   13.60    3.02   6
  -6   7  -3   10.17    3.63   1
   6  -7   3    4.62    2.67   1
  -6   7  -3   14.75    2.53   6
   6  -7   3   16.02    3.11   5
   7  -7   3   -5.16    3.00   5
  -7   7  -3    0.23    2.24   1
   7  -7   3   -0.32    2.41   6
  -7   7  -3    2.14    3.36   6
  -7   7  -3   -2.88    2.15   6
   7  -7   3   -3.47    1.92   1
   7  -7   3    3.76    3.29   6
   7  -7   3   -2.70    3.27   1
  -7   7  -3    1.26    3.99   1
   8  -7   3    2.35    2.23   1
  -8   7  -3   -3.20    4.18   6
   8  -7   3    0.45    1.59   2
  -8   7  -3   12.25    5.33   1
  -8   7  -3    5.55    2.85   6
  -8   7  -3    3.61    3.12   1
   8  -7   3    0.11    2.99   6
   8  -7   3    3.55    4.19   5
  -8   7  -3    7.83    2.57   4
  -8  -6   3   -1.67    3.57   1
   8   6  -3    8.27    3.41   1
   8   6  -3    2.61    2.98   1
   8   6  -3   -0.04    3.32   6
  -8  -6   3    1.41    4.09   6
  -8  -6   3    0.45    4.53   5
  -8  -6   3    0.11    2.80   2
  -8  -6   3    2.28    5.93   6
  -8  -6   3    7.63    3.23   4
   8   6  -3    3.02    3.39   4
  -8  -6   3   -0.91    3.68   1
   8   6  -3    0.83    3.70   6
   8   6  -3    0.24    2.99   5
   7   6  -3    5.72    2.37   1
   7   6  -3    5.84    1.45   3
  -7  -6   3    9.94    3.76   5
  -7  -6   3    1.88    2.77   1
  -7  -6   3    3.87    2.85   1
   7   6  -3    4.71    2.61   4
  -7  -6   3   -3.47    4.16   6
  -7  -6   3    5.24    2.62   2
   7   6  -3    3.49    2.70   6
   7   6  -3   10.88    3.02   1
  -7  -6   3    7.45    2.61   4
  -7  -6   3    5.15    3.30   6
   7   6  -3   -2.57    2.50   6
   7   6  -3    2.13    2.52   5
  -6  -6   3    6.54    2.39   1
   6   6  -3    7.08    2.23   1
   6   6  -3   10.80    1.43   3
   6   6  -3    5.37    2.07   5
  -6  -6   3    7.13    2.15   4
  -6  -6   3    8.75    2.13   2
  -6  -6   3   -2.60    3.10   6
   6   6  -3    9.90    2.43   4
  -6  -6   3    5.63    2.72   5
  -6  -6   3    5.48    2.53   6
   6   6  -3    9.20    2.74   6
  -6  -6   3    4.75    2.17   1
   6   6  -3    3.88    1.74   1
   5   6  -3    5.11    1.66   1
  -5  -6   3    6.89    2.21   2
   5   6  -3    8.33    1.30   3
   5   6  -3    7.72    2.06   1
   5   6  -3    8.07    2.17   6
  -5  -6   3    6.31    2.20   1
   5   6  -3    7.65    2.18   6
   5   6  -3    5.51    1.66   5
   5   6  -3    6.92    1.92   4
  -5  -6   3    4.89    2.19   5
  -5  -6   3   -1.19    2.48   6
  -5  -6   3    8.92    1.91   4
  -5  -6   3    5.07    1.91   1
   4   6  -3   38.85    3.27   4
   4   6  -3   38.25    3.08   1
   4   6  -3   38.56    2.04   3
  -4  -6   3   34.32    3.47   5
  -4  -6   3   37.28    3.22   4
   4   6  -3   37.85    3.31   6
  -4  -6   3   34.52    3.46   1
   4   6  -3   37.47    3.39   6
   4   6  -3   31.12    4.01   1
  -4  -6   3   38.48    3.77   6
  -4  -6   3   39.43    3.64   1
   4   6  -3   37.61    2.73   5
  -4  -6   3   33.87    2.91   2
   3   6  -3  114.78    5.16   1
  -3  -6   3  113.93    5.74   1
   3   6  -3  119.67    5.53   1
  -3  -6   3  122.80    5.82   6
   3   6  -3  118.11    5.00   4
   3   6  -3  114.37    5.29   6
  -3  -6   3  117.13    5.68   1
   3   6  -3  113.69    3.87   3
   3   6  -3  114.06    5.44   6
  -3  -6   3  114.34    5.94   6
   3   6  -3  123.01    4.31   5
  -3  -6   3  122.02    4.90   5
   2   6  -3  188.57    7.05   6
   2   6  -3  194.04    7.48   6
  -2  -6   3  196.17    7.35   1
  -2  -6   3  201.81    7.97   6
  -2  -6   3  189.24    6.03   5
   2   6  -3  190.93    7.22   1
   2   6  -3  193.56    5.53   3
   2   6  -3  188.15    6.87   1
  -2  -6   3  193.41    7.61   1
   2   6  -3  200.01    6.69   4
  -2  -6   3  191.53    7.62   6
  -1  -6   3   45.40    3.46   1
  -1  -6   3   47.88    3.39   6
   1   6  -3   51.14    3.50   1
  -1  -6   3   51.56    3.63   6
   1   6  -3   46.04    2.81   6
   1   6  -3   46.14    2.80   1
   1   6  -3   51.78    3.33   6
  -1  -6   3   50.27    2.50   5
  -1  -6   3   49.56    3.16   1
   1   6  -3   45.76    3.13   4
   0   6  -3   52.93    3.55   1
   0  -6   3   51.92    3.27   6
   0  -6   3   52.82    3.76   1
   0   6  -3   51.11    3.01   6
   0   6  -3   52.26    3.45   6
   0   6  -3   53.17    2.90   1
   0   6  -3   47.88    3.13   4
   0  -6   3   56.57    3.77   6
   0  -6   3   53.07    3.02   1
   0  -6   3   57.78    2.38   5
   1  -6   3   11.39    2.15   6
   1  -6   3    8.37    1.49   6
  -1   6  -3   10.68    1.68   6
   1  -6   3    8.64    1.46   1
  -1   6  -3   11.31    1.53   1
  -1   6  -3    9.30    1.68   6
  -1   6  -3    9.51    1.89   1
   1  -6   3   11.39    2.13   1
   2  -6   3   29.44    2.93   6
  -2   6  -3   34.52    3.34   1
  -2   6  -3   29.06    2.19   1
   2  -6   3   32.40    2.57   6
  -2   6  -3   33.93    2.97   6
   2  -6   3   28.57    3.43   1
  -2   6  -3   31.95    2.49   6
   2  -6   3   34.78    2.39   1
   3  -6   3    8.87    1.88   6
   3  -6   3   11.30    1.66   1
  -3   6  -3    9.65    1.51   6
  -3   6  -3    8.79    2.24   1
   3  -6   3    7.46    1.34   5
  -3   6  -3    9.45    1.95   6
   3  -6   3   10.73    2.42   1
  -3   6  -3   10.70    1.60   1
  -4   6  -3   40.41    2.84   1
   4  -6   3   47.40    3.85   6
   4  -6   3   37.92    2.99   5
   4  -6   3   38.98    2.88   1
  -4   6  -3   37.66    3.80   6
  -4   6  -3   42.57    4.29   1
  -4   6  -3   39.35    3.03   6
   5  -6   3    7.31    1.94   5
   5  -6   3    2.77    1.87   6
  -5   6  -3    5.69    1.90   6
  -5   6  -3    4.91    1.47   1
   5  -6   3    5.18    1.35   1
  -5   6  -3    7.67    1.60   6
  -5   6  -3    6.91    2.47   1
  -6   6  -3    0.59    2.61   1
   6  -6   3    2.34    1.53   1
   6  -6   3   -0.01    1.56   6
  -6   6  -3    1.33    2.42   6
   6  -6   3    0.62    2.16   6
  -6   6  -3    3.02    1.65   1
  -6   6  -3    1.70    1.72   6
   6  -6   3    2.57    1.98   5
   7  -6   3    2.67    2.12   1
   7  -6   3    1.11    1.11   2
  -7   6  -3    7.47    3.59   1
  -7   6  -3    5.93    2.25   6
  -7   6  -3    5.04    2.05   1
   7  -6   3    4.57    2.95   1
   7  -6   3    6.03    2.87   6
  -7   6  -3    5.43    3.14   6
  -8   6  -3    0.60    4.49   1
  -8   6  -3   -0.13    1.72   4
   8  -6   3    0.10    2.26   6
  -8   6  -3   -1.21    2.43   6
   8  -6   3    2.61    3.11   5
   8  -6   3    0.74    2.87   1
  -8   6  -3   -0.06    3.67   6
   8  -6   3   -0.99    3.78   6
  -8   6  -3    0.45    2.36   1
   8  -6   3    1.67    2.06   1
   9  -6   3    5.78    4.08   5
  -9   6  -3    2.93    4.49   6
   9  -6   3   -3.28    3.13   6
   9  -6   3   -0.25    5.01   6
  -9   6  -3    3.06    5.43   1
   9  -6   3    4.93    2.71   1
  -9   6  -3   -0.74    3.39   1
  -9   6  -3    1.22    3.32   6
  -9  -5   3   11.44    3.86   4
  -9  -5   3   18.32    4.39   6
  -9  -5   3   12.97    5.70   5
   9   5  -3   13.17    3.74   1
   9   5  -3   11.94    4.06   5
   9   5  -3   13.42    4.00   4
   9   5  -3   12.97    4.56   6
  -9  -5   3   12.48    3.60   2
  -9  -5   3   12.19    4.64   1
  -9  -5   3    3.04    6.59   6
   8   5  -3    0.03    3.09   6
   8   5  -3    5.51    3.05   5
  -8  -5   3    3.70    2.30   2
  -8  -5   3    3.93    2.89   6
  -8  -5   3   -0.13    3.76   5
  -8  -5   3    1.35    2.61   4
   8   5  -3   -3.21    2.60   6
   8   5  -3    1.41    2.59   1
   8   5  -3    3.64    2.81   4
  -8  -5   3    5.78    3.35   1
  -8  -5   3   -2.14    2.85   1
  -8  -5   3    3.22    4.86   6
   8   5  -3    3.81    2.52   1
  -7  -5   3   31.63    5.11   2
  -7  -5   3   47.28    4.82   1
   7   5  -3   48.78    4.44   1
  -7  -5   3   55.19    5.09   6
   7   5  -3   54.20    4.44   4
  -7  -5   3   44.57    4.96   1
   7   5  -3   50.14    5.16   6
  -7  -5   3   50.24    5.85   5
   7   5  -3   45.51    4.72   1
   7   5  -3   44.06    4.30   5
  -7  -5   3   37.15    4.05   4
   7   5  -3   48.72    6.86   6
   6   5  -3    6.04    2.06   1
   6   5  -3    5.90    1.74   1
   6   5  -3    5.99    2.00   6
  -6  -5   3   -1.65    2.53   6
  -6  -5   3    6.64    1.99   1
  -6  -5   3    4.92    2.27   5
  -6  -5   3    8.45    2.29   1
  -6  -5   3   11.46    2.80   6
   6   5  -3    3.83    1.99   6
  -6  -5   3    6.90    1.84   2
   6   5  -3    5.03    1.84   4
  -6  -5   3    3.74    1.66   4
  -5  -5   3   57.08    5.06   6
  -5  -5   3   56.28    4.31   5
  -5  -5   3   61.08    3.79   4
   5   5  -3   67.01    4.18   6
  -5  -5   3   65.31    4.56   1
   5   5  -3   58.29    3.88   1
  -5  -5   3   65.88    3.49   2
   5   5  -3   60.84    3.64   5
  -5  -5   3   61.16    4.26   6
   5   5  -3   64.71    4.34   6
   5   5  -3   67.69    4.26   1
  -5  -5   3   56.84    4.08   1
   5   5  -3   63.65    2.40   3
   5   5  -3   65.78    3.80   4
   4   5  -3   22.87    2.13   5
  -4  -5   3   21.49    2.59   6
   4   5  -3   23.44    2.51   6
   4   5  -3   23.97    2.59   6
  -4  -5   3   20.16    2.31   4
   4   5  -3   23.27    2.66   1
   4   5  -3   22.11    1.47   3
   4   5  -3   22.16    2.53   4
  -4  -5   3   23.26    2.25   2
  -4  -5   3   21.60    2.54   1
  -4  -5   3   25.57    2.82   1
   4   5  -3   22.13    2.45   1
  -4  -5   3   23.38    2.75   5
  -4  -5   3   19.64    3.09   6
  -3  -5   3   10.29    1.56   4
  -3  -5   3    9.57    1.51   5
   3   5  -3   12.14    1.68   1
  -3  -5   3    9.20    1.83   6
   3   5  -3   11.44    1.36   3
   3   5  -3   11.39    1.41   5
  -3  -5   3   10.45    1.77   6
   3   5  -3   11.95    1.90   1
   3   5  -3   12.16    1.85   6
   3   5  -3   11.37    1.77   6
  -3  -5   3    9.09    1.50   1
   3   5  -3    9.77    1.51   4
  -3  -5   3    8.23    1.37   1
   2   5  -3   10.02    1.67   1
  -2  -5   3    7.64    1.47   6
  -2  -5   3    5.02    1.15   1
   2   5  -3    7.56    1.34   6
  -2  -5   3    9.02    1.55   1
   2   5  -3   11.37    1.60   4
   2   5  -3    6.29    1.10   1
   2   5  -3    9.55    1.12   5
  -2  -5   3    8.50    1.28   5
   2   5  -3    8.00    1.39   6
  -2  -5   3    8.18    1.62   6
   1   5  -3    0.28    0.52   1
   1   5  -3    0.03    0.75   6
  -1  -5   3    0.49    0.63   5
   1   5  -3   -0.25    0.64   6
  -1  -5   3    0.06    0.91   6
   1   5  -3   -0.48    0.89   1
  -1  -5   3   -0.15    0.62   1
  -1  -5   3   -0.71    0.77   1
   1   5  -3    0.49    0.91   4
  -1  -5   3   -0.76    0.77   6
   0  -5   3    0.99    0.50   1
   0   5  -3    2.17    0.98   4
   0   5  -3    2.83    0.84   6
   0   5  -3    2.88    0.90   6
   0   5  -3    3.15    1.05   1
   0   5  -3    2.88    0.73   1
   0  -5   3    2.91    1.06   6
   0  -5   3    1.63    0.96   6
   0  -5   3    3.18    0.65   5
   0  -5   3    3.74    1.29   1
   1  -5   3    5.65    1.29   6
   1  -5   3    6.11    1.03   1
  -1   5  -3    5.25    1.23   6
  -1   5  -3    6.21    1.00   1
   1  -5   3    6.16    1.18   6
  -1   5  -3    6.10    1.17   6
  -1   5  -3    5.05    1.28   1
   1  -5   3    5.97    1.45   1
  -2   5  -3   11.81    1.45   6
   2  -5   3   10.25    1.78   1
  -2   5  -3   13.42    1.86   6
   2  -5   3   11.02    1.45   6
  -2   5  -3   11.34    1.89   1
  -2   5  -3   11.57    1.33   1
   2  -5   3   12.20    1.41   5
   2  -5   3    8.31    1.25   1
   2  -5   3   12.55    1.88   6
  -3   5  -3  288.15    9.06   6
  -3   5  -3  289.07   10.01   1
   3  -5   3  290.74    9.05   6
   3  -5   3  299.75    8.84   1
   3  -5   3  286.54   10.16   1
   3  -5   3  284.89    8.11   5
  -3   5  -3  285.91   10.07   6
  -3   5  -3  280.95    8.68   1
   3  -5   3  293.90   10.18   6
   4  -5   3  111.72    5.87   1
  -4   5  -3  115.82    6.04   1
  -4   5  -3  113.07    4.60   1
  -4   5  -3  115.95    5.79   6
   4  -5   3  110.92    4.61   5
  -4   5  -3  110.27    4.75   6
   4  -5   3  115.33    4.66   1
   4  -5   3  109.30    5.59   6
   5  -5   3    0.74    1.00   6
   5  -5   3    2.16    1.31   5
  -5   5  -3    2.87    1.23   1
   5  -5   3    4.78    1.64   6
  -5   5  -3    4.70    2.42   1
  -5   5  -3    1.91    1.46   6
   5  -5   3    3.17    1.26   1
  -5   5  -3    2.62    1.11   6
   6  -5   3   12.37    1.94   1
  -6   5  -3    7.39    1.58   6
  -6   5  -3   10.31    1.88   1
  -6   5  -3   14.64    3.83   6
   6  -5   3   10.60    2.28   5
   6  -5   3    9.85    2.14   6
  -6   5  -3   11.00    2.86   1
  -7   5  -3    1.78    2.88   1
   7  -5   3   -1.24    1.64   6
  -7   5  -3    3.84    1.78   1
  -7   5  -3    5.43    2.64   6
   7  -5   3    2.71    1.79   1
   7  -5   3    0.65    2.74   6
   7  -5   3    3.47    2.24   5
  -7   5  -3    1.48    1.52   6
  -8   5  -3   44.25    6.03   1
  -8   5  -3   60.18    6.47   6
   8  -5   3   53.92    6.86   6
  -8   5  -3   56.37    3.98   4
   8  -5   3   53.89    5.51   1
   8  -5   3   62.67    5.65   5
  -8   5  -3   57.90    4.65   1
  -9   5  -3   24.00    4.01   6
  -9   5  -3   11.17    3.34   1
  -9   5  -3   25.54    4.95   6
   9  -5   3   14.40    4.09   5
   9  -5   3   24.88    4.38   1
  -9   5  -3   12.54    2.77   4
  -9   5  -3   18.50    6.47   1
   9  -5   3   11.59    4.74   6
  -9  -4   3   -3.97    3.89   5
  -9  -4   3    0.89    2.64   4
   9   4  -3   -1.91    2.89   4
  -9  -4   3   -6.76    5.15   6
   9   4  -3    0.18    3.74   6
  -9  -4   3    0.54    3.18   1
   9   4  -3   -2.22    3.32   5
  -9  -4   3    2.54    3.91   1
   9   4  -3   -0.71    3.27   1
  -9  -4   3    0.80    3.52   6
   9   4  -3    0.60    3.43   1
   9   4  -3    1.75    3.12   6
  -8  -4   3   40.51    4.29   4
  -8  -4   3   39.61    4.77   1
  -8  -4   3   39.40    5.41   1
   8   4  -3   43.27    5.53   6
   8   4  -3   40.55    4.46   5
   8   4  -3   46.76    4.71   4
  -8  -4   3   39.98    4.75   6
   8   4  -3   49.14    4.98   1
  -8  -4   3   44.38    3.92   2
  -8  -4   3   39.25    4.91   5
  -7  -4   3    2.15    1.52   2
   7   4  -3   -0.79    1.66   1
  -7  -4   3    0.20    3.03   6
  -7  -4   3    0.77    1.91   1
  -7  -4   3   -0.63    1.59   1
   7   4  -3   -0.79    1.80   5
  -7  -4   3   -3.01    2.27   5
   7   4  -3    1.06    1.90   4
   7   4  -3    0.56    1.80   6
  -7  -4   3    0.66    1.52   4
   7   4  -3    0.71    1.67   1
   7   4  -3    0.89    2.14   6
  -7  -4   3   -0.04    1.94   6
   7   4  -3    0.45    0.81   3
  -6  -4   3   28.88    3.14   1
   6   4  -3   28.92    3.00   4
  -6  -4   3   28.46    2.85   4
   6   4  -3   25.04    3.05   5
   6   4  -3   25.90    1.42   3
  -6  -4   3   27.54    4.00   6
  -6  -4   3   31.11    3.82   5
  -6  -4   3   23.91    2.49   2
   6   4  -3   31.46    3.50   6
   6   4  -3   17.74    3.04   1
  -6  -4   3   29.60    3.22   6
  -6  -4   3   23.89    3.43   1
   6   4  -3   32.18    3.06   6
   6   4  -3   23.51    3.54   1
   5   4  -3   21.23    2.38   6
  -5  -4   3   14.92    1.93   2
   5   4  -3   13.71    1.06   3
   5   4  -3   12.63    1.90   1
  -5  -4   3   15.13    2.33   5
   5   4  -3   15.64    2.02   5
  -5  -4   3   16.64    2.36   1
   5   4  -3   11.79    1.80   1
   5   4  -3   17.41    2.53   6
  -5  -4   3   12.83    1.83   4
  -5  -4   3   15.23    2.76   6
   5   4  -3   16.87    2.28   4
  -5  -4   3   14.36    2.11   6
  -5  -4   3   16.85    2.52   1
   4   4  -3  190.50    6.09   5
  -4  -4   3  192.14    6.90   1
   4   4  -3  191.77    6.25   4
  -4  -4   3  179.71    7.18   1
  -4  -4   3  201.13    7.28   6
  -4  -4   3  193.66    5.71   2
   4   4  -3  193.78    7.02   6
   4   4  -3  196.93    4.69   3
   4   4  -3  186.67    7.13   6
   4   4  -3  187.31    6.88   1
  -4  -4   3  188.39    7.65   6
  -4  -4   3  187.62    6.48   5
  -4  -4   3  187.68    6.39   4
   4   4  -3  190.05    6.79   1
  -3  -4   3   28.75    2.40   1
   3   4  -3   29.79    1.33   3
   3   4  -3   25.97    2.06   1
  -3  -4   3   29.61    1.89   2
   3   4  -3   29.59    2.23   6
   3   4  -3   28.03    1.80   5
  -3  -4   3   28.05    2.68   6
  -3  -4   3   29.65    2.30   1
  -3  -4   3   28.59    2.18   5
  -3  -4   3   24.77    2.02   4
   3   4  -3   29.40    2.26   6
   3   4  -3   30.96    2.33   1
   3   4  -3   28.48    2.18   4
  -3  -4   3   30.85    2.34   6
   2   4  -3   12.90    1.56   4
   2   4  -3   13.74    1.52   6
  -2  -4   3   15.17    1.59   1
  -2  -4   3   16.11    1.66   1
  -2  -4   3    9.53    1.34   4
   2   4  -3   14.02    1.51   6
  -2  -4   3   12.46    1.36   5
  -2  -4   3   14.35    1.74   6
   2   4  -3   13.42    1.69   1
   2   4  -3   12.71    1.04   5
  -2  -4   3   14.12    1.61   6
   1   4  -3   12.68    1.52   1
   1   4  -3   11.21    1.57   4
   1   4  -3   12.60    1.47   6
  -1  -4   3   13.68    1.06   5
  -1  -4   3   11.03    1.42   6
  -1  -4   3   14.66    1.59   1
  -1  -4   3   14.96    1.57   6
   1   4  -3   12.33    1.23   6
  -1  -4   3   12.20    1.27   1
   1   4  -3   13.00    1.24   1
   0  -4   3  171.41    5.61   6
   0  -4   3  168.50    5.41   1
   0   4  -3  172.61    5.34   1
   0  -4   3  178.52    4.20   5
   0   4  -3  169.41    5.88   6
   0   4  -3  162.45    5.41   4
   0  -4   3  174.00    6.00   1
   0   4  -3  169.03    5.48   6
   0   4  -3  169.73    5.75   1
   0  -4   3  169.27    6.07   6
  -1   4  -3  204.87    6.14   1
  -1   4  -3  212.24    6.88   1
  -1   4  -3  207.13    6.94   6
   1  -4   3  196.60    6.96   1
   1  -4   3  201.55    6.16   1
   1  -4   3  209.69    6.41   6
   1  -4   3  200.43    7.04   6
  -1   4  -3  212.82    6.39   6
  -2   4  -3   89.50    3.60   6
  -2   4  -3   91.61    4.29   1
  -2   4  -3   96.76    4.29   6
   2  -4   3   96.14    4.35   6
   2  -4   3   91.57    3.65   6
   2  -4   3   98.97    4.51   1
   2  -4   3   93.00    3.19   5
   2  -4   3   99.00    3.59   1
  -2   4  -3   97.23    3.55   1
  -3   4  -3  101.97    4.95   1
  -3   4  -3  102.70    4.75   6
   3  -4   3   94.58    3.77   1
   3  -4   3   98.87    4.57   6
  -3   4  -3  101.65    3.99   6
   3  -4   3   96.31    3.66   5
   3  -4   3   96.86    4.77   1
  -3   4  -3   98.92    3.81   1
   3  -4   3  101.29    3.97   6
   4  -4   3   51.20    2.71   1
   4  -4   3   50.94    2.93   5
  -4   4  -3   50.31    2.86   6
   4  -4   3   50.45    2.85   6
  -4   4  -3   49.61    3.48   6
  -4   4  -3   52.19    2.75   1
   4  -4   3   49.60    3.59   1
   4  -4   3   51.65    3.37   6
  -4   4  -3   51.34    4.07   1
  -5   4  -3   -1.34    1.75   1
  -5   4  -3   -0.18    1.24   6
   5  -4   3    1.62    0.90   1
   5  -4   3    1.23    1.36   6
   5  -4   3    0.20    0.52   2
  -5   4  -3   -0.51    0.76   6
   5  -4   3   -0.34    0.80   6
  -5   4  -3   -0.38    0.83   1
   5  -4   3   -0.80    1.19   1
   5  -4   3    1.30    1.25   5
  -6   4  -3   76.24    6.47   1
   7  -4   3    1.27    1.93   5
  -7   4  -3   -0.58    2.61   1
   7  -4   3    1.52    1.52   1
  -7   4  -3   -1.28    2.10   6
   7  -4   3    0.79    1.39   6
  -7   4  -3    0.67    1.41   1
   7  -4   3   -3.39    2.26   6
  -7   4  -3    1.05    1.55   6
  -8   4  -3   -3.86    2.64   6
   8  -4   3   -0.63    1.85   6
  -8   4  -3    0.80    1.57   4
   8  -4   3    1.13    2.64   5
  -8   4  -3   -1.20    1.84   6
  -8   4  -3   -0.05    3.52   1
   8  -4   3    0.43    1.87   1
   8  -4   3    1.87    2.51   1
  -8   4  -3    1.71    1.86   1
   8  -4   3   -0.67    2.86   6
  -9   4  -3   -0.71    2.31   1
   9  -4   3    1.04    2.43   6
   9  -4   3   -3.98    3.73   6
   9  -4   3    2.32    3.01   5
   9  -4   3   -0.79    3.29   1
  -9   4  -3    2.03    3.66   6
  -9   4  -3    2.55    2.58   6
  -9   4  -3    2.36    5.17   1
  -9   4  -3   -0.71    2.14   4
   9  -4   3    1.13    2.65   1
 -10   4  -3   -6.98    4.89   6
 -10   4  -3   -0.75    7.94   1
 -10   4  -3    6.50    3.41   1
  10  -4   3    7.43    3.50   1
 -10   4  -3    1.87    3.85   6
  10  -4   3    0.96    3.39   6
 -10  -3   3    4.75    3.84   6
  10   3  -3   12.43    4.85   6
  10   3  -3    8.68    4.09   6
  10   3  -3   15.36    4.29   1
  -9  -3   3   10.42    3.06   1
   9   3  -3   10.35    3.13   5
   9   3  -3    6.27    3.98   6
   9   3  -3   13.96    3.59   1
   9   3  -3    8.02    3.05   4
  -9  -3   3    6.81    2.52   4
  -9  -3   3   -1.28    5.02   6
   9   3  -3   11.25    3.24   1
  -9  -3   3    8.10    3.08   6
  -9  -3   3    3.41    3.84   5
  -9  -3   3    9.57    2.49   2
  -9  -3   3    9.17    3.32   1
  -8  -3   3    2.60    1.71   2
  -8  -3   3    5.74    2.06   6
   8   3  -3    8.63    2.47   1
   8   3  -3    4.04    3.11   6
  -8  -3   3    4.28    3.06   5
  -8  -3   3   -0.08    3.45   6
   8   3  -3    4.71    2.28   1
  -8  -3   3    3.25    2.64   1
  -8  -3   3    5.72    2.08   4
  -8  -3   3    3.64    2.21   1
   8   3  -3    4.91    2.19   4
   8   3  -3    7.74    2.39   5
  -7  -3   3   32.76    4.49   5
   7   3  -3   30.86    3.49   6
  -7  -3   3   28.73    3.08   4
   7   3  -3   28.67    3.27   4
  -7  -3   3   29.00    3.19   1
   7   3  -3   34.53    3.56   1
  -7  -3   3   33.62    2.85   2
   7   3  -3   35.95    3.86   1
   7   3  -3   33.93    4.18   6
   7   3  -3   34.63    3.47   5
  -7  -3   3   29.85    3.30   6
  -6  -3   3   10.25    1.91   6
   6   3  -3   10.94    2.03   6
   6   3  -3   14.43    2.37   1
  -6  -3   3    9.54    1.49   2
  -6  -3   3   10.27    2.31   5
   6   3  -3   11.05    2.08   6
  -6  -3   3   12.58    2.87   6
   6   3  -3    9.76    1.76   4
  -6  -3   3    7.25    1.67   1
   6   3  -3    7.35    1.52   1
  -6  -3   3    9.92    1.94   4
   6   3  -3   10.11    0.91   3
  -6  -3   3   11.77    2.30   1
   6   3  -3    8.81    1.70   5
  -5  -3   3   40.32    2.66   4
  -5  -3   3   36.78    2.29   2
  -5  -3   3   41.63    3.85   6
   5   3  -3   40.93    2.87   5
  -5  -3   3   38.88    3.25   5
  -5  -3   3   36.39    2.74   1
   5   3  -3   40.33    2.85   6
   5   3  -3   39.01    1.37   3
  -5  -3   3   39.91    3.22   1
   5   3  -3   39.41    3.04   1
   5   3  -3   36.60    2.67   4
   5   3  -3   38.76    2.83   1
  -5  -3   3   38.53    2.82   6
   5   3  -3   42.53    3.21   6
   4   3  -3   11.88    1.64   1
   4   3  -3   14.80    1.64   5
  -4  -3   3   15.25    1.73   1
   4   3  -3   12.76    0.77   3
  -4  -3   3   13.48    1.61   6
   4   3  -3   13.09    1.73   1
  -4  -3   3   13.08    1.58   4
  -4  -3   3   10.54    1.58   5
  -4  -3   3   12.08    1.97   6
   4   3  -3   13.98    1.89   6
  -4  -3   3   13.34    1.48   2
  -4  -3   3   13.86    1.82   1
   4   3  -3   14.24    1.70   4
   4   3  -3   14.21    1.71   6
   3   3  -3   27.48    1.97   1
  -3  -3   3   24.59    1.88   5
   3   3  -3   26.92    2.02   6
  -3  -3   3   27.05    1.90   1
  -3  -3   3   26.44    2.25   6
   3   3  -3   28.07    1.94   4
  -3  -3   3   27.41    1.96   6
  -3  -3   3   25.65    1.79   4
  -3  -3   3   26.85    1.64   2
   3   3  -3   27.30    1.70   5
  -3  -3   3   27.16    2.13   1
   3   3  -3   28.12    1.96   1
   3   3  -3   26.55    1.87   6
   3   3  -3   25.22    0.99   3
   2   3  -3    8.25    1.17   4
   2   3  -3   10.29    1.20   6
  -2  -3   3    7.95    1.10   1
  -2  -3   3    8.68    1.34   6
  -2  -3   3    7.75    1.16   4
  -2  -3   3    8.06    1.16   1
  -2  -3   3   11.62    1.20   6
   2   3  -3    8.71    1.15   1
   2   3  -3    8.07    1.09   6
  -2  -3   3    8.97    1.10   2
   2   3  -3    8.51    0.87   5
   2   3  -3    7.90    1.05   1
  -2  -3   3    8.33    1.08   5
  -1  -3   3  214.40    5.49   2
   1   3  -3  215.83    6.19   4
  -1  -3   3  204.12    6.40   1
   1   3  -3  218.31    5.09   5
   1   3  -3  218.01    6.57   6
   1   3  -3  214.65    6.40   6
   1   3  -3  218.86    6.37   1
  -1  -3   3  218.05    6.56   6
  -1  -3   3  216.56    5.23   5
  -1  -3   3  203.82    6.28   1
   1   3  -3  221.80    6.26   1
  -1  -3   3  209.98    6.63   6
   0   3  -3  100.22    3.41   6
   0   3  -3  103.00    3.33   1
   0  -3   3   97.81    3.70   1
   0  -3   3  105.91    3.53   6
   0   3  -3  102.79    3.71   6
   0  -3   3  103.14    3.41   1
   0   3  -3  104.61    3.65   1
   0  -3   3  100.08    3.79   6
   1  -3   3    3.26    0.79   1
  -1   3  -3    2.95    0.58   6
   1  -3   3    3.67    0.79   6
  -1   3  -3    2.67    0.49   1
   1  -3   3    3.24    0.63   6
  -1   3  -3    3.57    0.89   1
  -1   3  -3    2.58    0.63   6
   1  -3   3    3.98    0.52   5
   1  -3   3    3.40    0.57   1
  -2   3  -3    0.19    0.82   1
  -2   3  -3    0.47    0.43   6
   2  -3   3    0.31    0.43   6
   2  -3   3    0.71    0.78   1
   2  -3   3    0.30    0.36   1
   2  -3   3    0.71    0.44   5
   2  -3   3    0.40    0.56   6
  -2   3  -3    0.36    0.36   1
  -2   3  -3   -0.24    0.56   6
   3  -3   3    8.93    1.42   6
  -3   3  -3   11.14    1.55   6
  -3   3  -3   10.27    1.15   1
   3  -3   3   10.55    1.12   6
   3  -3   3   11.54    1.15   1
   3  -3   3   10.33    0.82   2
   3  -3   3    8.23    1.37   1
  -3   3  -3    6.68    1.43   1
  -3   3  -3   10.71    1.12   6
   3  -3   3   12.12    1.30   5
  -4   3  -3    5.31    1.36   5
   4  -3   3    5.69    1.12   6
   4  -3   3    5.07    1.13   5
   4  -3   3    5.68    0.67   2
  -4   3  -3    5.44    1.43   6
   4  -3   3    5.26    1.09   6
   4  -3   3    7.42    1.21   1
  -4   3  -3    5.30    0.94   1
  -4   3  -3    5.01    1.72   1
   4  -3   3    5.70    1.41   1
  -4   3  -3    5.45    1.03   6
   5  -3   3  116.20    4.53   1
   5  -3   3  115.45    4.80   5
   5  -3   3  111.53    5.59   6
  -5   3  -3  105.14    5.74   1
   5  -3   3  113.72    5.20   1
  -5   3  -3  111.62    5.49   6
  -5   3  -3  115.79    4.67   6
  -5   3  -3  108.66    4.46   1
  -5   3  -3  103.43    4.90   5
   5  -3   3  102.43    4.50   6
   6  -3   3   79.71    5.76   1
   6  -3   3   70.71    4.83   6
   6  -3   3   79.67    4.30   5
   6  -3   3   77.84    4.00   1
  -6   3  -3   78.35    3.94   1
  -6   3  -3   71.41    4.82   6
  -6   3  -3   71.41    5.28   1
  -6   3  -3   75.73    4.03   6
   7  -3   3    4.21    2.39   6
  -7   3  -3    6.30    1.37   4
  -7   3  -3    7.90    1.75   6
   7  -3   3    6.97    1.95   1
  -7   3  -3    7.87    2.39   6
  -7   3  -3    4.47    2.51   1
   7  -3   3   12.26    2.39   5
  -7   3  -3    5.83    1.46   1
  -8   3  -3   26.81    3.58   6
  -8   3  -3   19.09    4.13   1
   8  -3   3   28.09    4.18   6
  -8   3  -3   30.76    4.16   6
   8  -3   3   19.94    2.96   1
  -8   3  -3   27.24    3.37   1
   8  -3   3   31.35    4.14   5
  -8   3  -3   21.44    2.93   4
   9  -3   3    3.00    3.50   6
   9  -3   3   -2.35    2.59   1
  -9   3  -3    4.60    2.46   6
  -9   3  -3    4.11    2.32   1
  -9   3  -3    4.95    4.11   1
  -9   3  -3    3.16    1.96   4
   9  -3   3    4.46    3.00   5
  -9   3  -3    3.32    3.43   6
   9  -3   3    0.62    2.30   6
   9  -3   3    5.73    3.06   1
  10  -3   3    1.78    3.24   6
 -10   3  -3   -3.40    4.41   6
 -10   3  -3    2.56    3.49   1
 -10   3  -3    2.43    3.47   6
 -10   3  -3   -2.02    5.84   1
  10  -3   3   -0.16    3.27   1
 -10  -2   3   -4.84    3.35   1
  10   2  -3   -0.76    3.49   6
 -10  -2   3    9.23    6.86   1
  10   2  -3    2.29    3.53   1
 -10  -2   3   -1.77    3.30   6
  10   2  -3    1.51    3.48   1
 -10  -2   3   -2.59    4.64   6
  10   2  -3   -2.61    4.18   6
   9   2  -3    0.69    3.14   6
  -9  -2   3    6.00    2.68   6
  -9  -2   3    3.80    2.15   4
  -9  -2   3    1.95    2.36   1
   9   2  -3    4.34    2.63   1
   9   2  -3    0.10    2.43   6
   9   2  -3    7.52    3.01   5
   9   2  -3    6.34    2.43   4
   9   2  -3    2.64    2.89   1
  -8  -2   3    7.70    1.99   1
  -8  -2   3   13.01    2.47   6
  -8  -2   3    1.02    3.45   6
   8   2  -3   11.65    2.41   1
   8   2  -3   12.20    2.92   6
  -8  -2   3   11.20    3.26   5
   8   2  -3   11.71    2.66   1
  -8  -2   3   12.20    3.00   1
   8   2  -3   10.69    2.65   5
   8   2  -3   11.12    2.58   6
  -8  -2   3   11.60    2.09   4
  -8  -2   3   12.63    2.09   2
   8   2  -3   11.34    2.27   4
  -7  -2   3   62.16    4.62   1
  -7  -2   3   57.90    3.12   2
  -7  -2   3   53.17    4.95   5
   7   2  -3   57.37    4.76   6
   7   2  -3   52.97    3.75   4
  -7  -2   3   42.07    4.95   6
  -7  -2   3   53.14    3.77   1
   7   2  -3   55.84    4.11   5
  -7  -2   3   55.99    3.57   4
  -7  -2   3   58.36    4.03   6
   7   2  -3   58.24    4.08   6
  -6  -2   3    1.65    1.08   6
  -6  -2   3    1.53    1.23   1
   6   2  -3    2.99    1.53   6
  -6  -2   3    0.36    0.90   1
  -6  -2   3    0.66    1.26   5
   6   2  -3    2.13    1.14   1
  -6  -2   3    1.63    1.04   2
   6   2  -3    2.33    1.43   1
  -6  -2   3    1.89    1.97   6
   6   2  -3    1.43    1.32   5
   6   2  -3    1.80    1.10   4
   6   2  -3    0.05    1.22   6
  -6  -2   3    1.83    1.02   4
  -5  -2   3  193.82    6.99   6
   5   2  -3  190.22    7.42   6
  -5  -2   3  195.25    6.95   5
   5   2  -3  202.94    6.28   4
  -5  -2   3  195.81    6.78   1
   5   2  -3  189.84    6.74   1
   5   2  -3  205.03    7.09   6
   5   2  -3  194.63    6.64   5
   5   2  -3  186.81    7.17   1
  -5  -2   3  196.61    6.38   4
  -5  -2   3  195.99    7.52   1
  -5  -2   3  198.29    5.58   2
  -5  -2   3  202.40    8.06   6
  -4  -2   3    0.69    1.10   6
   4   2  -3    2.62    1.02   6
  -4  -2   3    0.54    0.89   5
  -4  -2   3    0.39    0.72   6
  -4  -2   3    1.71    0.77   1
  -4  -2   3    0.22    0.68   2
  -4  -2   3    0.96    0.66   4
   4   2  -3    1.39    0.82   1
   4   2  -3    2.67    0.84   6
   4   2  -3    1.53    0.80   1
   4   2  -3    0.10    0.74   5
   4   2  -3    1.50    0.84   4
  -4  -2   3    1.59    0.92   1
   3   2  -3   83.91    3.17   5
  -3  -2   3   78.39    2.75   2
   3   2  -3   86.85    3.17   4
   3   2  -3   80.73    3.23   1
  -3  -2   3   80.83    3.59   1
   3   2  -3   83.28    3.60   6
  -3  -2   3   81.95    3.35   6
  -3  -2   3   81.86    3.23   1
  -3  -2   3   76.61    3.08   4
   3   2  -3   81.98    3.47   1
  -3  -2   3   84.16    3.86   6
  -3  -2   3   79.92    3.24   5
   3   2  -3   85.45    3.39   6
   2   2  -3  131.50    3.66   2
  -2  -2   3  128.10    4.17   4
  -2  -2   3  135.85    4.69   6
  -2  -2   3  131.00    3.75   2
   2   2  -3  133.77    4.25   1
   2   2  -3  134.43    4.40   1
  -2  -2   3  137.68    4.45   6
   2   2  -3  133.16    3.89   5
  -2  -2   3  131.74    4.51   1
   2   2  -3  135.44    4.55   6
  -2  -2   3  135.37    3.96   5
   2   2  -3  135.10    4.40   6
   2   2  -3  140.21    4.23   4
   2   2  -3  140.04    2.93   3
  -2  -2   3  132.59    4.27   1
   1   2  -3    0.62    0.34   2
  -1  -2   3    0.54    0.32   1
  -1  -2   3    0.65    0.31   6
   1   2  -3    0.46    0.23   5
   1   2  -3    0.48    0.27   6
   1   2  -3    0.50    0.32   6
   1   2  -3    0.06    0.22   1
  -1  -2   3    0.04    0.35   6
   1   2  -3    0.35    0.46   4
   1   2  -3    0.73    0.39   1
  -1  -2   3    0.36    0.38   4
  -1  -2   3    0.07    0.31   1
  -1  -2   3    0.64    0.38   2
   0   2  -3   35.87    1.34   2
   0   2  -3   34.50    1.51   6
   0  -2   3   35.10    1.56   1
   0   2  -3   28.97    1.53   6
   0  -2   3   36.55    1.39   1
   0  -2   3   32.76    1.35   2
   0   2  -3   34.66    1.51   1
   0   2  -3   32.52    1.31   1
   0  -2   3   34.29    1.56   6
   1  -2   3  171.98    4.21   5
   1  -2   3  170.82    5.19   6
   1  -2   3  173.80    4.16   3
   1  -2   3  170.67    5.15   1
  -1   2  -3  169.85    5.17   6
  -1   2  -3  161.29    4.83   6
  -1   2  -3  170.32    4.28   5
  -1   2  -3  171.93    4.65   1
  -1   2  -3  176.06    5.12   1
   1  -2   3  174.80    4.16   2
   1  -2   3  169.43    4.65   1
   2  -2   3   40.48    1.70   1
   2  -2   3   40.98    2.08   6
   2  -2   3   40.94    1.35   2
   2  -2   3   41.74    2.17   1
   2  -2   3   37.91    1.72   5
  -2   2  -3   38.90    1.85   5
  -2   2  -3   40.04    2.13   6
  -2   2  -3   37.98    1.74   6
  -2   2  -3   40.98    2.31   1
  -2   2  -3   40.81    1.71   1
   2  -2   3   39.77    1.54   3
   3  -2   3   69.45    3.27   1
   3  -2   3   68.34    2.33   3
   3  -2   3   69.56    2.76   6
   3  -2   3   68.27    2.68   1
   3  -2   3   69.15    1.79   2
  -3   2  -3   63.70    2.70   6
  -3   2  -3   66.52    2.96   5
  -3   2  -3   67.74    3.48   1
  -3   2  -3   68.13    3.26   6
  -3   2  -3   67.64    2.67   1
   3  -2   3   65.18    2.80   5
  -4   2  -3  133.10    4.69   6
  -4   2  -3  128.86    5.32   6
   4  -2   3  131.26    3.85   3
  -4   2  -3  116.62    4.79   5
   4  -2   3  127.12    4.66   5
   4  -2   3  125.14    5.00   1
  -4   2  -3  126.48    4.48   1
   4  -2   3  131.73    5.38   6
   4  -2   3  129.44    4.64   6
   4  -2   3  130.51    4.50   1
  -4   2  -3  132.39    5.66   1
   5  -2   3  132.54    4.14   3
   5  -2   3  138.88    5.35   5
   5  -2   3  132.57    5.86   6
   5  -2   3  140.27    5.03   1
  -5   2  -3  129.13    6.28   1
  -5   2  -3  131.48    4.96   1
  -5   2  -3  136.04    5.20   6
  -5   2  -3  127.95    5.47   5
   5  -2   3  133.53    5.14   6
  -5   2  -3  129.70    5.82   6
   5  -2   3  134.96    5.59   1
   6  -2   3   21.18    2.31   1
  -6   2  -3   19.06    2.13   6
   6  -2   3   19.18    2.51   5
   6  -2   3   19.01    2.89   6
  -6   2  -3   17.79    2.14   1
  -6   2  -3   14.41    2.38   5
  -6   2  -3   17.79    1.82   4
   6  -2   3   18.76    2.59   1
  -6   2  -3   18.01    3.22   1
  -6   2  -3   16.03    2.66   6
  -7   2  -3    6.96    2.95   1
  -7   2  -3    6.39    3.83   5
  -7   2  -3    8.36    1.65   6
   7  -2   3   10.39    2.40   5
   7  -2   3    9.34    2.17   6
  -7   2  -3    7.81    1.41   4
  -7   2  -3   10.85    1.91   1
   7  -2   3   12.33    2.17   1
  -8   2  -3   25.82    3.89   6
  -8   2  -3   21.69    3.08   1
   8  -2   3   19.02    4.29   1
  -8   2  -3   27.29    2.90   4
   8  -2   3   30.64    4.48   6
  -8   2  -3   23.81    3.43   6
  -8   2  -3   22.42    4.36   1
  -8   2  -3   26.81    4.23   5
   8  -2   3   24.17    3.34   5
  -9   2  -3    0.50    1.84   4
  -9   2  -3   -0.30    2.23   6
   9  -2   3    3.64    3.22   6
   9  -2   3    3.91    2.92   1
  -9   2  -3    1.14    4.23   1
  -9   2  -3    0.89    3.21   6
  -9   2  -3   -0.53    3.47   5
  -9   2  -3   -1.51    2.02   1
   9  -2   3   -2.49    2.29   1
   9  -2   3    0.27    2.81   5
   9  -2   3    2.37    2.28   6
 -10   2  -3   11.99    3.60   1
 -10   2  -3   18.73    3.70   6
 -10   2  -3   26.56    7.16   1
 -10   2  -3   13.33    4.73   6
 -10  -1   3   10.09    3.74   6
  10   1  -3   17.93    4.32   5
 -10  -1   3   12.52    6.61   1
  10   1  -3   13.89    4.98   6
 -10  -1   3   10.95    4.93   6
  10   1  -3    7.70    3.53   1
 -10  -1   3    9.04    3.03   4
 -10  -1   3   13.10    3.45   1
  10   1  -3   11.00    3.31   1
   9   1  -3    2.67    2.13   1
   9   1  -3    6.16    3.42   6
  -9  -1   3    2.85    4.92   1
  -9  -1   3   -1.32    3.74   6
  -9  -1   3    3.88    2.26   1
   9   1  -3    1.55    2.06   1
  -9  -1   3    1.26    2.08   4
   9   1  -3    7.72    3.23   5
  -9  -1   3    5.85    2.23   6
   9   1  -3   -0.65    2.21   6
   8   1  -3    0.77    1.71   4
   8   1  -3    1.53    2.11   1
   8   1  -3    0.90    2.10   5
   8   1  -3    1.14    2.27   6
  -8  -1   3    1.29    2.49   6
  -8  -1   3   -0.03    1.54   4
   8   1  -3   -0.01    1.89   6
   8   1  -3   -0.42    1.71   1
  -8  -1   3   -0.27    3.21   1
  -8  -1   3   -1.08    1.52   1
  -7  -1   3    4.66    1.42   6
   7   1  -3    5.44    1.66   6
  -7  -1   3    1.98    1.36   1
   7   1  -3    2.77    2.04   4
  -7  -1   3    3.25    1.30   4
   7   1  -3    4.10    1.72   1
   7   1  -3    3.49    2.00   6
   7   1  -3    5.49    1.66   1
   7   1  -3    5.63    1.75   5
   6   1  -3  121.26    5.33   6
  -6  -1   3  118.24    5.06   1
  -6  -1   3  116.97    4.74   4
   6   1  -3  123.89    4.72   4
  -6  -1   3  121.19    5.29   6
  -6  -1   3  121.88    6.57   6
  -6  -1   3  124.87    4.16   2
   6   1  -3  123.87    5.55   5
   6   1  -3  125.09    5.82   1
   6   1  -3  128.38    5.20   1
  -6  -1   3  118.68    5.78   1
   6   1  -3  121.30    5.96   6
  -5  -1   3   49.86    3.83   6
  -5  -1   3   51.23    2.88   6
   5   1  -3   53.82    3.05   6
  -5  -1   3   51.11    2.40   2
  -5  -1   3   47.68    2.60   4
   5   1  -3   48.75    3.39   6
   5   1  -3   50.69    2.67   4
  -5  -1   3   47.46    2.75   1
   5   1  -3   50.51    3.26   1
   5   1  -3   49.16    2.82   1
   5   1  -3   52.10    3.19   5
   5   1  -3   51.10    2.07   2
  -5  -1   3   53.28    3.33   1
   4   1  -3   19.72    2.00   6
  -4  -1   3   18.24    1.54   1
  -4  -1   3   21.33    2.33   6
  -4  -1   3   18.51    1.49   2
   4   1  -3   21.11    1.24   2
  -4  -1   3   21.13    1.62   6
   4   1  -3   20.25    1.85   5
  -4  -1   3   17.60    1.48   4
   4   1  -3   20.15    1.65   4
  -4  -1   3   19.31    1.88   1
   4   1  -3   18.55    1.65   6
   4   1  -3   18.50    1.63   1
   3   1  -3   17.86    1.45   5
   3   1  -3   19.36    1.57   1
   3   1  -3   19.18    1.64   6
  -3  -1   3   16.85    1.26   6
  -3  -1   3   18.53    1.57   1
  -3  -1   3   19.38    1.36   4
   3   1  -3   18.29    1.11   2
  -3  -1   3   18.11    1.33   1
   3   1  -3   19.29    1.42   6
  -3  -1   3   17.17    1.76   6
   3   1  -3   18.37    1.32   4
  -3  -1   3   18.34    1.27   2
   3   1  -3   18.63    1.34   1
  -2  -1   3  115.97    4.15   6
   2   1  -3  118.68    3.65   5
   2   1  -3  117.20    3.61   4
  -2  -1   3  122.93    3.70   4
   2   1  -3  120.06    3.30   2
   2   1  -3  125.25    4.11   6
  -2  -1   3  119.42    4.00   1
   2   1  -3  115.53    3.91   1
  -2  -1   3  117.17    3.78   6
   2   1  -3  122.63    3.82   6
   2   1  -3  119.50    3.68   1
  -2  -1   3  120.65    3.38   2
  -2  -1   3  121.52    3.69   1
   1   1  -3 2349.89   59.33   6
   1   1  -3 2428.42   58.17   1
  -1  -1   3 2214.79   49.35   2
   1   1  -3 2365.05   57.67   1
  -1  -1   3 2422.06   57.77   1
  -1  -1   3 2403.32   59.12   6
  -1  -1   3 2392.50   56.42   4
   1   1  -3 2424.08   56.66   4
  -1  -1   3 2453.54   49.64   3
   1   1  -3 2306.28   50.45   2
  -1  -1   3 2347.31   57.11   1
   1   1  -3 2385.33   59.95   6
   0   1  -3   40.37    1.25   6
   0  -1   3   41.47    1.48   2
   0   1  -3   40.16    1.22   1
   0   1  -3   39.98    1.16   1
   0  -1   3   40.95    1.27   1
   0   1  -3   40.43    1.40   2
   0  -1   3   39.72    1.22   6
   0   1  -3   40.22    1.21   6
   0  -1   3   43.01    1.29   3
   0  -1   3   38.73    1.27   6
   0   1  -3   36.64    1.58   4
  -1   1  -3  703.86   17.66   6
   1  -1   3  728.35   15.86   5
  -1   1  -3  707.97   17.25   1
  -1   1  -3  682.53   16.96   1
  -1   1  -3  692.53   15.90   5
   1  -1   3  719.35   17.40   6
   1  -1   3  718.84   17.19   1
   1  -1   3  719.09   15.17   3
  -1   1  -3  714.62   17.44   6
   1  -1   3  693.18   14.93   2
  -1   1  -3  704.22   14.89   2
  -2   1  -3  236.75    7.17   6
   2  -1   3  258.48    6.66   1
   2  -1   3  261.20    6.05   3
  -2   1  -3  254.70    7.18   1
  -2   1  -3  251.77    6.90   6
  -2   1  -3  247.78    6.65   5
   2  -1   3  255.58    7.01   1
  -2   1  -3  249.42    6.65   1
   2  -1   3  248.89    7.21   6
   2  -1   3  247.16    6.53   5
  -2   1  -3  257.31    5.51   2
   3  -1   3  224.27    6.39   5
  -3   1  -3  226.43    7.09   6
  -3   1  -3  225.35    6.37   1
  -3   1  -3  223.14    6.58   5
  -3   1  -3  211.91    6.52   6
   3  -1   3  217.54    5.60   3
   3  -1   3  218.00    6.75   6
   3  -1   3  222.39    6.35   1
  -3   1  -3  221.15    7.07   1
  -3   1  -3  229.22    4.70   2
   3  -1   3  222.16    6.82   1
   3  -1   3  228.21    7.09   6
  -4   1  -3   -0.23    0.74   6
   4  -1   3   -0.01    0.57   6
   4  -1   3   -0.43    0.68   5
  -4   1  -3    0.17    0.56   6
   4  -1   3    0.48    0.57   1
  -4   1  -3   -0.61    1.03   1
  -4   1  -3    0.34    0.96   5
   4  -1   3    0.01    0.61   1
   4  -1   3   -0.21    0.80   6
   4  -1   3   -0.39    0.51   3
  -4   1  -3   -0.36    0.42   1
  -5   1  -3   47.57    2.36   4
   5  -1   3   46.34    2.69   1
  -5   1  -3   45.14    3.78   1
   5  -1   3   45.24    2.14   3
   5  -1   3   48.85    2.81   6
  -5   1  -3   45.76    3.19   6
   5  -1   3   46.42    2.97   5
  -5   1  -3   46.95    2.71   6
  -5   1  -3   41.05    3.18   5
  -5   1  -3   44.32    2.59   1
   5  -1   3   44.52    3.00   1
   5  -1   3   45.73    3.20   6
  -6   1  -3   95.15    5.28   6
  -6   1  -3   92.74    4.31   1
   6  -1   3  103.02    4.53   1
  -6   1  -3   96.02    4.49   6
  -6   1  -3  101.11    3.97   4
   6  -1   3   97.70    3.55   3
  -6   1  -3   94.98    5.18   5
  -6   1  -3   92.30    5.69   1
   6  -1   3   98.92    5.19   6
   6  -1   3  100.99    5.03   1
  -7   1  -3   12.63    2.11   6
  -7   1  -3   15.19    2.30   1
   7  -1   3   12.31    1.64   3
  -7   1  -3   14.44    1.91   4
   7  -1   3   13.84    2.37   5
   7  -1   3   12.94    2.52   6
  -7   1  -3   17.78    3.55   1
  -7   1  -3   13.30    2.78   5
   7  -1   3   17.30    2.46   1
  -8   1  -3    1.54    2.64   5
  -8   1  -3   -1.33    1.43   1
   8  -1   3   -1.52    1.72   1
   8  -1   3   -1.30    2.10   1
   8  -1   3    0.18    2.49   6
   8  -1   3   -1.41    1.69   6
  -8   1  -3    1.18    2.23   6
  -8   1  -3    0.11    1.78   6
   8  -1   3    3.97    2.00   5
  -8   1  -3   -0.26    1.47   4
  -8   1  -3    1.49    3.28   1
  -9   1  -3   27.27    3.97   4
  -9   1  -3   23.77    4.62   5
  -9   1  -3   23.92    3.29   6
   9  -1   3   22.59    3.43   1
   9  -1   3   24.17    3.62   5
   9  -1   3   22.51    3.91   6
  -9   1  -3   28.02    3.79   1
  -9   1  -3   19.93    4.85   1
  -9   1  -3   24.85    4.28   6
  10  -1   3    3.74    3.21   1
 -10   1  -3    9.30    4.62   6
 -10   1  -3    5.43    5.74   1
 -10   1  -3   -2.60    3.02   1
  10  -1   3    0.35    3.26   6
 -10   1  -3    1.15    4.87   5
 -10   1  -3    1.52    3.18   6
 -10   1  -3    1.24    2.85   4
  10   0  -3   -2.63    2.58   1
 -10   0   3    0.99    3.01   1
 -10   0   3    0.93    2.57   4
  10   0  -3   -3.35    3.01   6
 -10   0   3    6.61    6.08   1
 -10   0   3    4.32    3.13   6
 -10   0   3    4.52    4.64   6
  10   0  -3    6.29    3.93   5
  10   0  -3   -0.36    4.56   6
  10   0  -3    1.39    3.36   1
   9   0  -3   -0.02    3.20   6
   9   0  -3    2.86    2.61   1
  -9   0   3    1.47    2.13   6
  -9   0   3   -1.70    1.90   1
  -9   0   3    0.34    4.22   1
  -9   0   3   -2.66    3.08   6
   9   0  -3   -0.80    2.20   6
   9   0  -3    2.37    1.98   1
   9   0  -3    0.34    2.71   5
  -9   0   3    1.28    2.15   4
   8   0  -3    4.95    2.55   6
  -8   0   3    7.52    2.03   1
   8   0  -3    6.58    1.90   6
   8   0  -3    5.89    2.06   5
   8   0  -3    7.16    1.95   1
  -8   0   3    8.44    3.14   6
  -8   0   3    2.41    3.18   1
  -8   0   3   -2.04    2.33   6
   8   0  -3    5.74    2.13   1
   7   0  -3   67.49    4.03   1
   7   0  -3   67.42    4.52   5
  -7   0   3   72.91    4.13   6
   7   0  -3   69.79    4.24   6
   7   0  -3   71.68    3.83   4
   7   0  -3   69.92    2.68   2
  -7   0   3   62.42    6.10   1
   7   0  -3   76.71    4.93   1
  -7   0   3   64.63    5.07   6
  -7   0   3   56.06    4.50   1
   7   0  -3   70.47    5.08   6
   6   0  -3  199.10    7.75   1
   6   0  -3  195.51    7.15   6
  -6   0   3  199.32    7.18   6
   6   0  -3  201.91    6.36   4
  -6   0   3  187.96    6.79   1
   6   0  -3  186.98    7.11   5
   6   0  -3  196.59    8.07   6
   6   0  -3  189.01    6.80   1
  -6   0   3  187.47    7.91   6
   6   0  -3  182.99    5.13   2
  -6   0   3  190.61    8.39   1
  -6   0   3  185.28    6.32   4
  -5   0   3   49.98    2.60   4
   5   0  -3   55.28    3.25   5
   5   0  -3   52.43    2.65   4
   5   0  -3   51.19    2.86   1
  -5   0   3   52.66    2.93   6
   5   0  -3   55.08    3.01   6
   5   0  -3   50.80    3.44   6
   5   0  -3   50.96    3.18   1
   5   0  -3   48.86    2.07   2
  -5   0   3   51.18    2.81   1
  -5   0   3   51.48    3.98   1
  -5   0   3   49.41    3.45   6
   4   0  -3   92.66    2.99   2
  -4   0   3   91.96    3.44   4
  -4   0   3  102.58    3.91   6
   4   0  -3   97.37    4.03   5
  -4   0   3   99.75    4.47   6
   4   0  -3   94.96    3.73   1
  -4   0   3   92.96    3.68   1
   4   0  -3   98.21    3.88   6
   4   0  -3   97.74    4.23   1
   4   0  -3  102.60    4.57   6
   4   0  -3  100.66    3.51   4
  -4   0   3   95.52    4.66   1
   3   0  -3   12.58    1.32   5
   3   0  -3    9.63    1.05   1
   3   0  -3   10.36    1.08   4
  -3   0   3   10.76    1.02   4
   3   0  -3   12.43    1.13   6
   3   0  -3   10.53    1.22   1
  -3   0   3   11.55    1.74   1
  -3   0   3   10.32    0.99   1
   3   0  -3   10.91    1.33   6
  -3   0   3   10.96    1.04   6
   3   0  -3   10.86    0.91   2
  -3   0   3   10.19    1.30   6
  -2   0   3  300.23    7.84   1
  -2   0   3  296.85    8.48   6
  -2   0   3  287.25    7.51   4
   2   0  -3  293.81    8.21   1
   2   0  -3  300.76    7.50   4
  -2   0   3  308.27    6.59   3
  -2   0   3  303.42    8.41   1
   2   0  -3  293.97    7.01   2
   2   0  -3  293.90    8.51   6
  -2   0   3  296.52    8.06   6
   2   0  -3  303.05    8.08   6
   2   0  -3  298.39    7.82   1
   1   0  -3   16.97    0.82   6
   1   0  -3   17.19    0.91   4
  -1   0   3   19.75    1.19   1
   1   0  -3   18.46    1.03   2
   1   0  -3   18.11    1.01   6
  -1   0   3   18.98    1.01   6
   1   0  -3   16.53    0.79   1
  -1   0   3   17.36    0.79   1
  -1   0   3   17.68    0.89   4
  -1   0   3   18.34    0.80   3
  -1   0   3   17.55    0.82   6
   0   0  -3 1675.74   39.60   6
   0   0  -3 1529.13   37.30   4
   0   0   3 1616.21   38.31   1
   0   0   3 1553.84   39.29   6
   0   0   3 1681.13   39.43   6
   0   0   3 1617.56   33.56   3
   0   0   3 1617.99   38.49   1
   0   0  -3 1628.17   38.57   1
   0   0  -3 1628.01   38.42   1
   0   0  -3 1564.82   39.46   6
  -1   0  -3    7.77    0.54   6
  -1   0  -3    7.71    0.53   1
   1   0   3    7.17    0.70   5
   1   0   3    8.21    0.55   6
  -1   0  -3    7.31    0.86   5
   1   0   3    8.29    0.66   3
  -1   0  -3    7.51    0.56   1
   1   0   3    8.50    0.51   6
  -1   0  -3    8.71    0.68   6
   1   0   3    7.91    0.55   1
  -2   0  -3   44.63    1.98   1
  -2   0  -3   42.20    2.09   5
  -2   0  -3   43.60    1.88   6
  -2   0  -3   43.09    2.09   6
   2   0   3   42.59    1.92   6
   2   0   3   48.28    1.97   1
   2   0   3   46.61    1.73   3
   2   0   3   47.00    1.78   1
   2   0   3   41.81    1.93   5
  -2   0  -3   42.43    1.73   1
   3   0   3  460.66   11.88   1
  -3   0  -3  450.88   11.86   1
   3   0   3  462.19   10.48   3
  -3   0  -3  430.25   11.64   5
   3   0   3  458.38   11.54   5
  -3   0  -3  460.03   12.27   6
   3   0   3  458.10   12.60   6
  -3   0  -3  456.01   12.38   1
  -3   0  -3  429.17   12.74   6
   3   0   3  442.04   12.23   1
  -3   0  -3  488.53   11.15   4
   3   0   3  451.73   12.35   6
  -4   0  -3 1249.35   31.14   1
  -4   0  -3 1235.00   32.91   6
   4   0   3 1289.66   31.81   1
  -4   0  -3 1263.45   32.11   6
   4   0   3 1239.20   29.31   5
  -4   0  -3 1243.37   29.39   4
   4   0   3 1299.18   32.10   6
  -4   0  -3 1229.49   31.85   1
  -4   0  -3 1239.21   29.61   5
   4   0   3 1272.29   27.18   3
   4   0   3 1266.65   32.62   6
   4   0   3 1284.33   31.16   1
  -5   0  -3   23.99    2.67   5
  -5   0  -3   21.38    1.89   1
  -5   0  -3   21.40    1.70   4
   5   0   3   24.60    1.63   3
  -5   0  -3   22.14    1.94   6
   5   0   3   23.26    2.17   1
   5   0   3   22.24    2.01   6
  -5   0  -3   24.75    2.28   1
  -5   0  -3   23.65    2.79   6
   5   0   3   21.82    2.04   1
   5   0   3   20.57    2.19   5
   5   0   3   21.76    2.26   6
   6   0   3    0.90    1.21   6
   6   0   3    0.65    1.11   1
  -6   0  -3   -0.48    0.95   1
   6   0   3   -0.16    0.67   3
  -6   0  -3   -1.09    1.75   6
  -6   0  -3    0.11    0.84   4
   6   0   3   -2.34    1.25   5
  -6   0  -3   -1.58    1.50   5
   6   0   3    0.11    0.95   6
  -6   0  -3   -0.47    0.97   6
   6   0   3    1.01    1.14   1
  -7   0  -3  168.03    6.70   1
  -7   0  -3  169.80    7.66   5
   7   0   3  160.69    5.24   3
  -7   0  -3  172.70    8.54   1
   7   0   3  164.37    6.69   1
  -7   0  -3  165.35    7.76   6
  -7   0  -3  149.20    6.09   4
  -8   0  -3    1.15    1.46   4
   8   0   3    0.42    1.14   3
  -8   0  -3    2.04    1.78   6
  -8   0  -3    0.90    2.25   6
  -8   0  -3    0.65    1.90   1
  -8   0  -3    0.24    3.41   1
  -8   0  -3    0.83    2.91   5
   8   0   3   -0.02    2.16   6
   8   0   3    1.66    1.96   6
   8   0   3    2.03    2.15   5
   8   0   3   -0.25    1.68   1
   8   0   3    0.71    1.85   1
   9   0   3   -0.08    2.26   1
  -9   0  -3    6.79    3.44   6
   9   0   3   -0.76    2.54   6
   9   0   3    0.38    2.19   1
  -9   0  -3    1.82    3.91   5
  -9   0  -3   -2.46    4.03   1
  -9   0  -3    0.83    2.18   1
   9   0   3   -5.78    2.69   5
  -9   0  -3   -1.74    2.22   4
  -9   0  -3    3.00    2.41   6
   9   0   3    1.65    3.11   6
   9   0   3    0.99    1.32   3
 -10   0  -3   13.82    3.91   6
 -10   0  -3   12.91    3.72   1
 -10   0  -3    9.59    3.18   4
 -10   0  -3    9.78    5.38   5
 -10   0  -3   -4.23    4.82   6
 -10   0  -3    4.98    6.08   1
  10   0   3    2.43    3.41   1
  10   0   3   -3.12    3.49   6
 -10   1   3   22.64    7.45   1
  10  -1  -3   15.42    4.32   5
 -10   1   3   10.87    3.00   4
  10  -1  -3   20.25    3.74   1
 -10   1   3    5.61    4.40   6
  10  -1  -3    8.98    4.61   6
 -10   1   3   10.70    3.15   1
  10  -1  -3   16.55    4.42   1
 -10   1   3   11.34    3.45   6
   9  -1  -3   84.10    6.96   5
  -9   1   3   71.38    4.94   4
   9  -1  -3   75.52    7.26   6
  -9   1   3   80.15    9.61   1
   9  -1  -3   75.71    6.51   1
  -9   1   3   72.64    5.17   6
  -9   1   3   80.84    5.54   1
   9  -1  -3   75.57    5.52   1
   8  -1  -3    2.75    2.18   1
   8  -1  -3    4.96    1.86   6
  -8   1   3   -1.34    2.24   6
  -8   1   3    3.55    3.92   1
  -8   1   3    3.47    1.69   1
   8  -1  -3    3.41    1.68   1
   8  -1  -3    1.79    2.39   6
  -7   1   3   26.90    2.71   6
   7  -1  -3   25.57    3.35   1
   7  -1  -3   29.70    1.89   2
  -7   1   3   29.82    3.50   6
   7  -1  -3   29.48    3.89   6
  -7   1   3   33.16    4.74   1
   7  -1  -3   25.22    2.91   6
   7  -1  -3   25.17    2.67   1
  -7   1   3   27.49    2.82   1
   6  -1  -3   68.04    4.31   1
  -6   1   3   67.15    3.30   4
   6  -1  -3   66.50    4.50   6
   6  -1  -3   65.09    2.62   2
   6  -1  -3   73.06    4.18   5
  -6   1   3   70.54    3.63   1
   6  -1  -3   63.75    3.64   6
   6  -1  -3   70.89    3.63   1
  -6   1   3   70.28    4.63   6
  -6   1   3   66.23    5.23   1
  -6   1   3   70.33    3.72   6
  -5   1   3  254.72    8.15   1
  -5   1   3  266.10    9.42   6
   5  -1  -3  254.10    6.63   2
   5  -1  -3  257.81    8.95   1
  -5   1   3  269.20    8.50   6
   5  -1  -3  252.88    8.08   1
   5  -1  -3  271.84    8.53   6
  -5   1   3  249.51    7.50   4
   5  -1  -3  263.36    9.43   6
   5  -1  -3  268.08    7.55   4
  -5   1   3  264.35    9.62   1
   4  -1  -3  418.45   12.74   6
   4  -1  -3  406.16   12.14   1
  -4   1   3  418.00   12.67   1
   4  -1  -3  420.23   11.82   6
  -4   1   3  409.76   10.68   4
   4  -1  -3  406.83    9.72   2
   4  -1  -3  417.47   11.41   1
   4  -1  -3  417.37   11.41   5
   4  -1  -3  432.73   10.68   4
  -4   1   3  419.46   11.81   6
  -4   1   3  404.34   12.59   6
  -4   1   3  403.51   11.38   1
   3  -1  -3   55.86    2.97   1
  -3   1   3   48.24    2.04   4
   3  -1  -3   52.36    2.11   4
  -3   1   3   49.80    2.82   6
  -3   1   3   49.22    2.30   6
   3  -1  -3   51.45    2.28   1
  -3   1   3   53.37    3.15   1
  -3   1   3   53.55    2.32   1
   3  -1  -3   52.70    2.79   6
   3  -1  -3   54.08    2.43   6
  -2   1   3  539.48   13.67   6
   2  -1  -3  511.42   13.91   1
  -2   1   3  522.44   14.03   1
  -2   1   3  524.46   13.24   1
   2  -1  -3  513.98   13.60   6
  -2   1   3  515.35   14.23   6
  -2   1   3  511.55   12.47   4
   2  -1  -3  533.45   14.23   6
   2  -1  -3  534.70   13.24   1
   2  -1  -3  533.91   12.45   4
  -1   1   3  179.09    4.97   6
  -1   1   3  186.75    4.46   3
  -1   1   3  175.67    4.82   1
   1  -1  -3  183.65    4.41   4
   1  -1  -3  176.62    4.97   6
   1  -1  -3  174.76    5.34   1
   1  -1  -3  174.62    4.81   1
  -1   1   3  176.45    5.32   1
  -1   1   3  171.55    4.43   4
   0   1   3  990.26   21.10   3
   0   1   3  963.43   23.64   1
   0  -1  -3 1015.93   22.46   4
   0  -1  -3  970.43   24.34   6
   0  -1  -3 1003.36   23.70   1
   0  -1  -3  990.08   24.02   1
   0   1   3  971.99   24.30   6
   0   1   3  998.96   23.90   1
   0  -1  -3  988.03   24.66   6
   0   1   3  987.41   24.54   6
  -1  -1  -3  394.34    8.75   4
  -1  -1  -3  371.35   10.02   6
  -1  -1  -3  378.22    9.77   1
   1   1   3  375.41    9.91   6
   1   1   3  362.88    9.64   1
  -1  -1  -3  389.69    9.41   5
   1   1   3  377.65    9.69   1
   1   1   3  384.22    8.76   3
   1   1   3  402.26    9.37   5
  -1  -1  -3  365.64   10.05   6
  -1  -1  -3  383.05    9.80   1
   2   1   3  571.32   14.36   1
  -2  -1  -3  564.80   14.93   6
  -2  -1  -3  534.48   13.62   5
  -2  -1  -3  563.13   13.09   4
  -2  -1  -3  559.11   14.52   1
  -2  -1  -3  569.61   14.76   6
   2   1   3  567.36   14.21   1
   2   1   3  566.27   13.55   5
   2   1   3  548.57   14.69   6
  -2  -1  -3  566.62   14.27   1
   3   1   3    6.35    0.92   3
   3   1   3    7.23    1.05   1
  -3  -1  -3    4.05    0.84   1
   3   1   3    5.15    0.91   6
   3   1   3    7.06    1.03   6
  -3  -1  -3    5.72    1.26   5
   3   1   3    6.38    1.04   5
  -3  -1  -3    5.89    1.22   6
  -3  -1  -3    5.89    0.96   6
  -3  -1  -3    6.24    0.93   1
   3   1   3    7.88    1.11   1
  -3  -1  -3    6.20    0.76   4
  -4  -1  -3   32.43    2.63   5
   4   1   3   34.04    2.36   6
   4   1   3   33.51    2.35   5
  -4  -1  -3   32.66    1.72   4
  -4  -1  -3   32.71    2.40   1
   4   1   3   30.31    1.75   3
  -4  -1  -3   31.43    2.13   6
   4   1   3   33.83    2.18   1
  -4  -1  -3   33.64    2.83   6
  -4  -1  -3   32.06    2.13   1
   4   1   3   33.03    2.23   1
   4   1   3   31.54    2.13   6
   5   1   3   35.37    2.54   1
   5   1   3   33.97    2.64   1
  -5  -1  -3   33.82    2.47   6
  -5  -1  -3   33.61    3.30   6
   5   1   3   35.58    2.72   6
  -5  -1  -3   31.94    2.71   1
   5   1   3   32.83    1.98   3
   5   1   3   35.59    2.75   5
  -5  -1  -3   34.24    2.48   1
  -5  -1  -3   34.70    2.07   4
  -5  -1  -3   28.14    2.96   5
  -6  -1  -3    9.63    1.44   4
   6   1   3    7.29    1.95   6
  -6  -1  -3    6.59    1.45   1
  -6  -1  -3    7.18    2.24   5
  -6  -1  -3   10.84    2.65   6
   6   1   3    6.38    1.74   1
   6   1   3   10.47    1.85   1
  -6  -1  -3    9.70    1.98   1
  -6  -1  -3    7.28    1.50   6
   6   1   3    6.20    1.20   3
  -6  -1  -3    7.75    0.95   2
  -7  -1  -3    0.26    0.53   2
  -7  -1  -3   -1.88    1.50   1
   7   1   3    0.59    1.47   6
   7   1   3   -0.42    0.92   3
  -7  -1  -3   -2.44    2.06   5
   7   1   3    0.58    1.54   6
  -7  -1  -3    1.19    1.44   6
  -7  -1  -3   -1.13    2.71   6
  -7  -1  -3   -0.11    1.57   1
   7   1   3    0.30    1.47   1
   8   1   3   13.87    2.80   6
  -8  -1  -3   12.86    2.50   6
  -8  -1  -3   14.08    4.20   6
   8   1   3   13.78    2.03   3
   8   1   3   11.24    2.86   5
  -8  -1  -3   16.61    2.39   4
  -8  -1  -3   10.41    3.19   5
   8   1   3   19.57    3.00   1
  -9  -1  -3   10.43    5.18   1
   9   1   3    2.50    2.75   1
   9   1   3    3.01    3.13   5
  -9  -1  -3   11.36    3.70   6
   9   1   3    8.04    3.36   6
  -9  -1  -3   11.75    2.79   4
   9   1   3    9.78    1.75   3
  -9  -1  -3    7.94    3.25   6
  -9  -1  -3    4.01    4.09   5
  -9  -1  -3    9.25    2.76   1
   9   1   3   11.22    3.03   1
  10   1   3    0.60    3.81   1
 -10  -1  -3   10.70    3.56   4
 -10   2   3   -4.83    4.60   6
 -10   2   3    0.23    6.33   1
 -10   2   3   -3.91    2.78   4
 -10   2   3   -2.27    2.64   1
  10  -2  -3    6.60    4.08   1
  10  -2  -3    0.00    2.79   1
  10  -2  -3   -2.49    2.91   6
  10  -2  -3    0.54    5.02   5
 -10   2   3   -2.54    3.14   6
  10  -2  -3    3.09    4.55   6
  -9   2   3   16.41    5.76   1
   9  -2  -3   10.73    2.65   1
   9  -2  -3   12.24    2.90   1
  -9   2   3   11.15    2.66   6
  -9   2   3   18.68    2.64   4
   9  -2  -3    5.05    2.50   6
   9  -2  -3   16.51    3.98   6
  -9   2   3   11.57    2.42   1
   9  -2  -3    8.65    3.32   5
   8  -2  -3    5.34    2.97   6
  -8   2   3    3.79    1.74   1
  -8   2   3    1.17    2.63   6
   8  -2  -3    6.06    2.18   6
  -8   2   3    4.59    1.70   4
   8  -2  -3    5.97    2.19   1
   8  -2  -3    1.85    2.13   1
  -8   2   3    7.69    2.13   6
  -8   2   3    8.58    4.06   1
   7  -2  -3   37.69    2.23   2
   7  -2  -3   39.24    3.32   6
   7  -2  -3   38.23    3.37   1
  -7   2   3   41.42    4.33   6
   7  -2  -3   41.88    4.01   1
  -7   2   3   43.68    3.44   6
  -7   2   3   39.45    2.92   4
  -7   2   3   43.29    5.69   1
  -7   2   3   39.24    3.25   1
   7  -2  -3   42.51    4.31   6
  -6   2   3  225.98    8.10   6
   6  -2  -3  225.00    6.21   2
  -6   2   3  222.23    9.78   1
   6  -2  -3  223.71    8.04   6
  -6   2   3  227.71    7.19   4
  -6   2   3  231.44    9.34   6
   6  -2  -3  226.54    8.77   1
   6  -2  -3  233.27    8.35   5
   6  -2  -3  232.46    9.40   6
   6  -2  -3  222.57    7.74   1
  -6   2   3  234.89    7.87   1
   5  -2  -3   24.30    1.76   2
  -5   2   3   28.92    3.58   1
   5  -2  -3   27.22    2.15   1
   5  -2  -3   24.21    2.05   6
  -5   2   3   28.67    2.11   6
   5  -2  -3   29.36    2.70   5
  -5   2   3   27.29    2.13   1
  -5   2   3   26.14    2.82   6
   5  -2  -3   30.25    3.15   6
  -5   2   3   27.54    1.98   4
  -4   2   3  126.43    4.59   1
  -4   2   3  121.22    4.08   4
  -4   2   3  131.13    5.65   6
  -4   2   3  122.80    4.73   6
  -4   2   3  128.54    5.95   1
   4  -2  -3  130.49    4.61   1
   4  -2  -3  121.94    4.69   6
   4  -2  -3  114.84    5.36   1
   4  -2  -3  129.37    5.48   6
  -3   2   3   14.11    1.26   1
  -3   2   3   15.31    1.27   6
   3  -2  -3   14.41    1.26   1
  -3   2   3   14.77    1.10   4
   3  -2  -3   16.55    1.87   1
   3  -2  -3   13.81    1.63   6
  -3   2   3    9.98    1.65   1
  -3   2   3   14.33    1.81   6
   3  -2  -3   15.26    1.33   6
  -2   2   3  224.34    5.70   4
  -2   2   3  227.60    7.30   6
  -2   2   3  225.42    6.55   6
   2  -2  -3  205.24    7.09   1
  -2   2   3  227.44    6.38   1
   2  -2  -3  223.69    6.35   1
   2  -2  -3  229.21    7.31   6
  -2   2   3  209.88    7.15   1
   2  -2  -3  217.51    6.52   6
  -1   2   3   38.12    2.11   6
   1  -2  -3   34.95    1.71   6
   1  -2  -3   42.46    2.26   6
  -1   2   3   39.93    1.77   6
  -1   2   3   37.56    1.68   1
  -1   2   3   37.30    2.19   1
  -1   2   3   38.86    1.69   3
   1  -2  -3   36.86    1.67   1
  -1   2   3   37.09    1.24   4
   1  -2  -3   37.70    2.24   1
   0   2   3   26.27    1.31   1
   0   2   3   22.22    1.42   3
   0  -2  -3   24.53    1.64   6
   0   2   3   25.35    1.35   6
   0  -2  -3   25.75    1.42   6
   0   2   3   20.63    1.72   6
   0  -2  -3   25.61    1.33   1
   0   2   3   26.90    1.64   1
   0  -2  -3   25.81    1.68   1
  -1  -2  -3  353.32    8.94   5
  -1  -2  -3  323.47    7.88   4
  -1  -2  -3  340.19    9.29   1
  -1  -2  -3  347.23    9.52   1
  -1  -2  -3  341.16    9.76   6
   1   2   3  351.44    8.30   3
   1   2   3  357.41    9.38   1
  -1  -2  -3  346.80    9.58   6
   1   2   3  350.10    9.20   1
   1   2   3  332.77    9.69   6
   1   2   3  343.71    9.42   6
   2   2   3   28.64    1.82   1
   2   2   3   26.26    1.70   6
   2   2   3   27.44    1.75   6
   2   2   3   27.81    1.55   3
  -2  -2  -3   28.55    1.81   1
  -2  -2  -3   29.33    1.97   6
  -2  -2  -3   30.24    2.09   5
  -2  -2  -3   27.79    1.79   1
  -2  -2  -3   26.52    1.11   4
   2   2   3   28.65    1.79   5
   2   2   3   27.50    1.66   1
  -2  -2  -3   27.30    1.78   6
   3   2   3   46.18    2.56   6
   3   2   3   49.30    2.15   3
   3   2   3   48.03    2.52   1
  -3  -2  -3   50.92    2.62   1
  -3  -2  -3   47.60    2.70   1
  -3  -2  -3   43.64    2.80   5
  -3  -2  -3   47.70    2.62   6
   3   2   3   47.08    2.47   1
  -3  -2  -3   47.89    1.88   4
   3   2   3   47.92    2.63   5
   3   2   3   47.58    2.53   6
  -3  -2  -3   46.13    2.85   6
   4   2   3   14.84    1.74   1
  -4  -2  -3   13.87    1.25   4
   4   2   3   15.86    1.80   1
  -4  -2  -3   13.62    1.80   1
  -4  -2  -3   14.71    1.64   6
  -4  -2  -3   15.30    2.29   6
  -4  -2  -3    9.83    1.77   5
   4   2   3   14.37    1.78   6
   4   2   3   16.62    1.77   6
   4   2   3   14.42    1.86   5
  -4  -2  -3   12.41    1.67   1
   4   2   3   13.43    1.33   3
  -5  -2  -3   10.99    1.48   4
  -5  -2  -3    8.58    1.58   6
   5   2   3   10.18    1.77   1
  -5  -2  -3   11.95    1.84   1
  -5  -2  -3   11.62    1.86   1
   5   2   3   12.88    1.98   6
  -5  -2  -3    7.57    2.01   5
   5   2   3    8.35    1.62   5
   5   2   3   14.92    2.14   1
   5   2   3    8.39    1.26   3
  -5  -2  -3   10.95    2.13   6
  -6  -2  -3   10.83    2.09   1
  -6  -2  -3    9.80    2.70   5
   6   2   3    9.31    1.99   6
  -6  -2  -3    8.66    1.97   6
  -6  -2  -3    9.08    2.09   1
  -6  -2  -3   10.78    1.57   4
   6   2   3   10.79    1.56   3
   6   2   3    6.31    1.54   1
  -6  -2  -3   13.87    3.02   6
  -7  -2  -3  142.88    6.78   6
  -7  -2  -3  147.91    8.49   6
  -7  -2  -3  143.15    7.69   5
  -8  -2  -3    9.64    2.08   4
  -8  -2  -3    9.56    1.24   2
   8   2   3    8.50    2.68   1
   8   2   3    8.26    2.73   6
  -8  -2  -3    4.07    3.58   5
  -8  -2  -3    3.06    2.28   6
   8   2   3    9.47    2.68   5
  -8  -2  -3    6.62    4.16   6
   8   2   3    1.85    2.17   1
  -8  -2  -3    8.45    2.54   1
  -8  -2  -3    5.21    2.37   1
   8   2   3   10.25    1.77   3
   9   2   3    5.13    4.93   5
   9   2   3   14.80    3.61   6
  -9  -2  -3   14.37    4.93   5
  -9  -2  -3   14.24    3.74   1
  -9  -2  -3   18.76    6.00   6
   9   2   3   12.69    2.00   3
  -9  -2  -3   11.70    3.42   6
   9   2   3    2.41    3.22   6
  -9  -2  -3   11.65    3.08   4
   9   2   3    4.98    5.19   1
   9   2   3    0.73    3.08   1
 -10   3   3    0.58    4.89   6
 -10   3   3    3.05    3.27   6
  10  -3  -3    9.60    4.61   1
  10  -3  -3    2.20    3.36   6
 -10   3   3    4.06    3.01   1
 -10   3   3   -5.42    5.84   1
  10  -3  -3   -2.09    4.79   6
  10  -3  -3   -0.01    1.31   2
  10  -3  -3   -0.96    2.92   1
  -9   3   3   29.89    5.81   1
  -9   3   3   33.42    4.53   1
   9  -3  -3   31.50    5.38   6
  -9   3   3   26.98    3.85   4
   9  -3  -3   23.70    3.90   1
   9  -3  -3   34.18    4.55   1
   9  -3  -3   36.36    5.03   5
  -8   3   3   85.83    5.24   1
  -8   3   3   87.67    4.64   4
   8  -3  -3   84.91    6.29   1
  -8   3   3   88.73    5.42   6
   8  -3  -3   83.81    7.25   6
   8  -3  -3   90.12    5.75   6
   8  -3  -3   89.10    6.14   5
  -8   3   3   91.61    8.48   1
  -7   3   3    8.99    1.87   1
   7  -3  -3    7.18    2.95   6
  -7   3   3    1.79    2.49   6
   7  -3  -3    5.53    1.25   2
  -7   3   3    4.25    1.51   4
   7  -3  -3    7.01    1.97   6
   7  -3  -3    4.80    1.51   1
  -7   3   3    5.66    1.51   6
  -7   3   3    6.55    3.00   1
  -6   3   3    6.80    2.21   6
  -6   3   3    6.42    2.89   1
   6  -3  -3    3.63    1.77   5
  -5   3   3   48.25    3.78   6
   5  -3  -3   46.95    3.02   6
  -5   3   3   43.80    4.41   1
  -5   3   3   46.73    2.51   4
   5  -3  -3   45.73    2.85   1
  -5   3   3   47.03    2.95   6
   5  -3  -3   48.21    4.03   1
   5  -3  -3   48.83    3.81   6
  -5   3   3   45.79    2.80   1
   4  -3  -3  331.65   10.90   1
  -4   3   3  317.68    8.55   4
  -4   3   3  285.78   10.75   1
  -4   3   3  324.69    9.84   6
   4  -3  -3  326.46   10.89   6
   4  -3  -3  325.17    9.81   6
  -4   3   3  320.70    9.46   1
   4  -3  -3  316.10    9.41   1
  -4   3   3  314.17   10.87   6
  -3   3   3   28.80    1.87   1
  -3   3   3   30.37    1.96   6
   3  -3  -3   27.78    1.96   6
  -3   3   3   33.11    3.04   1
  -3   3   3   28.60    1.50   4
   3  -3  -3   27.30    2.67   1
   3  -3  -3   30.73    1.92   1
  -3   3   3   26.38    2.47   6
   3  -3  -3   28.99    2.52   6
   2  -3  -3   20.00    2.13   1
   2  -3  -3   18.19    1.38   1
  -2   3   3   17.98    2.22   1
   2  -3  -3   16.74    1.89   6
  -2   3   3   16.38    1.33   1
  -2   3   3   18.00    1.97   6
  -2   3   3   19.06    1.05   4
   2  -3  -3   18.46    1.54   6
  -2   3   3   17.81    1.46   6
   1  -3  -3   34.07    2.37   6
  -1   3   3   34.85    1.91   6
   1  -3  -3   31.12    1.89   6
  -1   3   3   34.94    1.21   4
  -1   3   3   32.41    2.22   6
  -1   3   3   34.79    1.83   3
   1  -3  -3   33.35    1.81   1
   1  -3  -3   33.32    2.43   1
  -1   3   3   34.34    2.52   1
  -1   3   3   32.09    1.76   1
   0   3   3  710.65   16.21   4
   0  -3  -3  699.34   18.12   1
   0   3   3  727.94   18.60   1
   0  -3  -3  730.07   18.90   1
   0   3   3  741.22   16.19   3
   0   3   3  709.65   18.54   6
   0  -3  -3  681.32   19.22   6
   0   3   3  707.95   18.04   1
   0  -3  -3  710.01   18.66   6
   0   3   3  701.83   19.02   6
  -1  -3  -3   59.16    2.82   5
   1   3   3   55.15    2.40   3
  -1  -3  -3   57.44    2.77   6
  -1  -3  -3   58.01    2.97   6
   1   3   3   54.24    2.46   1
   1   3   3   54.15    2.50   6
   1   3   3   54.58    2.76   6
   1   3   3   58.03    1.51   4
  -1  -3  -3   54.48    2.58   1
  -1  -3  -3   54.27    2.89   1
   1   3   3   57.81    2.79   1
  -2  -3  -3  200.43    6.54   5
   2   3   3  203.18    6.52   1
   2   3   3  217.73    5.19   4
  -2  -3  -3  213.12    7.06   6
   2   3   3  205.74    6.66   1
  -2  -3  -3  202.00    7.02   6
   2   3   3  205.97    6.87   6
  -2  -3  -3  207.36    5.34   4
   2   3   3  199.27    6.65   6
   2   3   3  226.35    6.47   5
  -2  -3  -3  207.74    6.78   1
   2   3   3  208.59    5.82   3
  -2  -3  -3  211.15    6.91   1
   3   3   3    1.70    0.85   3
  -3  -3  -3    1.11    1.04   6
   3   3   3    2.30    0.98   1
  -3  -3  -3    1.44    0.52   4
   3   3   3    0.09    0.72   6
   3   3   3    0.60    0.60   1
  -3  -3  -3    1.36    0.79   6
  -3  -3  -3    1.78    1.19   5
   3   3   3    0.34    0.77   5
  -3  -3  -3    0.70    0.83   1
   3   3   3    1.45    0.76   6
  -3  -3  -3    2.26    0.76   1
  -4  -3  -3    4.74    1.33   1
  -4  -3  -3    8.01    1.42   6
  -4  -3  -3    6.02    1.00   4
   4   3   3    6.97    1.11   3
  -4  -3  -3    5.59    1.68   5
  -4  -3  -3    4.48    1.11   1
  -4  -3  -3    8.18    1.96   6
   4   3   3    5.39    1.18   1
   4   3   3    9.15    1.62   1
   4   3   3    7.14    1.55   5
   4   3   3    6.33    1.27   6
  -5  -3  -3  249.70    8.65   1
  -5  -3  -3  250.14    9.16   1
  -5  -3  -3  233.88    8.82   5
   5   3   3  250.58    8.53   5
   5   3   3  252.02    7.08   3
   5   3   3  242.93    8.73   1
  -5  -3  -3  249.84    8.94   6
  -6  -3  -3  159.75    6.88   6
   6   3   3  129.07    6.25   1
  -6  -3  -3  154.86    6.70   1
  -6  -3  -3  152.72    7.45   5
  -6  -3  -3  161.10    8.05   6
  -6  -3  -3  161.70    7.24   1
   6   3   3  155.72    5.19   3
   6   3   3  127.70    5.97   5
  -7  -3  -3   88.90    6.81   5
  -7  -3  -3   85.20    7.24   6
   7   3   3   89.22    5.49   1
   7   3   3   88.47    5.42   5
  -7  -3  -3   82.37    5.67   1
  -8  -3  -3   41.68    5.48   5
  -8  -3  -3   50.96    5.09   6
   8   3   3   47.89    3.05   3
  -8  -3  -3   44.66    6.24   6
   8   3   3   47.44    5.16   6
  -8  -3  -3   51.16    4.35   4
  -8  -3  -3   48.02    4.93   1
   8   3   3   53.07    5.53   5
  -8  -3  -3   47.48    5.42   1
   8   3   3   34.84    4.94   1
  -8  -3  -3   43.43    2.99   2
  -9  -3  -3    2.17    3.31   1
  -9  -3  -3    1.44    3.69   1
  -9  -3  -3    3.93    5.87   6
  -9  -3  -3   -1.52    1.66   2
  -9  -3  -3   -1.08    3.56   6
  -9  -3  -3    0.51    3.21   4
   9   3   3   -4.37    3.37   6
   9   3   3   -0.02    1.44   3
   9   3   3   -0.36    3.74   1
  -9  -3  -3   -6.09    4.72   5
  10  -4  -3    0.55    5.63   6
 -10   4   3   -1.69    6.43   1
 -10   4   3    9.71    3.96   6
  10  -4  -3   -0.30    3.58   6
  10  -4  -3   -0.18    3.37   1
  10  -4  -3   -3.50    5.01   1
 -10   4   3    2.93    6.04   6
  -9   4   3   10.51    2.45   4
  -9   4   3   13.76    3.49   1
  -9   4   3   14.09    3.41   6
   9  -4  -3   11.79    3.91   5
  -9   4   3   -0.72    4.42   6
   9  -4  -3   15.47    4.61   6
   9  -4  -3   13.24    3.19   1
   9  -4  -3   17.33    4.21   1
  -9   4   3   12.74    5.60   1
   9  -4  -3    2.30    2.75   6
   8  -4  -3    7.09    2.22   1
  -8   4   3    7.33    2.07   4
   8  -4  -3    5.22    2.78   1
   8  -4  -3    7.40    2.43   6
   8  -4  -3    5.62    2.90   5
  -8   4   3    6.81    2.20   1
   8  -4  -3    1.69    3.43   6
  -8   4   3    8.73    2.27   6
  -8   4   3   -1.85    3.13   6
  -8   4   3    4.93    4.46   1
  -7   4   3    0.26    2.52   6
  -7   4   3    1.16    1.65   1
   7  -4  -3    1.05    1.54   1
   7  -4  -3   -0.60    2.53   5
   7  -4  -3    1.88    1.66   6
  -7   4   3    0.49    1.54   6
  -6   4   3   16.11    2.20   1
  -6   4   3    9.30    3.40   1
   6  -4  -3   15.64    2.78   6
   6  -4  -3   20.97    3.52   1
   6  -4  -3   18.39    2.47   1
  -6   4   3   11.08    1.71   4
  -6   4   3   12.86    2.13   6
   6  -4  -3   16.83    2.49   6
   6  -4  -3   12.15    2.50   5
  -5   4   3  111.50    6.14   6
  -5   4   3  108.84    4.96   6
   5  -4  -3  103.90    4.86   6
   5  -4  -3  107.10    6.09   1
  -5   4   3  103.45    4.06   4
   5  -4  -3  101.87    5.68   6
   5  -4  -3  105.25    4.67   1
  -5   4   3  104.93    6.66   1
  -5   4   3  106.77    4.73   1
  -4   4   3    6.10    1.86   6
   4  -4  -3    2.84    0.91   1
  -4   4   3    2.96    0.92   1
   4  -4  -3    3.69    1.05   6
   4  -4  -3    0.50    1.35   6
  -4   4   3    3.34    0.80   4
   4  -4  -3    1.02    1.51   1
  -4   4   3    2.97    1.04   6
  -4   4   3    6.28    2.31   1
  -3   4   3    2.45    1.54   1
   3  -4  -3    3.08    0.92   1
   3  -4  -3    2.23    1.45   1
   3  -4  -3    2.76    1.28   6
  -3   4   3    2.84    0.67   4
  -3   4   3    3.65    1.44   6
   3  -4  -3    2.42    0.99   6
  -3   4   3    3.67    1.03   6
  -3   4   3    4.73    1.08   1
  -2   4   3  425.38   12.33   6
   2  -4  -3  415.91   11.92   1
   2  -4  -3  425.74   13.35   1
  -2   4   3  440.22   10.56   4
  -2   4   3  430.82   11.95   1
  -2   4   3  433.51   13.11   1
   2  -4  -3  423.77   12.32   6
  -2   4   3  438.67   13.31   6
   2  -4  -3  447.03   13.62   6
  -1   4   3    0.19    0.73   3
   1  -4  -3   -0.14    0.46   1
   1  -4  -3   -0.02    0.55   6
  -1   4   3   -0.39    0.83   6
   1  -4  -3    0.30    0.87   6
  -1   4   3    1.73    1.08   1
   1  -4  -3    0.51    1.05   1
  -1   4   3   -0.40    0.51   1
  -1   4   3    0.40    0.54   6
   0  -4  -3  177.07    6.73   6
   0  -4  -3  172.59    5.88   1
   0   4   3  173.17    6.43   6
   0  -4  -3  172.54    6.64   1
   0   4   3  180.70    4.59   4
   0   4   3  173.09    5.75   1
   0  -4  -3  175.07    6.10   6
   0   4   3  172.35    5.31   3
   0   4   3  181.77    6.43   1
   0   4   3  186.07    6.03   6
   0  -4  -3  186.00    5.76   5
  -1  -4  -3   24.51    2.38   1
   1   4   3   27.74    1.10   4
   1   4   3   25.56    1.84   1
   1   4   3   26.78    2.33   1
  -1  -4  -3   26.46    2.36   6
  -1  -4  -3   25.38    1.97   1
  -1  -4  -3   27.72    2.34   5
   1   4   3   25.20    1.83   3
   1   4   3   27.64    1.91   6
   1   4   3   25.03    2.18   6
  -1  -4  -3   26.64    2.18   6
  -2  -4  -3    0.43    0.71   1
   2   4   3    0.11    0.85   6
   2   4   3    0.25    0.67   6
   2   4   3   -0.37    0.64   1
   2   4   3    0.34    0.44   4
   2   4   3    0.13    0.72   3
  -2  -4  -3    0.24    0.97   6
   2   4   3    0.56    1.05   1
  -2  -4  -3    0.00    1.03   6
  -2  -4  -3   -0.16    1.07   5
  -2  -4  -3   -0.03    0.90   1
  -3  -4  -3   22.66    2.68   5
   3   4   3   21.54    2.09   6
   3   4   3   20.32    1.77   3
  -3  -4  -3   21.42    2.23   1
  -3  -4  -3   23.07    2.67   6
   3   4   3   24.37    2.47   1
   3   4   3   23.88    2.29   5
  -3  -4  -3   19.86    1.42   4
   3   4   3   23.15    2.12   1
  -3  -4  -3   21.32    2.36   1
  -3  -4  -3   25.43    2.52   6
  -4  -4  -3   18.34    1.64   4
   4   4   3   22.58    2.59   5
  -4  -4  -3   21.08    2.60   1
   4   4   3   21.32    2.64   1
  -4  -4  -3   15.69    2.41   5
   4   4   3   21.37    3.34   1
   4   4   3   19.05    2.38   6
   4   4   3   20.18    1.93   3
  -4  -4  -3   17.16    2.45   1
  -4  -4  -3   15.45    2.48   6
  -4  -4  -3   19.03    2.58   6
   5   4   3    6.15    1.70   6
  -5  -4  -3    2.59    1.48   1
  -5  -4  -3    4.17    1.69   6
  -5  -4  -3    5.05    2.44   6
  -5  -4  -3    4.28    1.15   4
  -5  -4  -3    2.22    1.50   1
  -5  -4  -3    4.13    2.47   5
   5   4   3    6.39    1.97   1
   5   4   3    5.86    1.35   3
   5   4   3    1.38    1.48   6
   5   4   3    6.30    1.92   5
  -6  -4  -3    6.77    1.97   1
   6   4   3    9.37    2.13   6
  -6  -4  -3    8.77    2.44   6
   6   4   3    9.11    1.58   3
   6   4   3    9.46    2.19   5
  -6  -4  -3    9.29    2.21   1
  -6  -4  -3    9.21    1.76   4
  -6  -4  -3   11.26    3.35   6
  -6  -4  -3   12.07    3.45   5
  -7  -4  -3    5.37    2.47   1
  -7  -4  -3    4.74    3.52   5
  -7  -4  -3    3.42    3.60   4
   7   4   3    4.20    2.38   5
   7   4   3    5.40    2.50   6
  -7  -4  -3    4.21    2.53   1
  -7  -4  -3    9.26    2.84   6
   7   4   3    1.98    2.25   1
  -7  -4  -3    7.52    3.85   6
   7   4   3    6.07    1.53   3
   8   4   3   26.07    4.12   5
   8   4   3   37.59    6.32   1
  -8  -4  -3   29.17    5.42   5
  -8  -4  -3   43.69    3.53   2
  -8  -4  -3   43.10    6.00   1
  -8  -4  -3   38.59    4.85   1
  -8  -4  -3   45.15    4.68   4
   8   4   3   40.01    3.14   3
   8   4   3   44.09    5.45   6
  -8  -4  -3   41.75    6.83   6
   9  -5  -3   -0.88    1.83   2
  -9   5   3    6.02    3.10   1
  -9   5   3    0.20    3.29   6
  -9   5   3    1.71    2.44   4
   9  -5  -3    2.47    3.93   1
   9  -5  -3   -0.95    2.91   6
  -9   5   3    3.73    4.88   6
   9  -5  -3    5.79    4.18   5
   9  -5  -3   11.02    3.19   1
   9  -5  -3    1.66    5.51   6
  -9   5   3    5.39    6.16   1
  -8   5   3    7.81    2.62   1
   8  -5  -3    9.59    2.88   6
  -8   5   3    1.47    3.45   6
   8  -5  -3   11.59    2.64   1
  -8   5   3   10.91    2.66   6
   8  -5  -3    4.14    2.69   1
  -8   5   3   10.60    5.47   1
   8  -5  -3    6.87    4.26   6
  -8   5   3    8.45    2.32   4
   8  -5  -3    8.49    3.23   5
   7  -5  -3    1.23    1.68   1
   7  -5  -3    2.92    2.81   1
   7  -5  -3    0.77    1.77   6
   7  -5  -3   -1.17    2.78   6
  -7   5   3    3.07    3.10   6
  -7   5   3    2.77    1.78   1
  -7   5   3   -0.56    1.39   4
   7  -5  -3    2.05    2.44   5
  -7   5   3   -1.98    3.81   1
  -7   5   3    1.13    1.94   6
   6  -5  -3    7.96    1.97   6
  -6   5   3    9.37    2.46   6
   6  -5  -3    5.89    2.55   1
  -6   5   3   11.44    1.84   4
   6  -5  -3   12.01    1.98   1
  -6   5   3   13.86    4.14   1
   6  -5  -3   11.68    2.92   6
  -6   5   3    8.83    1.76   1
  -5   5   3    0.37    1.11   1
  -5   5   3    0.05    1.15   6
   5  -5  -3    0.38    1.14   1
   5  -5  -3    0.60    1.21   6
   5  -5  -3    1.25    1.92   6
   5  -5  -3    2.59    2.17   1
  -5   5   3    3.42    2.49   1
  -5   5   3   -1.05    1.87   6
  -5   5   3    0.98    0.95   4
  -4   5   3   80.25    4.21   6
  -4   5   3   82.43    5.74   1
   4  -5  -3   78.46    4.28   6
  -4   5   3   83.07    3.29   4
  -4   5   3   81.30    4.02   1
   4  -5  -3   79.48    5.61   1
   4  -5  -3   83.27    4.04   1
   4  -5  -3   79.47    5.22   6
  -3   5   3   58.37    4.20   6
  -3   5   3   50.97    4.51   1
   3  -5  -3   55.94    4.16   6
  -3   5   3   55.70    3.08   1
   3  -5  -3   56.43    3.38   6
  -3   5   3   58.07    2.43   4
   3  -5  -3   56.95    3.14   1
  -3   5   3   56.02    3.24   6
   3  -5  -3   57.80    4.52   1
   2  -5  -3    7.84    2.21   1
   2  -5  -3    9.98    1.70   6
  -2   5   3    8.14    1.86   6
  -2   5   3    7.50    2.00   1
   2  -5  -3    8.63    1.39   1
  -2   5   3    7.18    1.26   6
   2  -5  -3    9.22    2.07   6
  -2   5   3    7.52    1.33   1
   1  -5  -3   -0.07    0.66   1
  -1   5   3    0.58    1.11   1
   1  -5  -3   -0.29    1.27   1
  -1   5   3   -0.97    0.64   1
   1  -5  -3    0.37    0.83   6
  -1   5   3    0.58    1.08   6
  -1   5   3    0.97    0.87   3
   1  -5  -3    0.90    1.25   6
  -1   5   3    0.24    0.75   6
   0   5   3  102.75    4.82   6
   0  -5  -3  101.46    5.14   6
   0  -5  -3   99.88    4.52   6
   0  -5  -3  101.34    4.24   5
   0   5   3   96.24    4.11   1
   0   5   3  100.52    3.91   3
   0   5   3   99.59    4.89   1
   0  -5  -3   92.31    4.19   1
   0  -5  -3   97.46    5.14   1
   0   5   3   95.15    4.21   6
  -1  -5  -3  121.64    5.02   5
   1   5   3  121.65    4.48   3
  -1  -5  -3  120.14    5.29   6
  -1  -5  -3  120.91    5.78   6
  -1  -5  -3  123.11    5.76   1
   2   5   3   -0.43    0.94   6
  -2  -5  -3    0.81    1.25   6
  -2  -5  -3    0.08    1.05   1
   2   5   3    0.26    0.78   1
   2   5   3    0.78    1.25   1
   2   5   3    1.16    1.01   3
  -2  -5  -3    1.24    1.30   6
  -2  -5  -3    0.06    0.93   1
   2   5   3    0.26    1.13   6
   2   5   3   -0.15    0.52   4
  -2  -5  -3    0.29    1.33   5
  -3  -5  -3    1.81    1.49   6
   3   5   3    0.31    1.23   6
   3   5   3    3.08    1.43   1
  -3  -5  -3    2.74    1.31   1
   3   5   3    4.03    1.27   3
  -3  -5  -3    5.22    2.04   5
  -3  -5  -3    1.76    1.65   6
  -3  -5  -3    1.71    1.28   1
  -4  -5  -3    5.97    2.25   6
  -4  -5  -3    9.22    2.59   5
  -4  -5  -3    7.27    1.91   1
   4   5   3    8.95    1.81   6
  -4  -5  -3   10.44    2.22   1
   4   5   3    7.46    1.78   5
  -4  -5  -3    8.29    1.97   6
   4   5   3    6.61    1.97   1
   4   5   3    8.27    1.63   3
  -4  -5  -3    7.38    1.24   4
  -5  -5  -3   16.72    2.24   4
  -5  -5  -3   15.13    2.71   1
  -5  -5  -3   10.61    2.98   5
  -5  -5  -3   15.84    2.72   1
   5   5   3   18.79    2.79   5
   5   5   3   10.32    2.16   6
  -5  -5  -3   16.15    3.56   6
   5   5   3   18.00    2.17   3
  -5  -5  -3   17.93    2.90   6
  -6  -5  -3    1.27    2.36   6
   6   5   3    5.46    2.38   6
  -6  -5  -3    6.03    2.51   1
   6   5   3    2.83    2.32   5
[truncated: 728,801 more chars]
