# Supplementary material for: Diethyl 4-(1H-imidazol-2-yl)-2,6-dimethyl-1,4-di­hydro­pyridine-3,5-di­carboxyl­ate
Source: IUCrdata. 2020 Jan 17;5(Pt 1):x200034. doi: 10.1107/S2414314620000346 (PMC9462143; doi:10.1107/S2414314620000346)
Supplement: Supplementary file 2 [file x-05-x200034-Isup2.hkl]

data_I                                                                          
_shelx_title ' DK81312-a in P-1'                                                
_shelx_refln_list_code          4                                               
_shelx_F_calc_maximum      116.14                                               
_exptl_crystal_F_000       340.00                                               
_reflns_d_resolution_high  0.7497                                               
                                                                                
loop_                                                                           
 _space_group_symop_operation_xyz                                               
 'x, y, z'                                                                      
 '-x, -y, -z'                                                                   
                                                                                
_cell_length_a     8.1268                                                       
_cell_length_b     8.4109                                                       
_cell_length_c    12.5358                                                       
_cell_angle_alpha 105.364                                                       
_cell_angle_beta   96.522                                                       
_cell_angle_gamma  94.767                                                       
                                                                                
_shelx_F_squared_multiplier     1.000                                           
                                                                                
loop_                                                                           
 _refln_index_h                                                                 
 _refln_index_k                                                                 
 _refln_index_l                                                                 
 _refln_F_squared_calc                                                          
 _refln_F_squared_meas                                                          
 _refln_F_squared_sigma                                                         
 _refln_observed_status                                                         
   1   0   0       4477.00       4129.18        34.50 o                         
   2   0   0       1021.51       1030.02         6.24 o                         
   3   0   0        280.66        297.39         2.42 o                         
   4   0   0        101.23        105.14         1.15 o                         
   5   0   0        143.31        170.34         2.04 o                         
   6   0   0        131.34        134.21         1.75 o                         
   7   0   0         40.60         44.39         1.49 o                         
   8   0   0          3.22          1.68         0.76 o                         
   9   0   0          1.07          2.87         0.97 o                         
  10   0   0          8.54         11.57         1.51 o                         
 -10   1   0          2.26          0.89         1.41 o                         
  -9   1   0          6.35          6.82         1.08 o                         
  -8   1   0         74.99         74.63         2.11 o                         
  -7   1   0         23.54         21.08         1.00 o                         
  -6   1   0        149.04        156.62         2.11 o                         
  -5   1   0        164.93        159.52         1.75 o                         
  -4   1   0        515.12        541.02         4.26 o                         
  -3   1   0       4083.99       4210.11        36.80 o                         
  -2   1   0      13488.90      12343.38       109.92 o                         
  -1   1   0        879.78        849.28         7.45 o                         
   1   1   0        792.01        818.36         6.35 o                         
   2   1   0        464.24        493.06         3.73 o                         
   3   1   0        501.85        496.27         3.81 o                         
   4   1   0        211.03        194.82         1.72 o                         
   5   1   0        692.69        737.25         5.52 o                         
   6   1   0          0.20         -0.04         0.34 o                         
   7   1   0         84.57         83.16         1.51 o                         
   8   1   0         19.61         19.82         1.37 o                         
   9   1   0          6.65          4.47         1.23 o                         
  10   1   0          6.73          6.69         1.63 o                         
 -10   2   0         18.46         18.68         1.72 o                         
  -9   2   0          0.04          0.75         1.00 o                         
  -8   2   0          0.30          1.03         0.89 o                         
  -7   2   0         78.87         74.88         1.98 o                         
  -6   2   0         46.96         45.94         1.21 o                         
  -5   2   0        418.94        420.20         3.94 o                         
  -4   2   0        178.81        218.36         2.41 o                         
  -3   2   0       2816.69       2985.61        24.12 o                         
  -2   2   0        677.59        634.95         5.99 o                         
  -1   2   0       5801.94       5579.28        76.50 o                         
   0   2   0       2442.81       2444.44        21.48 o                         
   1   2   0       1835.28       1816.53        13.55 o                         
   2   2   0         79.78         95.39         0.98 o                         
   3   2   0          2.99          6.37         0.32 o                         
   4   2   0       1204.64       1300.32         8.98 o                         
   5   2   0        906.04        976.59         6.73 o                         
   6   2   0         22.24         19.16         0.80 o                         
   7   2   0          0.40          0.46         0.48 o                         
   8   2   0         14.84         14.05         0.86 o                         
   9   2   0         32.17         31.55         1.66 o                         
  10   2   0          2.41          0.48         1.79 o                         
 -10   3   0          0.53          0.32         1.78 o                         
  -9   3   0         11.30         12.97         1.27 o                         
  -8   3   0         15.32          8.41         1.19 o                         
  -7   3   0         33.11         23.20         1.34 o                         
  -6   3   0        312.64        370.01         4.01 o                         
  -5   3   0        194.51        219.32         2.65 o                         
  -4   3   0        948.83       1041.39        10.47 o                         
  -3   3   0         28.62         32.69         0.90 o                         
  -2   3   0         40.89         42.80         0.92 o                         
  -1   3   0        442.99        471.09         4.97 o                         
   0   3   0        128.69        126.43         1.66 o                         
   1   3   0       2285.34       2328.27        16.70 o                         
   2   3   0       5349.24       5866.60        38.74 o                         
   3   3   0        500.46        521.62         3.97 o                         
   4   3   0          2.84          1.41         0.30 o                         
   5   3   0         82.01         83.66         1.20 o                         
   6   3   0         18.15         19.61         0.80 o                         
   7   3   0         77.58         69.85         1.41 o                         
   8   3   0         25.10         24.18         1.11 o                         
   9   3   0         44.56         47.26         1.68 o                         
 -10   4   0          7.94          9.18         2.06 o                         
  -9   4   0          1.15          2.09         1.20 o                         
  -8   4   0         79.33         80.07         2.78 o                         
  -7   4   0         37.53         37.11         2.01 o                         
  -6   4   0        254.96        253.74         3.45 o                         
  -5   4   0        203.64        223.67         3.00 o                         
  -4   4   0        703.08        766.67         7.26 o                         
  -3   4   0          8.08          6.97         0.54 o                         
  -2   4   0        172.26        178.66         2.39 o                         
  -1   4   0        504.97        568.24         5.71 o                         
   0   4   0        283.60        315.55         5.22 o                         
   1   4   0       1194.45       1274.69         9.58 o                         
   2   4   0        116.20        110.67         1.28 o                         
   3   4   0        132.59        158.75         1.69 o                         
   4   4   0         63.73         68.41         1.13 o                         
   5   4   0          0.18          0.71         0.42 o                         
   6   4   0         12.62          9.98         0.67 o                         
   7   4   0          4.97          3.92         0.66 o                         
   8   4   0         49.90         54.30         1.69 o                         
   9   4   0         34.28         35.81         1.66 o                         
 -10   5   0          0.21          3.11         2.19 o                         
  -9   5   0          0.47          1.36         0.90 o                         
  -8   5   0          0.01         -0.16         0.87 o                         
  -7   5   0        105.61        106.70         2.51 o                         
  -6   5   0         96.61        106.23         2.40 o                         
  -5   5   0         23.82         22.96         1.09 o                         
  -4   5   0          6.00          6.17         0.65 o                         
  -3   5   0        104.06        105.02         1.92 o                         
  -2   5   0         40.42         27.66         0.97 o                         
  -1   5   0        621.10        612.55         6.30 o                         
   0   5   0        140.26        144.28         1.94 o                         
   1   5   0        785.07        821.81         6.90 o                         
   2   5   0         18.84         22.33         0.78 o                         
   3   5   0         25.13         24.95         0.78 o                         
   4   5   0        103.41         93.36         1.43 o                         
   5   5   0          0.00         -0.14         0.50 o                         
   6   5   0         17.44         14.25         0.82 o                         
   7   5   0          2.70          1.63         0.75 o                         
   8   5   0          3.65          1.77         1.00 o                         
  -9   6   0         18.56         25.16         3.06 o                         
  -8   6   0          2.95          2.59         1.16 o                         
  -7   6   0         42.41         36.36         1.69 o                         
  -6   6   0         37.60         33.30         1.73 o                         
  -5   6   0         77.72         85.98         2.42 o                         
  -4   6   0         36.30         37.88         1.43 o                         
  -3   6   0          5.51          8.83         0.93 o                         
  -2   6   0          3.46          2.15         0.51 o                         
  -1   6   0         48.57         44.42         1.31 o                         
   0   6   0        257.76        278.29         3.43 o                         
   1   6   0         30.56         25.75         0.89 o                         
   2   6   0        463.71        495.46         4.56 o                         
   3   6   0         29.06         27.87         1.07 o                         
   4   6   0         12.19          8.49         0.74 o                         
   5   6   0         22.44         22.59         1.12 o                         
   6   6   0         14.60         13.29         1.00 o                         
   7   6   0          5.90          5.82         0.96 o                         
   8   6   0          0.08         -0.48         1.23 o                         
  -8   7   0          0.01          0.43         1.33 o                         
  -7   7   0         11.50          9.76         1.34 o                         
  -6   7   0         42.41         46.75         2.26 o                         
  -5   7   0         10.54         12.40         1.51 o                         
  -4   7   0         76.30         77.78         2.31 o                         
  -3   7   0        324.83        329.82         4.51 o                         
  -2   7   0        163.67        167.92         3.14 o                         
  -1   7   0         28.05         29.84         1.25 o                         
   0   7   0         80.73         92.28         1.69 o                         
   1   7   0        142.77        128.13         2.11 o                         
   2   7   0        105.22         95.50         2.45 o                         
   3   7   0         11.76          6.78         0.83 o                         
   4   7   0          0.50         -0.07         0.70 o                         
   5   7   0          4.94          3.23         0.83 o                         
   6   7   0         21.80         21.99         1.39 o                         
   7   7   0          5.99          8.53         1.48 o                         
  -8   8   0          5.26          3.32         2.50 o                         
  -7   8   0          3.37          5.66         1.42 o                         
  -6   8   0         25.02         21.52         2.40 o                         
  -5   8   0        126.33        126.62         5.34 o                         
  -4   8   0          1.41          1.88         1.08 o                         
  -3   8   0          0.01         -0.58         0.88 o                         
  -2   8   0         80.39         82.59         2.25 o                         
  -1   8   0        206.46        209.97         6.36 o                         
   0   8   0          1.23          1.79         0.64 o                         
   1   8   0         43.54         42.45         1.62 o                         
   2   8   0         10.74          7.25         0.92 o                         
   3   8   0          3.06          3.54         0.85 o                         
   4   8   0         10.72         10.22         1.77 o                         
   5   8   0          9.14         10.54         1.44 o                         
   6   8   0         15.79         20.22         1.83 o                         
  -6   9   0         11.74          5.79         1.74 o                         
  -5   9   0         16.78         18.01         2.00 o                         
  -4   9   0         34.37         40.69         2.46 o                         
  -3   9   0         69.49         77.01         3.25 o                         
  -2   9   0         12.46          7.40         1.63 o                         
  -1   9   0          3.01          2.09         0.90 o                         
   0   9   0         10.00          8.91         1.19 o                         
   1   9   0         28.31         27.03         1.67 o                         
   2   9   0         44.48         47.25         2.40 o                         
   3   9   0          4.03          6.83         1.82 o                         
   4   9   0         14.04         11.65         2.59 o                         
  -5  10   0         28.90         25.91         5.12 o                         
  -4  10   0          0.48          0.84         1.73 o                         
  -3  10   0         56.16         64.17         4.79 o                         
  -2  10   0         40.79         45.17         4.09 o                         
  -1  10   0          1.10          1.26         1.15 o                         
   0  10   0         23.67         22.99         2.75 o                         
   1  10   0         13.46         14.26         2.35 o                         
   2  10   0          2.51          1.46         1.47 o                         
  -3 -10   1          9.15          6.41         2.78 o                         
  -2 -10   1          6.94          5.59         1.95 o                         
  -1 -10   1         35.50         37.48         2.21 o                         
   0 -10   1          3.26          4.38         1.14 o                         
   1 -10   1          0.18          1.49         1.10 o                         
   2 -10   1          3.12         -1.10         1.26 o                         
   3 -10   1          1.14          2.04         1.56 o                         
   4 -10   1         10.32          8.83         1.73 o                         
   5 -10   1          1.52          4.26         1.84 o                         
  -5  -9   1         23.51         18.20         5.56 o                         
  -4  -9   1          2.94          4.22         1.62 o                         
  -3  -9   1          7.97          5.99         1.54 o                         
  -2  -9   1         22.76         22.88         2.00 o                         
  -1  -9   1          5.79          4.66         0.96 o                         
   0  -9   1          1.33          0.78         0.86 o                         
   1  -9   1         28.84         33.22         2.19 o                         
   2  -9   1          0.56         -0.68         0.91 o                         
   3  -9   1          4.72          5.16         1.16 o                         
   4  -9   1          1.67          2.02         1.21 o                         
   5  -9   1         23.07         22.70         2.38 o                         
   6  -9   1         14.98          9.56         2.52 o                         
   7  -9   1         12.30          8.33         2.20 o                         
  -6  -8   1          0.08          0.51         1.22 o                         
  -5  -8   1          0.85         -1.02         1.02 o                         
  -4  -8   1         17.52         18.13         1.87 o                         
  -3  -8   1         34.64         30.47         1.59 o                         
  -2  -8   1         47.60         43.45         2.62 o                         
  -1  -8   1         30.36         26.28         1.27 o                         
   0  -8   1         11.27         11.69         0.92 o                         
   1  -8   1         19.72         21.17         1.18 o                         
   2  -8   1          2.21          1.21         0.80 o                         
   3  -8   1        144.83        154.93         3.63 o                         
   4  -8   1         39.27         37.28         2.05 o                         
   5  -8   1         68.06         72.90         2.48 o                         
   6  -8   1         41.77         41.58         2.15 o                         
   7  -8   1         18.47         22.72         1.89 o                         
   8  -8   1         32.10         42.16         2.87 o                         
  -7  -7   1          1.45          2.62         1.16 o                         
  -6  -7   1          1.58          2.17         0.89 o                         
  -5  -7   1         17.90         18.69         1.12 o                         
  -4  -7   1         27.84         24.02         1.28 o                         
  -3  -7   1          3.74          2.99         0.66 o                         
  -2  -7   1        106.83        105.29         1.81 o                         
  -1  -7   1         47.43         46.26         1.25 o                         
   0  -7   1         58.97         55.67         1.40 o                         
   1  -7   1        100.46         99.64         1.93 o                         
   2  -7   1          4.76          5.21         0.71 o                         
   3  -7   1          0.51          0.04         0.65 o                         
   4  -7   1         15.89         13.06         1.21 o                         
   5  -7   1         56.81         64.61         2.20 o                         
   6  -7   1         86.69         94.44         2.64 o                         
   7  -7   1          1.00          2.03         1.09 o                         
   8  -7   1          5.40          6.47         1.41 o                         
  -8  -6   1          0.17         -0.14         1.16 o                         
  -7  -6   1         15.21         16.58         1.16 o                         
  -6  -6   1         28.25         27.75         1.16 o                         
  -5  -6   1         16.81         13.66         0.91 o                         
  -4  -6   1         21.37         18.70         0.85 o                         
  -3  -6   1         61.34         57.61         1.31 o                         
  -2  -6   1         22.12         20.03         0.83 o                         
  -1  -6   1         53.82         57.85         1.18 o                         
   0  -6   1         52.85         58.19         1.24 o                         
   1  -6   1         21.97         21.77         1.03 o                         
   2  -6   1          0.22         -0.15         0.45 o                         
   3  -6   1         31.27         28.82         1.17 o                         
   4  -6   1         22.65         22.88         1.15 o                         
   5  -6   1         74.98         74.04         2.42 o                         
   6  -6   1          2.37          3.05         0.82 o                         
   7  -6   1         24.34         26.71         2.06 o                         
   8  -6   1         29.55         28.08         2.45 o                         
   9  -6   1         15.74         15.90         2.31 o                         
  -9  -5   1          1.39          1.52         1.36 o                         
  -8  -5   1          0.53          2.06         0.95 o                         
  -7  -5   1          5.85          5.29         0.79 o                         
  -6  -5   1          0.14          0.34         0.57 o                         
  -5  -5   1         52.65         47.25         1.21 o                         
  -4  -5   1        212.13        220.40         2.32 o                         
  -3  -5   1          1.39          1.25         0.35 o                         
  -2  -5   1        110.20        107.26         1.58 o                         
  -1  -5   1         15.05         16.11         0.68 o                         
   0  -5   1         71.63         77.06         1.27 o                         
   1  -5   1          0.01          0.85         0.36 o                         
   2  -5   1          5.60          6.67         0.54 o                         
   3  -5   1         69.74         61.39         1.43 o                         
   4  -5   1          8.43         10.31         0.71 o                         
   5  -5   1         13.79         13.32         0.83 o                         
   6  -5   1         58.35         58.36         1.82 o                         
   7  -5   1         62.32         54.96         3.38 o                         
   8  -5   1          3.79          5.03         1.04 o                         
   9  -5   1          0.00         -0.48         1.27 o                         
  10  -5   1         45.57         64.75         4.03 o                         
  -9  -4   1          5.21          6.18         1.11 o                         
  -8  -4   1          7.06          6.78         0.82 o                         
  -7  -4   1          4.30          4.54         0.67 o                         
  -6  -4   1        207.28        201.21         2.37 o                         
  -5  -4   1          4.05          4.99         0.46 o                         
  -4  -4   1         35.19         35.44         0.83 o                         
  -3  -4   1          0.21          0.45         0.29 o                         
  -2  -4   1        399.50        446.91         4.32 o                         
  -1  -4   1         61.61         71.86         1.12 o                         
   0  -4   1        493.04        513.47         5.17 o                         
   1  -4   1         17.58         10.72         0.61 o                         
   2  -4   1        108.74         93.05         1.56 o                         
   3  -4   1          3.91          4.28         0.44 o                         
   4  -4   1         14.34         13.23         0.72 o                         
   5  -4   1          5.75          5.22         0.60 o                         
   6  -4   1         73.38         79.42         1.92 o                         
   7  -4   1          0.00         -0.09         0.51 o                         
   8  -4   1          0.01         -0.52         0.86 o                         
   9  -4   1          2.26          2.92         1.15 o                         
  10  -4   1          3.53          2.78         2.19 o                         
 -10  -3   1          3.28          2.99         2.28 o                         
  -9  -3   1          0.42         -0.03         1.15 o                         
  -8  -3   1         13.25         12.57         0.84 o                         
  -7  -3   1         20.20         20.28         0.92 o                         
  -6  -3   1         26.62         26.51         0.88 o                         
  -5  -3   1          0.51          1.45         0.35 o                         
  -4  -3   1         10.69         10.75         0.45 o                         
  -3  -3   1        235.55        256.81         2.32 o                         
  -2  -3   1        204.89        212.31         1.85 o                         
  -1  -3   1          1.48          0.04         0.14 o                         
   0  -3   1        230.09        218.80         2.45 o                         
   1  -3   1        159.14        143.54         1.81 o                         
   2  -3   1         94.23        100.63         1.50 o                         
   3  -3   1         19.75         16.04         0.63 o                         
   4  -3   1          8.66          7.81         0.56 o                         
   5  -3   1          5.07          5.78         0.54 o                         
   6  -3   1         12.33          6.91         0.60 o                         
   7  -3   1        110.04        105.30         2.36 o                         
   8  -3   1          0.46          0.41         0.98 o                         
   9  -3   1          3.16          2.59         1.07 o                         
  10  -3   1          0.38         -0.91         1.69 o                         
 -10  -2   1          6.39          6.16         1.90 o                         
  -9  -2   1          5.62          6.88         1.19 o                         
  -8  -2   1          5.48          5.37         0.71 o                         
  -7  -2   1         41.15         42.31         1.16 o                         
  -6  -2   1          4.36          4.05         0.42 o                         
  -5  -2   1          5.96          4.17         0.36 o                         
  -4  -2   1        357.13        386.82         3.11 o                         
  -3  -2   1        197.95        210.30         1.75 o                         
  -2  -2   1          6.39         10.31         0.31 o                         
  -1  -2   1       1687.70       1731.26        13.71 o                         
   0  -2   1         21.56         20.20         0.51 o                         
   1  -2   1       2699.10       2687.05        23.50 o                         
   2  -2   1         71.56         78.65         1.17 o                         
   3  -2   1         67.82         81.98         1.24 o                         
   4  -2   1         82.05         92.15         1.64 o                         
   5  -2   1        396.28        373.14         3.41 o                         
   6  -2   1         13.42         13.55         0.75 o                         
   7  -2   1          4.69          2.88         0.69 o                         
   8  -2   1         39.81         36.21         1.57 o                         
   9  -2   1         14.34         16.47         1.34 o                         
  10  -2   1          1.47          2.65         1.66 o                         
 -10  -1   1          1.04          1.11         1.46 o                         
  -9  -1   1         10.98         10.18         1.16 o                         
  -8  -1   1          3.30          2.98         0.81 o                         
  -7  -1   1        101.51         91.94         1.60 o                         
  -6  -1   1        145.72        143.91         1.62 o                         
  -5  -1   1         96.39        104.18         1.23 o                         
  -4  -1   1          4.18          5.06         0.29 o                         
  -3  -1   1        129.84        118.48         1.20 o                         
  -2  -1   1         56.66         60.02         0.65 o                         
  -1  -1   1       1480.10       1449.88        12.40 o                         
   1  -1   1       1060.83       1003.06        10.87 o                         
   2  -1   1        594.86        601.45         5.39 o                         
   3  -1   1       1209.45       1170.93         8.69 o                         
   4  -1   1        232.81        255.74         2.34 o                         
   5  -1   1          7.63          7.86         0.45 o                         
   6  -1   1        279.45        286.00         3.10 o                         
   7  -1   1         30.52         22.15         1.07 o                         
   8  -1   1          7.21          4.45         0.77 o                         
   9  -1   1        100.40        102.29         2.63 o                         
  10  -1   1          3.14          2.75         1.59 o                         
 -10   0   1          1.83          0.69         1.36 o                         
  -9   0   1         26.51         25.45         1.58 o                         
  -8   0   1          9.16         10.20         1.09 o                         
  -7   0   1        162.84        169.82         2.60 o                         
  -6   0   1          1.65          1.84         0.44 o                         
  -5   0   1         11.43         12.89         0.59 o                         
  -4   0   1          8.07          6.61         0.35 o                         
  -3   0   1         64.31         72.49         0.82 o                         
  -2   0   1         37.92         47.01         0.56 o                         
   1   0   1       1013.51        942.26        10.71 o                         
   2   0   1         20.73         22.83         0.43 o                         
   3   0   1          3.58          1.56         0.16 o                         
   4   0   1        163.81        168.87         1.75 o                         
   5   0   1          0.02         -0.06         0.27 o                         
   6   0   1         30.81         32.65         0.96 o                         
   7   0   1        304.97        303.31         6.57 o                         
   8   0   1          0.44          0.63         0.76 o                         
   9   0   1          0.73          1.36         1.00 o                         
  10   0   1          8.17          4.77         1.72 o                         
 -10   1   1          3.65          4.15         1.37 o                         
  -9   1   1         39.10         43.64         2.12 o                         
  -8   1   1         17.38         12.06         1.24 o                         
  -7   1   1         34.83         34.33         1.30 o                         
  -6   1   1         41.90         39.30         0.94 o                         
  -5   1   1        100.83         99.98         1.38 o                         
  -4   1   1         96.07        105.97         1.33 o                         
  -3   1   1        328.69        296.46         3.10 o                         
  -2   1   1      10121.83       9555.75       123.09 o                         
  -1   1   1        641.49        674.01         5.61 o                         
   0   1   1        156.89        130.65         1.55 o                         
   1   1   1        616.75        606.01         4.07 o                         
   2   1   1        593.91        639.25         4.41 o                         
   3   1   1        209.74        226.70         2.24 o                         
   4   1   1         53.37         42.06         0.69 o                         
   5   1   1         99.87        100.98         1.30 o                         
   6   1   1         12.32         10.79         0.54 o                         
   7   1   1         18.51         17.66         0.92 o                         
   8   1   1          0.33          0.19         0.71 o                         
   9   1   1          3.39          4.21         1.11 o                         
  10   1   1          0.68         -0.95         1.63 o                         
 -10   2   1         24.95         23.66         2.05 o                         
  -9   2   1          0.25          0.69         1.05 o                         
  -8   2   1        207.91        199.07         5.07 o                         
  -7   2   1         64.13         67.25         1.88 o                         
  -6   2   1        130.34        124.31         1.75 o                         
  -5   2   1        315.82        301.26         2.98 o                         
  -4   2   1       2631.39       2864.21        22.06 o                         
  -3   2   1        213.33        212.98         2.48 o                         
  -2   2   1       1150.43       1169.26        14.57 o                         
  -1   2   1         38.02         42.31         0.76 o                         
   0   2   1       3629.35       3605.73        45.24 o                         
   1   2   1         35.81         44.12         0.56 o                         
   2   2   1       1102.48       1109.13         7.48 o                         
   3   2   1        395.90        470.04         3.64 o                         
   4   2   1         57.87         61.95         0.94 o                         
   5   2   1         29.21         31.07         0.73 o                         
   6   2   1         34.81         30.93         0.91 o                         
   7   2   1         11.58         11.79         0.85 o                         
   8   2   1          3.56          4.42         1.01 o                         
   9   2   1         24.84         29.07         1.41 o                         
  10   2   1         11.93          9.95         2.15 o                         
 -10   3   1         27.27         29.33         2.36 o                         
  -9   3   1          6.74          8.02         1.17 o                         
  -8   3   1        114.31        117.47         2.75 o                         
  -7   3   1         44.40         43.95         1.53 o                         
  -6   3   1          2.57          1.78         0.49 o                         
  -5   3   1        148.13        171.76         2.28 o                         
  -4   3   1        102.80        118.01         1.77 o                         
  -3   3   1        335.42        358.60         3.98 o                         
  -2   3   1          3.62          4.82         0.37 o                         
  -1   3   1        124.94        124.29         1.84 o                         
   0   3   1        831.66        869.35         8.02 o                         
   1   3   1        536.12        573.68         4.56 o                         
   2   3   1         35.13         28.78         0.61 o                         
   3   3   1        436.27        480.75         3.73 o                         
   4   3   1          7.86          6.01         0.41 o                         
   5   3   1         39.96         36.19         0.90 o                         
   6   3   1          1.10          0.88         0.46 o                         
   7   3   1          1.82          1.52         0.58 o                         
   8   3   1         41.99         46.94         1.51 o                         
   9   3   1         67.24         73.66         2.02 o                         
 -10   4   1          6.92          3.89         1.95 o                         
  -9   4   1          3.46          3.71         0.87 o                         
  -8   4   1         33.10         40.07         1.74 o                         
  -7   4   1          0.12          0.46         0.90 o                         
  -6   4   1        122.56        125.15         2.14 o                         
  -5   4   1        140.16        149.05         2.17 o                         
  -4   4   1         32.90         32.13         1.11 o                         
  -3   4   1        139.33        145.11         2.60 o                         
  -2   4   1        206.41        194.83         2.57 o                         
  -1   4   1         16.42          8.38         0.52 o                         
   0   4   1        619.75        759.89         7.34 o                         
   1   4   1       1540.34       1672.43        12.36 o                         
   2   4   1          0.81          0.58         0.25 o                         
   3   4   1        124.46        137.38         1.56 o                         
   4   4   1        103.22         92.90         1.34 o                         
   5   4   1        199.05        188.80         2.38 o                         
   6   4   1          8.35          6.14         0.66 o                         
   7   4   1        158.18        161.60         2.33 o                         
   8   4   1          0.14         -0.83         0.83 o                         
   9   4   1          1.36          1.83         1.20 o                         
 -10   5   1          2.03          0.51         2.94 o                         
  -9   5   1          1.31         -0.41         1.05 o                         
  -8   5   1         83.10         88.25         3.16 o                         
  -7   5   1         26.13         24.21         1.59 o                         
  -6   5   1        121.04        126.43         2.24 o                         
  -5   5   1         15.27         13.51         0.83 o                         
  -4   5   1          9.31          9.78         0.74 o                         
  -3   5   1         78.35         92.39         1.83 o                         
  -2   5   1        423.79        472.10         5.22 o                         
  -1   5   1         94.01        109.99         1.88 o                         
   0   5   1          0.43         -0.10         0.29 o                         
   1   5   1        417.02        434.23         4.11 o                         
   2   5   1        344.17        345.00         3.33 o                         
   3   5   1          0.02          0.11         0.36 o                         
   4   5   1          6.87          5.01         0.51 o                         
   5   5   1         74.22         56.07         1.98 o                         
   6   5   1         38.92         39.81         1.44 o                         
   7   5   1          9.80          6.31         0.85 o                         
   8   5   1          1.99         -0.92         1.16 o                         
  -9   6   1         24.84         24.61         2.81 o                         
  -8   6   1         14.25         15.40         1.75 o                         
  -7   6   1         31.10         30.26         1.67 o                         
  -6   6   1          3.98          4.40         1.00 o                         
  -5   6   1          5.69          6.35         0.94 o                         
  -4   6   1         25.37         28.41         1.41 o                         
  -3   6   1        119.78        127.51         2.35 o                         
  -2   6   1          2.35          1.33         0.54 o                         
  -1   6   1        116.18        114.16         2.11 o                         
   0   6   1         36.02         34.96         1.04 o                         
   1   6   1        157.40        138.18         1.89 o                         
   2   6   1          0.77          0.19         0.46 o                         
   3   6   1         52.37         56.66         1.83 o                         
   4   6   1        202.07        162.00         4.09 o                         
   5   6   1         35.54         30.47         1.24 o                         
   6   6   1         22.01         22.42         1.24 o                         
   7   6   1         11.42          9.89         1.13 o                         
  -8   7   1          9.87          7.97         1.88 o                         
  -7   7   1         12.03         11.12         1.50 o                         
  -6   7   1          0.36          0.94         0.90 o                         
  -5   7   1          2.29          0.64         0.97 o                         
  -4   7   1          2.29          2.31         0.77 o                         
  -3   7   1         84.76         88.16         2.39 o                         
  -2   7   1         31.76         27.96         1.35 o                         
  -1   7   1          7.80          5.69         0.65 o                         
   0   7   1         49.13         47.57         1.56 o                         
   2   7   1         63.52         43.72         1.75 o                         
   3   7   1         45.92         47.97         1.83 o                         
   4   7   1          1.44          1.13         0.78 o                         
   5   7   1          2.07          1.69         0.89 o                         
   6   7   1         22.70         22.11         1.46 o                         
   7   7   1         35.88         38.64         2.06 o                         
  -7   8   1          3.44          2.84         1.41 o                         
  -6   8   1         23.06         21.55         1.56 o                         
  -5   8   1         14.12         14.82         1.82 o                         
  -4   8   1          6.65          5.07         1.25 o                         
  -3   8   1         18.27         19.08         1.37 o                         
  -2   8   1          0.09          0.31         0.96 o                         
  -1   8   1         20.84         21.75         1.20 o                         
   0   8   1         15.18          9.96         0.91 o                         
   1   8   1         56.80         56.82         1.82 o                         
   2   8   1         17.25         16.35         1.19 o                         
   3   8   1         31.31         30.39         1.55 o                         
   4   8   1          3.32          3.34         0.97 o                         
   5   8   1          1.40          2.40         1.22 o                         
  -6   9   1          7.02          6.55         1.66 o                         
  -5   9   1          0.02         -1.41         1.41 o                         
  -4   9   1          0.69          0.09         1.32 o                         
  -3   9   1          0.43          0.58         1.16 o                         
  -2   9   1          0.43         -0.97         0.97 o                         
  -1   9   1          3.54          2.35         0.95 o                         
   0   9   1         15.50         13.81         1.46 o                         
   1   9   1          1.12          0.09         0.95 o                         
   2   9   1         94.46         90.57         4.11 o                         
   3   9   1         11.61          9.63         1.69 o                         
   4   9   1          0.24          1.75         1.51 o                         
  -4  10   1          0.56          0.28         2.08 o                         
  -3  10   1          0.21          3.19         1.52 o                         
  -2  10   1          1.13          1.62         1.37 o                         
  -1  10   1          0.04         -0.20         1.40 o                         
   0  10   1          7.26          2.69         2.19 o                         
   1  10   1          0.00          2.26         1.66 o                         
   2  10   1         17.39         10.46         2.97 o                         
   0 -11   2          0.01          2.98         2.27 o                         
   1 -11   2         33.28         38.28         3.18 o                         
   2 -11   2         20.70         15.99         5.19 o                         
  -3 -10   2         35.84         39.59         4.12 o                         
  -2 -10   2         18.80         20.63         2.63 o                         
  -1 -10   2         38.39         48.37         2.55 o                         
   0 -10   2         16.93         17.43         2.40 o                         
   1 -10   2          1.37          1.97         1.22 o                         
   2 -10   2         19.97         20.47         1.80 o                         
   3 -10   2         55.04         60.45         2.87 o                         
   4 -10   2          6.97          7.74         1.66 o                         
   5 -10   2          5.59          6.47         1.84 o                         
  -5  -9   2          6.26          4.37         1.82 o                         
  -4  -9   2         11.61         10.64         2.20 o                         
  -3  -9   2         59.20         64.67         3.63 o                         
  -2  -9   2         28.66         29.80         1.70 o                         
  -1  -9   2         19.15         20.43         1.62 o                         
   1  -9   2        109.23        112.85         4.29 o                         
   2  -9   2         15.14         14.14         1.23 o                         
   3  -9   2          3.67          3.81         1.51 o                         
   4  -9   2         28.99         34.01         2.10 o                         
   5  -9   2          9.39          9.65         1.90 o                         
   6  -9   2         32.15         32.89         2.30 o                         
   7  -9   2         19.57         16.43         2.62 o                         
  -6  -8   2          0.07          0.60         1.12 o                         
  -5  -8   2          3.87          2.50         1.00 o                         
  -4  -8   2          0.10         -0.21         0.87 o                         
  -3  -8   2          0.11         -0.01         0.83 o                         
  -2  -8   2          3.70          2.80         0.74 o                         
  -1  -8   2         12.74         10.83         0.86 o                         
   0  -8   2          0.63          1.13         0.65 o                         
   1  -8   2         41.15         37.51         1.61 o                         
   2  -8   2         26.80         24.02         1.41 o                         
   3  -8   2        101.38        105.53         2.73 o                         
   4  -8   2        147.99        155.92         3.08 o                         
   5  -8   2         29.00         29.77         1.70 o                         
   6  -8   2          5.28          5.28         1.29 o                         
   7  -8   2          1.86          2.03         1.59 o                         
   8  -8   2          0.25         -0.37         2.13 o                         
  -7  -7   2         12.50         12.62         2.06 o                         
  -6  -7   2         35.88         35.74         1.52 o                         
  -5  -7   2          3.74          5.11         0.78 o                         
  -4  -7   2         65.02         65.31         1.77 o                         
  -3  -7   2          8.04          6.90         0.71 o                         
  -2  -7   2          8.44          8.90         0.70 o                         
  -1  -7   2        186.63        189.30         2.82 o                         
   0  -7   2         72.88         70.95         1.52 o                         
   1  -7   2        367.23        353.17         4.08 o                         
   2  -7   2        192.28        184.48         3.38 o                         
   3  -7   2        194.93        212.89         3.97 o                         
   4  -7   2         40.12         43.38         1.71 o                         
   5  -7   2          0.68          0.17         0.77 o                         
   6  -7   2          0.95          0.26         0.92 o                         
   7  -7   2          0.11          1.34         1.16 o                         
   8  -7   2          5.55          6.39         1.46 o                         
  -8  -6   2          5.87          7.35         1.15 o                         
  -7  -6   2         32.77         33.86         1.31 o                         
  -6  -6   2         53.97         51.48         1.47 o                         
  -5  -6   2          0.43          0.49         0.59 o                         
  -4  -6   2          4.32          4.93         0.56 o                         
  -3  -6   2          0.14          0.03         0.48 o                         
  -2  -6   2         40.88         38.56         1.02 o                         
  -1  -6   2        645.71        650.84         5.92 o                         
   0  -6   2        324.61        327.61         3.76 o                         
   1  -6   2        243.89        245.89         3.27 o                         
   2  -6   2        150.26        156.60         2.48 o                         
   3  -6   2          7.01          6.03         0.63 o                         
   4  -6   2         39.79         37.23         1.39 o                         
   5  -6   2         15.31         13.40         1.02 o                         
   6  -6   2         59.25         52.13         3.82 o                         
   7  -6   2          3.48          2.09         1.02 o                         
   8  -6   2          5.03          4.97         1.26 o                         
   9  -6   2         13.06         12.81         1.93 o                         
  -9  -5   2          9.22          8.59         1.63 o                         
  -8  -5   2          0.62          0.03         0.99 o                         
  -7  -5   2         35.65         36.54         1.32 o                         
  -6  -5   2          5.32          5.82         0.64 o                         
  -5  -5   2          1.50          1.11         0.49 o                         
  -4  -5   2        127.37        120.96         1.60 o                         
  -3  -5   2         54.37         62.90         1.06 o                         
  -2  -5   2          2.91          3.22         0.38 o                         
  -1  -5   2          3.83          2.18         0.34 o                         
   0  -5   2          6.45          3.12         0.34 o                         
   1  -5   2          1.01          1.34         0.36 o                         
   2  -5   2         15.65         14.93         0.75 o                         
   3  -5   2        263.78        282.00         3.29 o                         
   4  -5   2          2.14          2.72         0.51 o                         
   5  -5   2         43.15         50.49         1.53 o                         
   6  -5   2        199.67        191.63         4.94 o                         
   7  -5   2         13.74         15.37         1.21 o                         
   8  -5   2          1.01          2.38         0.96 o                         
   9  -5   2          2.83          4.00         1.29 o                         
  -9  -4   2          2.13          3.24         1.19 o                         
  -8  -4   2          7.51          8.44         0.86 o                         
  -7  -4   2          0.15          0.25         0.59 o                         
  -6  -4   2         26.11         24.49         0.87 o                         
  -5  -4   2         14.93         14.16         0.63 o                         
  -4  -4   2        260.05        244.38         2.23 o                         
  -3  -4   2         60.45         53.40         0.90 o                         
  -2  -4   2          8.52          7.08         0.38 o                         
  -1  -4   2        517.12        547.35         4.77 o                         
   0  -4   2         73.61         78.61         1.32 o                         
   1  -4   2        244.75        244.39         2.86 o                         
   2  -4   2          1.94          2.28         0.32 o                         
   3  -4   2          4.68          7.47         0.50 o                         
   4  -4   2        248.38        270.93         3.19 o                         
   5  -4   2        118.20        121.21         2.04 o                         
   6  -4   2          0.12          0.30         0.63 o                         
   7  -4   2         21.06         20.02         1.47 o                         
   8  -4   2         23.19         23.71         1.48 o                         
   9  -4   2         16.23         15.96         1.42 o                         
  10  -4   2          3.90          5.24         2.34 o                         
 -10  -3   2         16.67         14.55         4.04 o                         
  -9  -3   2          0.02         -0.61         1.03 o                         
  -8  -3   2          0.78          0.99         0.77 o                         
  -7  -3   2          0.38          0.42         0.50 o                         
  -6  -3   2         41.31         38.30         0.93 o                         
  -5  -3   2         44.38         47.66         0.90 o                         
  -4  -3   2        299.98        304.43         2.52 o                         
  -3  -3   2         14.32         11.69         0.41 o                         
  -2  -3   2          9.01         13.37         0.41 o                         
  -1  -3   2        696.66        703.15         6.02 o                         
   0  -3   2        420.86        394.94         4.55 o                         
   1  -3   2        127.47        128.67         1.65 o                         
   2  -3   2        193.97        194.35         2.16 o                         
   3  -3   2        278.45        276.68         2.97 o                         
   4  -3   2         61.10         77.99         1.39 o                         
   5  -3   2        162.36        142.05         2.37 o                         
   6  -3   2          7.12          5.17         0.57 o                         
   7  -3   2        218.92        205.52         3.87 o                         
   8  -3   2          0.00         -0.06         0.78 o                         
   9  -3   2          0.01         -0.07         1.04 o                         
  10  -3   2          0.03          1.30         1.78 o                         
 -10  -2   2          9.29          7.36         1.79 o                         
  -9  -2   2          1.28          3.07         1.20 o                         
  -8  -2   2         82.12         76.71         1.79 o                         
  -7  -2   2         77.64         79.53         1.58 o                         
  -6  -2   2        186.74        197.15         2.02 o                         
  -5  -2   2        157.23        169.04         1.71 o                         
  -4  -2   2        115.28        103.70         1.23 o                         
  -3  -2   2         63.30         52.99         0.70 o                         
  -2  -2   2         41.52         32.21         0.47 o                         
  -1  -2   2          5.89          3.98         0.19 o                         
   0  -2   2       2659.27       2617.32        21.94 o                         
   1  -2   2        197.48        176.95         1.76 o                         
   2  -2   2        199.27        206.37         2.17 o                         
   3  -2   2        214.37        198.30         2.10 o                         
   4  -2   2        183.99        184.16         2.15 o                         
   5  -2   2          2.25          1.26         0.34 o                         
   6  -2   2         38.21         41.23         1.19 o                         
   7  -2   2          2.35          1.49         0.59 o                         
   8  -2   2         42.16         45.08         1.83 o                         
   9  -2   2          0.07         -0.39         0.99 o                         
  10  -2   2         24.68         26.47         2.41 o                         
 -10  -1   2         20.35         15.74         1.74 o                         
  -9  -1   2         40.25         44.50         2.12 o                         
  -8  -1   2          1.53          1.01         0.73 o                         
  -7  -1   2          4.48          2.56         0.59 o                         
  -6  -1   2          0.93          1.75         0.39 o                         
  -5  -1   2         11.39         14.21         0.58 o                         
  -4  -1   2         45.20         37.57         0.66 o                         
  -3  -1   2          3.12          0.83         0.16 o                         
  -2  -1   2       3743.26       3772.93        27.77 o                         
  -1  -1   2       1787.69       1760.75        16.49 o                         
   0  -1   2        125.10        118.75         0.98 o                         
   1  -1   2        274.66        264.81         1.91 o                         
   2  -1   2        113.03        117.29         1.08 o                         
   3  -1   2        115.25         88.20         1.09 o                         
   4  -1   2         22.68         17.97         0.53 o                         
   5  -1   2         12.70         11.74         0.54 o                         
   6  -1   2        211.69        205.59         2.41 o                         
   7  -1   2         57.11         54.32         1.67 o                         
   8  -1   2          7.06          4.51         0.83 o                         
   9  -1   2         12.18         13.66         1.30 o                         
  10  -1   2          0.95         -0.86         1.53 o                         
 -10   0   2          2.53          3.77         1.41 o                         
  -9   0   2          3.50          2.83         1.05 o                         
  -8   0   2          0.36          0.42         0.73 o                         
  -7   0   2         55.19         55.19         1.47 o                         
  -6   0   2         32.86         29.25         0.83 o                         
  -5   0   2         76.78         58.09         0.99 o                         
  -4   0   2        158.56        149.14         1.58 o                         
  -3   0   2       1868.46       1960.66        14.66 o                         
  -2   0   2       5565.59       5412.04        68.01 o                         
  -1   0   2       1792.69       1787.26        15.88 o                         
   1   0   2        836.54        784.44         5.63 o                         
   2   0   2        214.69        205.83         1.89 o                         
   3   0   2         90.89         75.14         0.93 o                         
   4   0   2          0.33          0.38         0.18 o                         
   5   0   2         54.92         63.14         1.07 o                         
   6   0   2         14.25         12.62         0.71 o                         
   7   0   2        162.92        159.03         2.49 o                         
   8   0   2         14.29         11.30         0.94 o                         
   9   0   2          2.50          3.20         1.03 o                         
  10   0   2          1.34          0.36         1.69 o                         
 -10   1   2          9.40          9.07         1.59 o                         
  -9   1   2          0.45         -0.37         1.01 o                         
  -8   1   2          0.59          1.36         0.84 o                         
  -7   1   2         25.00         26.03         1.29 o                         
  -6   1   2         59.94         45.60         1.20 o                         
  -5   1   2        571.58        620.24         5.52 o                         
  -4   1   2       1342.14       1544.08        11.38 o                         
  -3   1   2        588.98        673.24         5.94 o                         
  -2   1   2       2636.39       2664.94        29.81 o                         
  -1   1   2       2245.46       2207.56        17.00 o                         
   0   1   2        326.39        331.08         3.19 o                         
   1   1   2       2045.12       1970.56        13.90 o                         
   2   1   2        192.92        201.99         1.73 o                         
   3   1   2         21.95         14.94         0.47 o                         
   4   1   2          4.06          2.57         0.29 o                         
   5   1   2        263.96        273.50         2.46 o                         
   6   1   2         74.01         66.61         1.15 o                         
   7   1   2         34.87         30.42         1.16 o                         
   8   1   2        111.41        112.67         3.31 o                         
   9   1   2         42.18         41.49         1.70 o                         
  10   1   2         44.61         40.88         2.83 o                         
 -10   2   2          0.67          0.31         1.42 o                         
  -9   2   2          0.47         -0.47         1.00 o                         
  -8   2   2          3.07          3.63         1.05 o                         
  -7   2   2         56.45         60.50         1.78 o                         
  -6   2   2         71.75         81.84         1.43 o                         
  -5   2   2         93.07         90.59         1.62 o                         
  -4   2   2         17.21         25.48         0.79 o                         
  -3   2   2         52.28         67.98         1.21 o                         
  -2   2   2        324.22        314.40         3.53 o                         
  -1   2   2        969.10       1030.56         9.24 o                         
   0   2   2        567.60        606.01         5.38 o                         
   1   2   2          9.34         10.63         0.30 o                         
   2   2   2        570.49        610.34         4.57 o                         
   3   2   2         12.09          8.03         0.36 o                         
   4   2   2        365.91        355.89         2.98 o                         
   5   2   2          0.03          0.42         0.35 o                         
   6   2   2         92.49         99.47         1.56 o                         
   7   2   2         82.18         85.71         1.76 o                         
   8   2   2        120.37        121.06         2.12 o                         
   9   2   2          0.02          1.26         0.99 o                         
 -10   3   2         13.60         11.66         2.24 o                         
  -9   3   2          5.04          1.52         0.80 o                         
  -8   3   2          7.61         11.76         1.07 o                         
  -7   3   2         31.05         38.78         1.39 o                         
  -6   3   2        127.77        146.51         2.59 o                         
  -5   3   2         27.33         22.50         0.88 o                         
  -4   3   2        634.71        657.97         6.26 o                         
  -3   3   2        215.84        222.18         2.57 o                         
  -2   3   2        104.11        122.39         1.78 o                         
  -1   3   2          4.18          3.73         0.37 o                         
   0   3   2       1917.57       1974.77        18.74 o                         
   1   3   2       1992.21       2217.83        15.97 o                         
   2   3   2        327.16        406.95         3.35 o                         
   3   3   2         93.03         97.42         1.19 o                         
   4   3   2          6.37          2.38         0.34 o                         
   5   3   2         23.19         22.03         0.81 o                         
   6   3   2          1.82          2.66         0.57 o                         
   7   3   2         82.45         84.67         1.82 o                         
   8   3   2         10.20          9.38         0.88 o                         
   9   3   2          0.40         -0.50         1.02 o                         
 -10   4   2         27.61         27.60         3.63 o                         
  -9   4   2         23.34         17.93         1.51 o                         
  -8   4   2          6.36          6.74         1.02 o                         
  -7   4   2          0.27         -0.14         0.81 o                         
  -6   4   2         89.57         87.89         1.99 o                         
  -5   4   2         34.98         42.43         1.25 o                         
  -4   4   2          1.87          2.52         0.44 o                         
  -3   4   2        175.71        185.87         2.63 o                         
  -2   4   2        190.41        195.00         2.61 o                         
  -1   4   2        386.01        384.25         4.21 o                         
   0   4   2         64.45         60.25         0.98 o                         
   1   4   2        264.16        269.50         2.58 o                         
   2   4   2        317.41        303.32         2.73 o                         
   3   4   2         20.74         16.11         0.60 o                         
   4   4   2          2.61          3.54         0.42 o                         
   5   4   2         54.20         49.30         1.34 o                         
   6   4   2         65.39         70.71         1.69 o                         
   7   4   2          0.01          0.32         0.71 o                         
   8   4   2          7.01          6.27         1.21 o                         
   9   4   2         28.09         26.65         2.17 o                         
  -9   5   2          0.44          0.24         1.23 o                         
  -8   5   2          0.28          1.07         0.95 o                         
  -7   5   2         79.50         87.72         2.42 o                         
  -6   5   2         42.88         48.08         1.51 o                         
  -5   5   2         93.63         97.68         2.00 o                         
  -4   5   2         20.96         20.82         1.03 o                         
  -3   5   2         71.85         72.73         1.63 o                         
  -2   5   2         37.43         53.46         1.56 o                         
  -1   5   2         45.57         52.22         1.31 o                         
   0   5   2        858.02        927.15         7.65 o                         
   1   5   2        107.84        131.22         1.70 o                         
   2   5   2          6.49          6.89         0.51 o                         
   3   5   2         15.82         10.05         0.64 o                         
   4   5   2          0.14          0.13         0.47 o                         
   5   5   2         29.29         27.19         1.20 o                         
   6   5   2          2.86          0.83         0.70 o                         
   7   5   2          3.40          3.91         0.88 o                         
   8   5   2         23.84         23.94         1.69 o                         
  -9   6   2          3.10          4.08         1.60 o                         
  -8   6   2         10.11          5.03         1.27 o                         
  -7   6   2         36.51         34.57         1.78 o                         
  -6   6   2          0.70          0.55         0.91 o                         
  -5   6   2         98.07        109.48         2.30 o                         
  -4   6   2         41.89         49.96         1.86 o                         
  -3   6   2         28.86         32.54         1.34 o                         
  -2   6   2         42.00         44.24         1.39 o                         
  -1   6   2         45.47         49.50         1.32 o                         
   0   6   2          6.72          7.21         0.59 o                         
   1   6   2          6.88          6.47         0.61 o                         
   2   6   2         62.03         66.58         1.97 o                         
   3   6   2         26.65         18.11         1.11 o                         
   4   6   2          4.08          1.79         0.70 o                         
   5   6   2          2.68          3.00         0.69 o                         
   6   6   2          8.69         10.57         1.18 o                         
   7   6   2          4.64          5.15         1.21 o                         
  -8   7   2         16.02         16.28         1.72 o                         
  -7   7   2         78.99         83.75         3.07 o                         
  -6   7   2         27.63         33.34         1.75 o                         
  -5   7   2          0.03          0.13         1.11 o                         
  -4   7   2         32.01         33.47         1.71 o                         
  -3   7   2         80.04         84.78         2.98 o                         
  -2   7   2          0.11          0.35         0.68 o                         
  -1   7   2          5.89          1.94         0.56 o                         
   0   7   2          7.36          8.60         0.80 o                         
   1   7   2         50.85         52.13         1.69 o                         
   2   7   2          0.03          0.71         0.64 o                         
   3   7   2         56.96         48.91         1.74 o                         
   4   7   2          2.37          3.03         0.83 o                         
   5   7   2          2.71          3.62         0.93 o                         
   6   7   2          0.06          0.43         1.14 o                         
  -7   8   2          0.15          0.86         1.45 o                         
  -6   8   2         26.34         29.76         1.93 o                         
  -5   8   2        106.17        125.24         3.36 o                         
  -4   8   2         21.59         20.80         1.50 o                         
  -3   8   2         34.04         38.47         1.96 o                         
  -2   8   2          5.13          5.23         0.96 o                         
  -1   8   2         13.09         12.60         0.96 o                         
   0   8   2         18.17         15.04         1.32 o                         
   1   8   2         51.30         46.64         1.75 o                         
   2   8   2          2.37          3.31         0.83 o                         
   3   8   2         27.50         31.73         1.64 o                         
   4   8   2         11.89         12.39         1.43 o                         
   5   8   2          8.47          7.95         1.74 o                         
  -6   9   2          0.08          1.97         1.72 o                         
  -5   9   2          0.09          0.58         1.36 o                         
  -4   9   2          0.11         -1.46         1.46 o                         
  -3   9   2         11.70          9.36         1.44 o                         
  -2   9   2         12.62          7.37         1.10 o                         
  -1   9   2         22.33         22.52         1.64 o                         
   0   9   2         48.07         49.94         2.04 o                         
   1   9   2         25.36         29.42         1.69 o                         
   2   9   2         28.51         33.37         1.94 o                         
   3   9   2          8.86          5.12         1.31 o                         
  -4  10   2          1.18         -0.74         1.73 o                         
  -3  10   2         29.84         28.94         3.89 o                         
  -2  10   2         23.45         27.49         2.72 o                         
  -1  10   2          5.82          5.21         1.47 o                         
   0  10   2          1.53          0.78         1.46 o                         
   1  10   2         10.03          9.51         2.30 o                         
   0 -11   3         11.94         12.97         2.84 o                         
   1 -11   3          2.37          1.04         1.70 o                         
   2 -11   3          1.52          0.57         1.65 o                         
  -3 -10   3         69.53         74.69         6.22 o                         
  -2 -10   3         10.88          9.25         2.25 o                         
  -1 -10   3          1.64          2.30         1.11 o                         
   0 -10   3         10.30          8.28         1.49 o                         
   1 -10   3         17.02         16.73         2.11 o                         
   2 -10   3          9.03          9.11         1.57 o                         
   3 -10   3          5.15          3.37         1.37 o                         
   4 -10   3          5.10          5.57         1.55 o                         
   5 -10   3          0.09         -0.31         1.79 o                         
  -5  -9   3          7.36          4.30         1.71 o                         
  -4  -9   3         19.40         23.18         1.82 o                         
  -3  -9   3          1.88          2.01         1.01 o                         
  -2  -9   3          8.51          6.59         1.34 o                         
  -1  -9   3         14.35         16.70         1.18 o                         
   0  -9   3         11.46         11.45         1.11 o                         
   1  -9   3         12.41         11.08         1.13 o                         
   2  -9   3         25.93         26.63         1.84 o                         
   3  -9   3          8.65         11.47         1.33 o                         
   4  -9   3         60.00         63.16         2.66 o                         
   5  -9   3         21.25         25.57         2.00 o                         
   6  -9   3         10.97          5.68         1.76 o                         
   7  -9   3         35.29         36.20         4.83 o                         
  -6  -8   3          6.39          5.30         1.19 o                         
  -5  -8   3         14.64         12.38         1.66 o                         
  -4  -8   3          8.22          6.82         0.93 o                         
  -3  -8   3          7.02          6.12         1.13 o                         
  -2  -8   3         14.47         14.22         1.02 o                         
   0  -8   3          6.41          4.96         0.75 o                         
   2  -8   3        218.13        236.03         4.73 o                         
   3  -8   3         95.42         87.39         9.98 o                         
   4  -8   3         27.30         26.75         1.63 o                         
   5  -8   3         55.49         61.45         2.40 o                         
   6  -8   3         11.19         16.87         1.51 o                         
   7  -8   3          1.29          0.87         1.55 o                         
   8  -8   3          0.29         -0.27         1.77 o                         
  -7  -7   3         18.61         17.40         1.98 o                         
  -6  -7   3          5.12          3.08         0.96 o                         
  -5  -7   3          2.26          3.63         0.71 o                         
  -4  -7   3          0.26          0.18         0.60 o                         
  -3  -7   3         96.09         96.33         3.18 o                         
  -2  -7   3        119.63        121.79         3.34 o                         
   0  -7   3         31.26         35.03         1.46 o                         
   1  -7   3          2.34          0.73         0.49 o                         
   2  -7   3        168.93        159.50         5.79 o                         
   3  -7   3         57.43         55.47         1.82 o                         
   4  -7   3          0.00         -0.56         0.63 o                         
   5  -7   3         47.27         48.83         1.90 o                         
   6  -7   3         16.34         17.37         1.38 o                         
   7  -7   3          0.04         -1.15         1.15 o                         
   8  -7   3          2.87          4.13         1.53 o                         
  -8  -6   3          1.32          2.48         1.26 o                         
  -7  -6   3          7.98          5.92         1.05 o                         
  -6  -6   3         11.61          9.57         0.93 o                         
  -5  -6   3          8.76          8.72         0.69 o                         
  -4  -6   3         49.79         48.51         1.13 o                         
  -3  -6   3        136.66        153.44         1.92 o                         
  -2  -6   3        240.51        252.38         2.73 o                         
  -1  -6   3         67.81         63.40         1.28 o                         
   0  -6   3         77.49         69.68         1.30 o                         
   1  -6   3         13.88         13.09         0.78 o                         
   2  -6   3         41.30         41.75         1.24 o                         
   3  -6   3          6.53         12.61         0.80 o                         
   4  -6   3         48.30         52.69         1.61 o                         
   5  -6   3          8.43          7.67         0.84 o                         
   6  -6   3          4.47          2.06         0.86 o                         
   7  -6   3          7.54          5.39         0.95 o                         
   8  -6   3          0.09          0.49         1.05 o                         
   9  -6   3          2.00          2.14         1.69 o                         
  -9  -5   3         15.72         16.63         1.78 o                         
  -8  -5   3          2.62          2.64         1.04 o                         
  -7  -5   3         55.02         61.34         1.89 o                         
  -6  -5   3          7.88          7.51         0.79 o                         
  -5  -5   3         79.87         81.93         1.33 o                         
  -4  -5   3         35.68         29.42         0.82 o                         
  -3  -5   3         13.21         13.82         0.57 o                         
  -2  -5   3         10.00         10.92         0.53 o                         
  -1  -5   3          0.09         -0.10         0.29 o                         
   0  -5   3          6.64          3.36         0.33 o                         
   1  -5   3          5.55          7.69         0.55 o                         
   2  -5   3         14.44         14.82         0.67 o                         
   3  -5   3        357.25        377.22         4.03 o                         
   4  -5   3        145.02        147.22         2.37 o                         
   5  -5   3          4.35          3.44         0.60 o                         
   6  -5   3         17.95         13.71         1.05 o                         
   7  -5   3          0.85          2.78         0.92 o                         
   8  -5   3         63.00         73.62         2.63 o                         
   9  -5   3         18.98         23.98         2.67 o                         
  -9  -4   3          0.00         -0.64         1.27 o                         
  -8  -4   3         52.50         55.60         1.94 o                         
  -7  -4   3          1.12          0.30         0.56 o                         
  -6  -4   3         37.38         35.29         1.14 o                         
  -5  -4   3         16.47         19.65         0.68 o                         
  -4  -4   3        225.43        249.68         2.25 o                         
  -3  -4   3         39.23         37.69         0.72 o                         
  -2  -4   3         15.22         17.56         0.58 o                         
  -1  -4   3         15.59         16.89         0.56 o                         
   0  -4   3        198.08        223.49         2.24 o                         
   1  -4   3        236.62        268.92         3.04 o                         
   2  -4   3        116.60        123.75         1.66 o                         
   3  -4   3        119.50        129.34         1.82 o                         
   4  -4   3         58.38         66.45         1.35 o                         
   5  -4   3          0.26          0.12         0.37 o                         
   6  -4   3        100.33         99.57         8.45 o                         
   7  -4   3          0.97          0.30         0.79 o                         
   8  -4   3          0.84          0.04         0.88 o                         
   9  -4   3          0.01          0.64         1.17 o                         
  10  -4   3          0.32          2.92         2.27 o                         
 -10  -3   3         13.96         13.46         2.76 o                         
  -9  -3   3         10.79         11.19         1.20 o                         
  -8  -3   3          4.61          6.22         0.88 o                         
  -7  -3   3         36.39         41.77         1.35 o                         
  -6  -3   3         12.30         13.19         0.60 o                         
  -5  -3   3         45.92         51.04         0.90 o                         
  -4  -3   3         16.90         17.34         0.52 o                         
  -3  -3   3         27.32         34.67         0.61 o                         
  -2  -3   3          7.78         11.44         0.40 o                         
  -1  -3   3        296.00        280.65         2.28 o                         
   0  -3   3        128.65        133.62         1.64 o                         
   1  -3   3          3.51          4.29         0.27 o                         
   2  -3   3          0.06          0.47         0.20 o                         
   3  -3   3          7.14         13.57         0.51 o                         
   4  -3   3          8.32          7.38         0.43 o                         
   5  -3   3        151.83        144.54         2.04 o                         
   6  -3   3        100.50         99.36         2.08 o                         
   7  -3   3          8.43          9.35         0.90 o                         
   8  -3   3         28.83         33.40         2.01 o                         
   9  -3   3          3.61          3.94         1.11 o                         
  10  -3   3          0.47          0.67         1.98 o                         
 -10  -2   3          0.06         -0.60         1.76 o                         
  -9  -2   3          5.97          4.82         1.12 o                         
  -8  -2   3         15.07         14.48         0.91 o                         
  -7  -2   3         70.79         73.01         1.59 o                         
  -6  -2   3          1.92          1.96         0.43 o                         
  -5  -2   3        252.54        256.26         2.47 o                         
  -4  -2   3          0.81          1.54         0.29 o                         
  -3  -2   3        121.01        106.94         1.19 o                         
  -2  -2   3        187.60        175.92         1.37 o                         
  -1  -2   3          0.29          0.53         0.11 o                         
   0  -2   3         34.09         44.50         0.74 o                         
   1  -2   3        230.76        223.64         1.82 o                         
   2  -2   3         57.57         52.27         0.70 o                         
   3  -2   3        104.36         88.55         1.05 o                         
   4  -2   3        156.05        167.93         1.87 o                         
   5  -2   3        186.25        174.56         2.07 o                         
   6  -2   3         20.53         23.90         0.98 o                         
   7  -2   3         15.59         12.23         0.94 o                         
   8  -2   3         34.65         32.58         1.59 o                         
   9  -2   3          1.20          0.71         1.00 o                         
  10  -2   3         16.57         22.34         3.76 o                         
 -10  -1   3         17.38         15.41         1.69 o                         
  -9  -1   3          6.23          3.76         1.04 o                         
  -8  -1   3          0.02          0.40         0.79 o                         
  -7  -1   3          6.50          5.36         0.70 o                         
  -6  -1   3        168.50        159.71         1.97 o                         
  -5  -1   3         74.70         65.99         1.03 o                         
  -4  -1   3         17.99         25.54         0.62 o                         
  -3  -1   3         25.01         24.05         0.50 o                         
  -2  -1   3        166.39        156.47         1.35 o                         
  -1  -1   3       3098.39       3098.22        20.95 o                         
   0  -1   3         60.95         52.59         0.51 o                         
   1  -1   3        930.84        924.28         6.43 o                         
   2  -1   3        348.99        329.68         2.61 o                         
   3  -1   3        281.07        291.07         2.38 o                         
   4  -1   3          0.21         -0.14         0.24 o                         
   5  -1   3         56.09         59.90         1.05 o                         
   6  -1   3        121.09        127.59         1.89 o                         
   7  -1   3         21.92         18.52         0.98 o                         
   8  -1   3          0.47          0.06         0.75 o                         
   9  -1   3         31.54         31.90         1.69 o                         
  10  -1   3          5.33          2.67         1.63 o                         
 -10   0   3          0.03          1.76         1.38 o                         
  -9   0   3          0.98          0.53         1.00 o                         
  -8   0   3          8.28          7.10         1.01 o                         
  -7   0   3         87.43         90.14         1.67 o                         
  -6   0   3        222.06        249.94         2.60 o                         
  -5   0   3         50.63         67.18         1.09 o                         
  -4   0   3        115.82        126.52         1.45 o                         
  -3   0   3         13.67         14.23         0.43 o                         
  -2   0   3        353.57        389.66         2.93 o                         
  -1   0   3         18.28         23.21         0.35 o                         
   0   0   3       2237.05       2105.28        16.06 o                         
   1   0   3          7.17         10.41         0.24 o                         
   2   0   3         76.31         58.01         0.85 o                         
   3   0   3        568.88        594.60         4.48 o                         
   4   0   3       1484.41       1644.73        11.61 o                         
   5   0   3         23.84         29.57         0.78 o                         
   6   0   3          0.01         -0.29         0.40 o                         
   7   0   3        231.70        213.08         3.31 o                         
   8   0   3          0.39          1.12         0.69 o                         
   9   0   3          1.76          0.44         0.89 o                         
  10   0   3          9.85          8.08         2.84 o                         
 -10   1   3         13.43         17.81         2.10 o                         
  -9   1   3         83.55         99.69         2.80 o                         
  -8   1   3          1.97          3.58         1.02 o                         
  -7   1   3         48.52         36.54         1.26 o                         
  -6   1   3         84.55         88.99         1.48 o                         
  -5   1   3        332.94        340.23         3.25 o                         
  -4   1   3        509.90        541.54         4.33 o                         
  -3   1   3         99.48         67.71         1.01 o                         
  -2   1   3        706.23        684.76         5.56 o                         
  -1   1   3        236.53        232.55         2.09 o                         
   0   1   3       1279.75       1291.27         9.74 o                         
   1   1   3        472.34        498.16         3.90 o                         
   2   1   3        660.92        732.86         5.85 o                         
   3   1   3          3.71          8.13         0.37 o                         
   4   1   3         46.87         42.40         0.82 o                         
   5   1   3         45.62         44.17         0.99 o                         
   6   1   3         10.01         10.49         0.60 o                         
   7   1   3          0.10         -0.18         0.47 o                         
   8   1   3         19.22         19.04         1.25 o                         
   9   1   3         12.05         11.17         1.15 o                         
  10   1   3          8.83          7.61         6.60 o                         
 -10   2   3          0.01         -1.19         1.42 o                         
  -9   2   3         19.49         16.66         1.56 o                         
  -8   2   3         10.73          6.39         0.96 o                         
  -7   2   3         58.35         52.25         1.39 o                         
  -6   2   3        273.82        297.29         3.17 o                         
  -5   2   3         30.48         35.29         0.94 o                         
  -4   2   3        169.06        163.30         2.14 o                         
  -3   2   3         16.01         18.98         0.61 o                         
  -2   2   3        328.34        289.57         3.07 o                         
  -1   2   3         43.27         49.49         0.73 o                         
   0   2   3         35.67         32.70         0.68 o                         
   1   2   3        385.36        449.51         3.59 o                         
   2   2   3         35.68         36.28         0.63 o                         
   3   2   3         61.22         62.28         0.93 o                         
   4   2   3         17.74         18.52         0.63 o                         
   5   2   3         10.34         13.83         0.74 o                         
   6   2   3         15.68         12.96         0.83 o                         
   7   2   3        195.66        188.49         5.70 o                         
   8   2   3          8.98         10.52         0.89 o                         
   9   2   3         15.90         13.87         1.99 o                         
 -10   3   3          0.15          1.58         1.44 o                         
  -9   3   3         42.23         40.20         2.26 o                         
  -8   3   3        110.82        114.52         2.71 o                         
  -7   3   3          7.58          7.66         0.77 o                         
  -6   3   3          1.30          7.05         1.63 o                         
  -5   3   3         53.52         61.08         1.39 o                         
  -4   3   3        382.38        416.19         4.33 o                         
  -3   3   3         29.71         38.01         0.90 o                         
  -2   3   3         17.59         23.69         0.67 o                         
  -1   3   3         39.68         44.07         0.77 o                         
   0   3   3        902.65        931.55         7.46 o                         
   1   3   3         80.33         73.62         0.96 o                         
   2   3   3        252.74        273.00         2.30 o                         
   3   3   3          1.14          1.59         0.29 o                         
   4   3   3          6.59          8.54         0.51 o                         
   5   3   3        346.46        323.25         4.18 o                         
   6   3   3        197.41        196.12         5.45 o                         
   7   3   3        110.89        113.60         3.50 o                         
   8   3   3         61.51         61.02         1.75 o                         
   9   3   3          0.04         -0.78         1.10 o                         
 -10   4   3          2.66          1.66         2.20 o                         
  -9   4   3         12.21         14.68         1.80 o                         
  -8   4   3          7.75          7.63         1.07 o                         
  -7   4   3          1.68          1.07         0.95 o                         
  -6   4   3         22.19         19.52         1.42 o                         
  -5   4   3        129.34        138.12         2.24 o                         
  -4   4   3          2.75          4.10         0.63 o                         
  -3   4   3          3.22          4.14         0.46 o                         
  -2   4   3        549.41        563.25         5.39 o                         
  -1   4   3          0.07          0.18         0.28 o                         
   0   4   3        231.44        231.99         2.31 o                         
   1   4   3         41.74         34.68         0.74 o                         
   2   4   3          0.01          0.19         0.29 o                         
   3   4   3         37.19         28.83         0.84 o                         
   4   4   3         21.44         25.13         0.92 o                         
   5   4   3          7.56          5.77         0.64 o                         
   6   4   3         12.84         12.08         0.93 o                         
   7   4   3          6.29          6.85         1.02 o                         
   8   4   3         50.33         52.11         2.03 o                         
  -9   5   3          3.68          3.85         1.24 o                         
  -8   5   3          9.31         10.90         1.22 o                         
  -7   5   3          0.45          1.35         0.85 o                         
  -6   5   3         11.40         13.31         1.05 o                         
  -5   5   3          2.76          0.99         0.58 o                         
  -4   5   3        103.22        106.16         2.00 o                         
  -3   5   3         74.00         73.93         1.49 o                         
  -2   5   3         15.54         10.75         0.75 o                         
  -1   5   3          0.03          0.23         0.37 o                         
   0   5   3        123.79        128.73         1.84 o                         
   1   5   3        153.90        158.65         3.03 o                         
   2   5   3          2.06          0.41         0.37 o                         
   3   5   3          2.44          3.24         0.65 o                         
   4   5   3          9.08         10.45         0.76 o                         
   5   5   3         22.53         20.89         1.13 o                         
   6   5   3          6.56          5.23         1.01 o                         
   7   5   3          0.09         -0.96         0.96 o                         
   8   5   3          5.15          1.99         1.36 o                         
  -9   6   3         12.10         13.74         3.56 o                         
  -8   6   3          8.30          7.72         1.50 o                         
  -7   6   3         55.39         60.86         2.26 o                         
  -6   6   3         42.48         44.43         1.80 o                         
  -5   6   3          5.18          5.83         0.78 o                         
  -4   6   3          0.07         -0.06         0.57 o                         
  -3   6   3          0.16          0.00         0.61 o                         
  -2   6   3          2.35          1.78         0.53 o                         
  -1   6   3          5.44          3.09         0.73 o                         
   0   6   3          0.14          5.55         0.64 o                         
   1   6   3         39.95         36.67         1.40 o                         
   2   6   3         48.15         36.50         1.43 o                         
   3   6   3         15.75         14.09         1.03 o                         
   4   6   3         14.03         12.33         1.10 o                         
   5   6   3          2.16          0.79         0.79 o                         
   6   6   3          7.06          7.85         1.19 o                         
   7   6   3          1.43          3.39         1.52 o                         
  -8   7   3          0.19          1.92         1.72 o                         
  -7   7   3         21.19         26.61         1.89 o                         
  -6   7   3          2.79          2.32         1.07 o                         
  -5   7   3          4.57          3.20         1.08 o                         
  -4   7   3         50.50         53.38         1.80 o                         
  -3   7   3         66.48         66.11         2.42 o                         
  -2   7   3          5.00          4.20         0.82 o                         
  -1   7   3         41.13         34.56         1.55 o                         
   0   7   3        102.05         82.67         3.51 o                         
   1   7   3         34.68         29.00         1.75 o                         
   2   7   3          5.57          5.33         0.92 o                         
   3   7   3          1.07          1.38         0.69 o                         
   4   7   3          2.79          2.23         1.01 o                         
   5   7   3          1.61          0.08         1.08 o                         
   6   7   3         45.48         49.53         2.73 o                         
  -7   8   3          2.20          0.28         1.83 o                         
  -6   8   3          2.65          2.27         1.37 o                         
  -5   8   3          2.99          2.63         1.38 o                         
  -4   8   3         11.66         10.32         1.56 o                         
  -3   8   3         39.47         39.80         1.77 o                         
  -2   8   3         16.98         14.53         1.17 o                         
  -1   8   3          0.82         -0.06         0.70 o                         
   0   8   3          2.75          2.25         0.74 o                         
   1   8   3          3.73          2.13         0.79 o                         
   2   8   3         33.59         31.01         1.84 o                         
   3   8   3         31.75         33.97         1.86 o                         
   4   8   3         10.90         13.98         2.32 o                         
   5   8   3          0.43         -1.54         1.90 o                         
  -5   9   3          2.27          2.91         2.03 o                         
  -4   9   3          5.84          5.56         1.38 o                         
  -3   9   3          4.36          4.65         1.18 o                         
  -2   9   3          1.72          0.02         1.02 o                         
  -1   9   3          8.90          5.99         1.18 o                         
   0   9   3          0.59          1.32         1.12 o                         
   1   9   3          3.86          2.12         0.99 o                         
   2   9   3         13.67         10.32         1.92 o                         
   3   9   3          0.54          1.41         2.34 o                         
  -2  10   3          0.42          0.12         1.56 o                         
  -1  10   3          0.10          1.04         2.06 o                         
  -1 -11   4          0.04         -1.97         1.97 o                         
   0 -11   4         11.71          8.87         2.53 o                         
   1 -11   4         20.97         17.32         2.38 o                         
   2 -11   4          2.51          3.94         1.67 o                         
  -4 -10   4          0.69          1.97         2.05 o                         
  -3 -10   4         59.76         74.25         2.89 o                         
  -2 -10   4         73.13         85.81         4.09 o                         
  -1 -10   4         25.49         31.29         1.70 o                         
   0 -10   4          3.62          3.01         1.26 o                         
   1 -10   4         45.63         52.49         2.38 o                         
   2 -10   4          0.88          0.81         1.15 o                         
   3 -10   4        103.15         99.26         6.28 o                         
   4 -10   4          1.97          1.08         1.45 o                         
   5 -10   4         18.42         17.39         4.36 o                         
  -4  -9   4         46.43         53.25         2.72 o                         
  -3  -9   4          3.79          3.36         0.98 o                         
  -2  -9   4          0.84          1.06         0.88 o                         
  -1  -9   4          5.77          3.20         1.13 o                         
   0  -9   4         94.46         98.20         3.35 o                         
   1  -9   4        130.53        135.70         4.28 o                         
   2  -9   4         90.82         83.59         2.59 o                         
   3  -9   4         69.37         71.96         2.59 o                         
   4  -9   4          0.30         -1.02         1.02 o                         
   5  -9   4         20.46         17.60         1.86 o                         
   6  -9   4         29.41         31.62         2.68 o                         
   7  -9   4          0.00         -1.43         2.20 o                         
  -6  -8   4          0.06          1.02         1.03 o                         
  -5  -8   4          0.25          0.58         0.89 o                         
  -4  -8   4          8.25          8.08         1.14 o                         
  -3  -8   4          9.31          8.38         1.09 o                         
  -1  -8   4          6.10          5.73         0.90 o                         
   1  -8   4         95.20         86.17         6.87 o                         
   2  -8   4        394.05        415.93        16.36 o                         
   3  -8   4         90.58         84.39         4.84 o                         
   4  -8   4          1.13          1.24         1.14 o                         
   5  -8   4         49.80         48.49         3.89 o                         
   6  -8   4         19.34         18.93         2.02 o                         
   7  -8   4         24.18         26.30         2.69 o                         
   8  -8   4         11.93          1.55         4.35 o                         
  -7  -7   4          0.05         -0.56         1.18 o                         
  -6  -7   4         15.79         17.34         1.03 o                         
  -5  -7   4          9.80         11.60         0.83 o                         
  -4  -7   4         14.63         18.54         1.03 o                         
  -3  -7   4         26.07         26.79         1.10 o                         
  -2  -7   4          0.09         -0.58         0.58 o                         
   1  -7   4         86.72         82.07         5.45 o                         
   2  -7   4         37.81         38.53         1.76 o                         
   3  -7   4         84.54         81.09         4.83 o                         
   4  -7   4          0.11         -0.14         0.65 o                         
   5  -7   4        136.34        138.00         3.26 o                         
   6  -7   4          9.47          5.74         1.13 o                         
   7  -7   4         11.00         10.42         1.87 o                         
   8  -7   4          1.29         -0.71         1.14 o                         
  -8  -6   4         42.50         48.09         2.62 o                         
  -7  -6   4          4.67          4.54         1.00 o                         
  -6  -6   4         17.32         18.53         1.05 o                         
  -5  -6   4        142.26        148.27         2.52 o                         
  -4  -6   4         95.24         95.48         1.80 o                         
  -3  -6   4       2480.27       2627.89        22.93 o                         
  -2  -6   4        291.06        276.14         4.24 o                         
  -1  -6   4          6.63          5.37         0.49 o                         
   0  -6   4          1.21          0.97         0.36 o                         
   1  -6   4          6.83          8.16         0.55 o                         
   2  -6   4         52.44         53.50         1.31 o                         
   3  -6   4          3.46          3.85         0.52 o                         
   4  -6   4         88.07         87.54         2.50 o                         
   5  -6   4         15.37         18.00         1.21 o                         
   6  -6   4          0.15          0.41         0.68 o                         
   7  -6   4          1.98          0.11         0.98 o                         
   8  -6   4          5.39          4.24         1.12 o                         
   9  -6   4          0.80          0.01         1.76 o                         
  -9  -5   4         15.80         13.48         2.31 o                         
  -8  -5   4         48.69         54.20         2.17 o                         
  -7  -5   4          9.68          8.70         0.88 o                         
  -6  -5   4        179.04        188.36         2.30 o                         
  -5  -5   4        246.20        258.12         2.77 o                         
  -4  -5   4        245.00        251.50         2.42 o                         
  -3  -5   4         16.78         19.69         0.67 o                         
  -2  -5   4         64.04         57.81         0.99 o                         
  -1  -5   4        124.44        104.48         1.47 o                         
   0  -5   4        105.84        109.94         1.46 o                         
   1  -5   4          2.77          4.41         0.39 o                         
   2  -5   4        236.50        240.50         2.75 o                         
   3  -5   4        245.00        265.07         3.08 o                         
   4  -5   4        365.02        352.04         6.58 o                         
   5  -5   4        100.44         98.59         6.50 o                         
   6  -5   4         13.05         13.54         1.04 o                         
   7  -5   4          8.52         10.47         1.21 o                         
   8  -5   4          0.79          1.81         0.98 o                         
   9  -5   4          2.05          0.59         1.52 o                         
  -9  -4   4          2.45         -0.88         1.20 o                         
  -8  -4   4         77.98         79.60         2.05 o                         
  -7  -4   4         70.56         78.16         1.76 o                         
  -6  -4   4        749.43        769.67         8.44 o                         
  -5  -4   4         16.65         14.67         0.58 o                         
  -4  -4   4        363.61        362.02         2.95 o                         
  -3  -4   4        206.74        207.88         1.88 o                         
  -2  -4   4         10.44          2.87         0.25 o                         
  -1  -4   4         66.80         73.03         1.01 o                         
   0  -4   4         41.25         43.48         0.83 o                         
   1  -4   4       2444.54       2680.42        20.17 o                         
   2  -4   4        776.60        842.82         6.85 o                         
   3  -4   4         70.50         62.32         1.07 o                         
   4  -4   4         23.42         23.96         0.77 o                         
   5  -4   4          6.63          6.06         0.64 o                         
   6  -4   4         85.55         73.62         2.07 o                         
   7  -4   4         11.59         12.73         1.03 o                         
   8  -4   4          0.33         -0.61         0.91 o                         
   9  -4   4          4.99          3.24         1.20 o                         
 -10  -3   4          2.03          1.85         2.06 o                         
  -9  -3   4        105.99        110.62         2.80 o                         
  -8  -3   4         61.98         64.98         1.79 o                         
  -7  -3   4        200.71        204.49         2.89 o                         
  -6  -3   4          5.62          4.63         0.57 o                         
  -5  -3   4         94.23         93.30         1.38 o                         
  -4  -3   4        119.69        111.63         1.40 o                         
  -3  -3   4        122.18        138.68         1.48 o                         
  -2  -3   4         67.35         82.31         0.98 o                         
  -1  -3   4       2435.45       2726.59        19.39 o                         
   0  -3   4        141.80        161.91         1.91 o                         
   1  -3   4          6.64          6.08         0.33 o                         
   2  -3   4         57.95         51.50         0.81 o                         
   3  -3   4        145.67        142.90         1.57 o                         
   4  -3   4        321.01        339.21         3.22 o                         
   5  -3   4         35.62         32.75         1.05 o                         
   6  -3   4          2.99          0.99         0.53 o                         
   7  -3   4          5.63          3.57         0.84 o                         
   8  -3   4          2.48          1.38         0.88 o                         
   9  -3   4         31.55         30.27         1.74 o                         
  10  -3   4          3.16          3.12         2.45 o                         
 -10  -2   4          0.78          0.11         1.80 o                         
  -9  -2   4         36.70         34.49         1.62 o                         
  -8  -2   4        119.59        124.11         2.23 o                         
  -7  -2   4        319.04        327.89         3.73 o                         
  -6  -2   4         42.44         39.10         1.07 o                         
  -5  -2   4         32.55         34.58         0.88 o                         
  -4  -2   4         81.54         94.56         1.20 o                         
  -3  -2   4          2.35          1.04         0.21 o                         
  -2  -2   4       1435.22       1496.01         9.89 o                         
  -1  -2   4         21.84         21.54         0.35 o                         
   0  -2   4        222.69        204.45         1.53 o                         
   1  -2   4        172.23        153.83         1.23 o                         
   2  -2   4        124.90        138.07         1.21 o                         
   3  -2   4        503.64        484.12         4.37 o                         
   4  -2   4         68.42         83.88         1.21 o                         
   5  -2   4        158.21        166.74         2.13 o                         
   6  -2   4          0.31          1.12         0.44 o                         
   7  -2   4          0.01         -0.53         0.53 o                         
   8  -2   4         10.02          9.73         0.98 o                         
   9  -2   4         28.00         28.95         1.62 o                         
  10  -2   4          1.06          1.28         2.74 o                         
 -10  -1   4         66.65         72.90         3.23 o                         
  -9  -1   4          1.87          1.20         1.14 o                         
  -8  -1   4         62.24         62.64         1.93 o                         
  -7  -1   4         23.94         20.75         1.18 o                         
  -6  -1   4         13.77         11.37         0.75 o                         
  -5  -1   4        232.93        272.57         2.51 o                         
  -4  -1   4        951.71       1048.92         7.32 o                         
  -3  -1   4          0.26         -0.13         0.15 o                         
  -2  -1   4        246.49        285.87         2.31 o                         
  -1  -1   4        130.57        135.97         1.15 o                         
   0  -1   4        425.09        428.17         4.88 o                         
   1  -1   4       1101.42       1107.35         7.47 o                         
   2  -1   4        153.73        150.65         1.34 o                         
   3  -1   4        192.01        218.60         2.21 o                         
   4  -1   4         73.30         90.62         1.26 o                         
   5  -1   4          5.86          5.67         0.46 o                         
   6  -1   4          0.39          0.84         0.43 o                         
   7  -1   4         43.21         43.23         1.46 o                         
   8  -1   4         34.54         33.73         1.41 o                         
   9  -1   4         54.89         55.10         2.35 o                         
  10  -1   4          6.63          6.38         2.31 o                         
 -10   0   4         35.42         32.16         2.08 o                         
  -9   0   4          4.10          2.82         1.08 o                         
  -8   0   4         51.77         50.65         2.29 o                         
  -7   0   4         75.66         76.96         1.71 o                         
  -6   0   4         15.56         18.67         0.77 o                         
  -5   0   4         23.81         19.57         0.68 o                         
  -4   0   4        617.69        630.04         4.92 o                         
  -3   0   4       1769.37       1861.45        12.81 o                         
  -2   0   4        373.94        386.11         3.18 o                         
  -1   0   4        753.23        767.44         5.55 o                         
   0   0   4       1363.60       1391.86        12.04 o                         
   1   0   4         93.56         72.04         0.82 o                         
   2   0   4         89.23         90.79         1.01 o                         
   3   0   4         20.98         20.30         0.61 o                         
   4   0   4          0.56          3.79         0.32 o                         
   5   0   4         15.62         14.43         0.65 o                         
   6   0   4         25.88         21.26         0.90 o                         
   7   0   4          3.87          3.20         0.72 o                         
   8   0   4          5.63          6.54         0.80 o                         
   9   0   4          0.75          1.30         0.96 o                         
 -10   1   4          2.15          2.95         1.45 o                         
  -9   1   4          6.30          4.03         0.88 o                         
  -8   1   4         10.48         10.46         1.22 o                         
  -7   1   4         71.83         78.60         1.72 o                         
  -6   1   4        549.57        582.61         4.96 o                         
  -5   1   4        645.16        696.24         5.57 o                         
  -4   1   4          0.36          0.24         0.24 o                         
  -3   1   4        280.06        320.24         3.02 o                         
  -2   1   4       1288.53       1271.59         9.74 o                         
  -1   1   4        160.29        132.03         1.24 o                         
   0   1   4          2.64          4.43         0.21 o                         
   1   1   4         11.34         11.88         0.36 o                         
   2   1   4        181.09        205.51         1.81 o                         
   3   1   4         23.96         30.20         0.65 o                         
   4   1   4         25.12         21.57         0.64 o                         
   5   1   4        458.84        427.51         5.52 o                         
   6   1   4         15.95         16.14         0.96 o                         
   7   1   4         38.86         40.79         1.53 o                         
   8   1   4         43.01         46.88         1.82 o                         
   9   1   4         20.75         23.35         1.44 o                         
 -10   2   4          7.85          6.65         1.97 o                         
  -9   2   4         35.06         38.61         1.90 o                         
  -8   2   4         46.44         45.05         1.84 o                         
  -7   2   4         75.36         78.38         1.75 o                         
  -6   2   4        226.15        234.77         2.83 o                         
  -5   2   4         27.40         17.62         0.84 o                         
  -4   2   4       1323.87       1415.49        12.88 o                         
  -3   2   4          3.94          4.66         0.38 o                         
  -2   2   4          4.43          1.63         0.22 o                         
  -1   2   4        103.73         78.37         1.04 o                         
   0   2   4         88.36         92.34         1.33 o                         
   1   2   4        111.12        110.56         1.45 o                         
   2   2   4        303.37        284.04         2.53 o                         
   3   2   4        298.98        315.86         2.77 o                         
   4   2   4         65.88         69.78         1.17 o                         
   5   2   4        130.19        139.92         1.99 o                         
   6   2   4          2.95          2.68         0.59 o                         
   7   2   4         23.77         23.14         1.03 o                         
   8   2   4          0.62          1.00         0.70 o                         
   9   2   4         12.81         10.58         1.57 o                         
 -10   3   4         10.13         15.52         2.58 o                         
  -9   3   4         60.54         69.63         2.64 o                         
  -8   3   4         46.81         54.42         1.96 o                         
  -7   3   4         61.69         60.31         1.69 o                         
  -6   3   4        241.05        244.28         9.13 o                         
  -5   3   4          3.13          4.84         0.57 o                         
  -4   3   4          4.08          2.47         0.41 o                         
  -3   3   4         56.34         53.44         1.10 o                         
  -2   3   4        242.18        227.16         2.37 o                         
  -1   3   4        571.42        627.63         5.30 o                         
   0   3   4        515.48        547.89         5.03 o                         
   1   3   4        116.11        121.08         1.54 o                         
   2   3   4        364.28        350.28         3.15 o                         
   3   3   4         55.75         57.85         1.04 o                         
   4   3   4        232.40        221.86         2.57 o                         
   5   3   4         54.38         51.56         1.81 o                         
   6   3   4          1.16          0.68         0.59 o                         
   7   3   4         33.81         36.63         1.50 o                         
   8   3   4          0.29          0.13         0.84 o                         
 -10   4   4          0.92          1.85         2.33 o                         
  -9   4   4         18.60         16.56         1.85 o                         
  -8   4   4          0.32          0.32         0.88 o                         
  -7   4   4         31.93         36.11         1.96 o                         
  -6   4   4        135.89        129.92         6.59 o                         
  -5   4   4        127.50        131.80         3.16 o                         
  -4   4   4         77.14         68.30         1.45 o                         
  -3   4   4         52.35         48.24         1.13 o                         
  -2   4   4          0.35          0.29         0.28 o                         
  -1   4   4         20.85         15.83         0.56 o                         
   0   4   4        302.23        294.62         3.03 o                         
   1   4   4          0.75          2.92         0.39 o                         
   2   4   4         11.50          9.72         0.62 o                         
   3   4   4         51.74         42.20         1.04 o                         
   4   4   4         59.63         63.16         1.86 o                         
   5   4   4        135.62        134.26         7.26 o                         
   6   4   4          8.91          6.87         0.78 o                         
   7   4   4          0.41          0.52         0.85 o                         
   8   4   4          5.10          3.11         1.32 o                         
  -9   5   4          1.14          2.33         1.38 o                         
  -8   5   4         28.55         31.96         1.78 o                         
  -7   5   4          2.60          1.26         0.88 o                         
  -6   5   4         19.04         22.54         1.30 o                         
  -5   5   4         64.21         72.60         1.96 o                         
  -4   5   4        146.46        154.89         2.86 o                         
  -3   5   4         23.90         23.64         1.07 o                         
  -2   5   4        624.05        658.99         9.09 o                         
  -1   5   4          3.87          5.30         0.58 o                         
   0   5   4         25.69         24.07         0.93 o                         
   1   5   4          1.74          2.28         0.48 o                         
   2   5   4        129.17        124.63         2.36 o                         
   3   5   4        153.45        149.89         3.71 o                         
   4   5   4          0.14         -0.22         0.53 o                         
   5   5   4         50.89         50.06         1.55 o                         
   6   5   4         33.85         38.16         1.58 o                         
   7   5   4          0.64         -1.08         1.08 o                         
  -9   6   4          4.49          3.11         1.90 o                         
  -8   6   4         14.61         18.37         1.56 o                         
  -7   6   4          4.67          6.57         1.12 o                         
  -6   6   4          4.29          4.40         1.02 o                         
  -5   6   4          3.00          2.22         0.85 o                         
  -4   6   4         60.18         69.12         2.09 o                         
  -3   6   4          3.96          2.62         0.58 o                         
  -2   6   4         46.51         45.92         1.86 o                         
  -1   6   4          2.18          1.00         0.49 o                         
   0   6   4         22.65         23.19         1.16 o                         
   1   6   4          5.44          8.84         0.90 o                         
   2   6   4         68.90         73.64         2.71 o                         
   3   6   4          1.16          1.53         0.69 o                         
   4   6   4          6.95          8.65         1.10 o                         
   5   6   4          1.07         -0.78         0.93 o                         
   6   6   4          7.94          4.48         1.31 o                         
  -8   7   4          6.67          6.11         1.91 o                         
  -7   7   4          4.22          4.18         1.58 o                         
  -6   7   4         20.11         25.84         1.74 o                         
  -5   7   4         35.32         43.17         1.89 o                         
  -4   7   4         20.81         19.68         1.40 o                         
  -3   7   4         20.37         21.26         1.42 o                         
  -2   7   4          0.97          0.67         0.60 o                         
  -1   7   4          3.42          1.48         0.50 o                         
   0   7   4         15.07         13.88         1.06 o                         
   1   7   4         33.26         32.42         1.68 o                         
   2   7   4          0.78         -0.78         0.78 o                         
   3   7   4          5.97          5.56         0.97 o                         
   4   7   4          2.82          1.51         1.03 o                         
   5   7   4          0.42          0.46         1.32 o                         
  -7   8   4          5.54          7.50         2.42 o                         
  -6   8   4          0.62         -0.72         1.52 o                         
  -5   8   4         21.13         26.16         1.92 o                         
  -4   8   4          1.58          2.32         0.89 o                         
  -3   8   4          0.01          0.31         0.79 o                         
  -2   8   4          4.84          0.89         0.66 o                         
  -1   8   4          0.18         -0.27         0.70 o                         
   0   8   4         34.49         38.33         2.17 o                         
   1   8   4         54.19         53.58         2.12 o                         
   2   8   4          2.12          2.97         1.05 o                         
   3   8   4          1.39          0.85         1.22 o                         
   4   8   4          0.38         -0.08         1.77 o                         
  -5   9   4         25.48         22.72         2.11 o                         
  -4   9   4         16.67         13.44         1.97 o                         
  -3   9   4          0.11         -0.69         1.08 o                         
  -2   9   4          1.17          1.44         0.95 o                         
  -1   9   4          1.40          0.88         0.87 o                         
   0   9   4          0.19         -0.84         1.57 o                         
   1   9   4          0.77         -0.17         1.48 o                         
   2   9   4          8.16          5.12         1.99 o                         
  -1 -11   5         11.85          8.44         1.87 o                         
   0 -11   5          1.48          2.53         1.99 o                         
   1 -11   5          0.23         -0.24         1.80 o                         
   2 -11   5          1.88          0.41         1.84 o                         
  -4 -10   5         41.27         44.55         2.33 o                         
  -3 -10   5          0.76          0.37         1.42 o                         
  -2 -10   5          1.16          1.04         1.13 o                         
  -1 -10   5          1.00          0.97         1.13 o                         
   0 -10   5          7.24          5.68         1.31 o                         
   1 -10   5          9.21          4.45         1.52 o                         
   2 -10   5          6.61          5.11         1.07 o                         
   3 -10   5          3.81          2.06         1.11 o                         
   4 -10   5          0.09          0.58         1.43 o                         
   5 -10   5          0.29          0.96         1.57 o                         
  -5  -9   5         18.99         23.02         1.53 o                         
  -4  -9   5         35.33         40.84         1.86 o                         
  -3  -9   5         26.14         31.67         1.48 o                         
  -2  -9   5         13.34         14.54         1.11 o                         
  -1  -9   5          3.04          4.08         1.01 o                         
   0  -9   5         80.94         87.17         2.91 o                         
   1  -9   5          0.00          0.70         0.81 o                         
   2  -9   5          0.13         -0.17         0.70 o                         
   3  -9   5          1.57          1.61         1.00 o                         
   4  -9   5         92.71        103.83         9.99 o                         
   5  -9   5         24.74         24.52         2.80 o                         
   6  -9   5          0.01         -1.34         1.34 o                         
  -6  -8   5          5.70          5.36         1.48 o                         
  -5  -8   5          0.01         -0.86         0.90 o                         
  -4  -8   5          0.00          0.20         0.78 o                         
  -3  -8   5          0.40         -0.69         0.69 o                         
  -2  -8   5         57.91         61.22         1.99 o                         
  -1  -8   5         20.56         19.70         1.15 o                         
   0  -8   5          7.04          6.28         0.85 o                         
   1  -8   5         35.16         31.67         1.63 o                         
   2  -8   5         23.91         24.21         1.49 o                         
   3  -8   5          0.00          0.30         0.69 o                         
   4  -8   5          3.51          1.82         0.87 o                         
   5  -8   5         36.19         30.64         3.04 o                         
   6  -8   5          0.14          0.42         1.11 o                         
   7  -8   5          0.24         -0.55         1.26 o                         
  -7  -7   5          0.75         -1.19         1.19 o                         
  -6  -7   5          0.84         -0.31         0.92 o                         
  -5  -7   5         23.43         27.45         1.10 o                         
  -4  -7   5          0.03          0.08         0.58 o                         
  -3  -7   5          3.51          2.04         0.59 o                         
  -1  -7   5         47.60         43.97         2.08 o                         
   0  -7   5         91.47         79.13         2.92 o                         
   1  -7   5          7.75          6.52         0.72 o                         
   2  -7   5        100.58         85.11         4.28 o                         
   4  -7   5          0.44          0.22         0.62 o                         
   5  -7   5          1.16          0.63         0.70 o                         
   6  -7   5         47.25         45.01         3.07 o                         
   7  -7   5         16.21         16.61         1.79 o                         
   8  -7   5         12.43         13.28         2.46 o                         
  -8  -6   5          6.06          6.25         1.35 o                         
  -7  -6   5          2.45          1.93         0.99 o                         
  -6  -6   5         12.67         10.59         0.91 o                         
  -5  -6   5          1.64          1.17         0.52 o                         
  -4  -6   5         32.31         30.70         1.09 o                         
  -1  -6   5         98.24         93.91         3.02 o                         
   0  -6   5         37.75         36.32         1.05 o                         
   1  -6   5         38.40         46.74         2.14 o                         
   2  -6   5        195.88        192.79         8.24 o                         
   3  -6   5         58.04         54.18         1.28 o                         
   4  -6   5        127.84        125.49         2.04 o                         
   5  -6   5          6.11          2.85         0.91 o                         
   6  -6   5         35.42         42.37         2.01 o                         
   7  -6   5          6.36          2.61         0.94 o                         
   8  -6   5          1.91          2.89         1.29 o                         
   9  -6   5          3.12          4.37         2.46 o                         
  -9  -5   5          5.39          4.39         1.61 o                         
  -8  -5   5          5.32          4.28         1.22 o                         
  -7  -5   5          4.87          4.49         0.86 o                         
  -6  -5   5         42.18         41.30         1.44 o                         
  -5  -5   5       1036.36       1080.21        12.75 o                         
  -4  -5   5        130.44        114.49         1.46 o                         
  -3  -5   5        136.77        131.22         1.50 o                         
  -2  -5   5          5.48          5.25         0.40 o                         
  -1  -5   5        282.89        272.08         2.85 o                         
   0  -5   5        274.22        269.22         2.79 o                         
   1  -5   5        250.07        248.31         2.78 o                         
   2  -5   5         31.50         27.06         0.75 o                         
   3  -5   5         74.54         86.32         1.55 o                         
   4  -5   5          9.07          9.88         0.67 o                         
   5  -5   5         12.84         10.05         0.93 o                         
   6  -5   5          1.45          1.18         0.54 o                         
   7  -5   5         28.07         34.96         1.83 o                         
   8  -5   5         22.14         30.93         1.90 o                         
   9  -5   5         13.72         12.41         2.47 o                         
  -9  -4   5         13.78         13.19         1.35 o                         
  -8  -4   5          5.20          3.24         0.96 o                         
  -7  -4   5        146.13        144.95         2.42 o                         
  -6  -4   5          6.26          5.81         0.67 o                         
  -5  -4   5         58.67         53.36         1.19 o                         
  -4  -4   5         17.13         20.48         0.72 o                         
  -3  -4   5         27.80         28.97         0.62 o                         
  -2  -4   5         30.28         29.02         0.66 o                         
  -1  -4   5        263.44        265.06         2.64 o                         
   0  -4   5        891.11        974.46         8.27 o                         
   1  -4   5        237.85        244.53         2.58 o                         
   2  -4   5        173.27        158.88         1.86 o                         
   3  -4   5         72.84         71.39         1.21 o                         
   4  -4   5         90.48         82.25         1.40 o                         
   5  -4   5         81.79         77.60         4.74 o                         
   6  -4   5         32.65         39.23         1.77 o                         
   7  -4   5          0.26          0.52         0.78 o                         
   8  -4   5         29.90         33.23         1.68 o                         
   9  -4   5         30.65         36.39         2.03 o                         
 -10  -3   5          8.90          6.87         2.81 o                         
  -9  -3   5          0.77          0.92         1.14 o                         
  -8  -3   5         41.34         46.95         1.71 o                         
  -7  -3   5         14.87         14.25         0.89 o                         
  -6  -3   5        124.57        128.50         2.02 o                         
  -5  -3   5          0.03          0.41         0.39 o                         
  -4  -3   5         43.66         43.80         0.92 o                         
  -3  -3   5         12.82         18.07         0.58 o                         
  -2  -3   5        296.52        323.78         2.70 o                         
  -1  -3   5        153.68        188.29         1.77 o                         
   0  -3   5       1897.51       2050.41        15.33 o                         
   1  -3   5        437.95        459.65         3.40 o                         
   2  -3   5          5.12          4.45         0.26 o                         
   3  -3   5        557.97        565.97         4.34 o                         
   4  -3   5        352.70        335.77         3.22 o                         
   5  -3   5         15.52         18.76         0.79 o                         
   6  -3   5        166.49        155.69        14.10 o                         
   7  -3   5         79.71         90.25         2.54 o                         
   8  -3   5          1.71          2.59         1.06 o                         
   9  -3   5          0.67          0.51         1.17 o                         
 -10  -2   5         10.83         10.04         2.06 o                         
  -9  -2   5         37.72         40.89         1.81 o                         
  -8  -2   5          1.84          2.54         0.87 o                         
  -7  -2   5          1.12          0.87         0.64 o                         
  -6  -2   5          0.86          1.88         0.45 o                         
  -5  -2   5         20.27         18.91         0.69 o                         
  -4  -2   5         43.26         49.97         0.87 o                         
  -3  -2   5        995.03       1025.23         7.09 o                         
  -2  -2   5        807.77        834.68         5.83 o                         
  -1  -2   5         39.44         33.87         0.49 o                         
   0  -2   5        598.65        634.93         4.81 o                         
   1  -2   5        829.39        944.53         7.06 o                         
   2  -2   5        947.49       1075.91         7.36 o                         
   3  -2   5         13.03         13.35         0.42 o                         
   4  -2   5        191.81        195.31         2.20 o                         
   5  -2   5          2.33          1.44         0.37 o                         
   6  -2   5         66.48         63.85         1.78 o                         
   7  -2   5         56.07         51.86         2.30 o                         
   8  -2   5          8.81          4.11         0.93 o                         
   9  -2   5          2.77          1.99         1.31 o                         
 -10  -1   5         10.49          9.64         2.13 o                         
  -9  -1   5         44.70         43.67         1.86 o                         
  -8  -1   5          1.36          0.85         0.80 o                         
  -7  -1   5          4.97          4.09         0.67 o                         
  -6  -1   5          7.04          8.02         0.58 o                         
  -5  -1   5        161.01        146.95         1.67 o                         
  -4  -1   5          3.74          3.49         0.26 o                         
  -3  -1   5          0.00          0.03         0.18 o                         
  -2  -1   5          9.46         11.90         0.35 o                         
  -1  -1   5        113.89        139.94         1.25 o                         
   0  -1   5          3.74          4.80         0.51 o                         
   1  -1   5         11.33         11.55         0.29 o                         
   2  -1   5        316.16        317.10         2.57 o                         
   3  -1   5       1400.73       1599.90        11.01 o                         
   4  -1   5         41.84         51.77         0.86 o                         
   5  -1   5         11.89          7.85         0.51 o                         
   6  -1   5          1.74          1.59         0.49 o                         
   7  -1   5         40.71         42.87         4.13 o                         
   8  -1   5         14.24         16.54         1.09 o                         
   9  -1   5         35.15         38.86         1.75 o                         
 -10   0   5         14.70          8.83         1.63 o                         
  -9   0   5          5.13          5.07         1.10 o                         
  -8   0   5          4.65          4.95         0.74 o                         
  -7   0   5         69.14         67.81         1.66 o                         
  -6   0   5         63.81         71.43         1.34 o                         
  -5   0   5         27.62         32.27         0.84 o                         
  -4   0   5         85.92         81.95         1.10 o                         
  -3   0   5        108.14        108.96         1.21 o                         
  -2   0   5         15.40         20.18         0.43 o                         
  -1   0   5          5.88          6.87         0.25 o                         
   0   0   5        986.92       1074.69        10.43 o                         
   1   0   5       2128.24       2452.98        18.31 o                         
   2   0   5         80.32        100.93         1.10 o                         
   3   0   5         68.18         68.85         0.98 o                         
   4   0   5         40.74         37.09         0.81 o                         
   5   0   5         28.77         23.04         0.69 o                         
   6   0   5        158.84        139.56        12.56 o                         
   7   0   5        243.47        188.07         8.83 o                         
   8   0   5         43.88         45.50         1.75 o                         
   9   0   5         37.09         42.83         1.84 o                         
 -10   1   5          0.70         -0.20         1.79 o                         
  -9   1   5          0.59          1.82         0.92 o                         
  -8   1   5         44.69         44.56         1.76 o                         
  -7   1   5         62.44         60.01         1.59 o                         
  -6   1   5         17.50         17.68         0.84 o                         
  -5   1   5         15.58         19.93         0.81 o                         
  -4   1   5         21.37         28.36         0.74 o                         
  -3   1   5         13.86         12.88         0.47 o                         
  -2   1   5       1098.45       1255.41         9.65 o                         
  -1   1   5        742.04        794.45         6.28 o                         
   0   1   5         78.41         90.27         1.02 o                         
   1   1   5        103.51        101.43         1.13 o                         
   2   1   5        436.58        433.18         3.36 o                         
   3   1   5         12.07          7.40         0.37 o                         
   4   1   5         67.98         61.07         1.07 o                         
   5   1   5        198.33        187.12        10.57 o                         
   6   1   5        114.36        108.84         3.07 o                         
   7   1   5          0.61          0.40         0.66 o                         
   8   1   5         71.52         70.35         2.18 o                         
   9   1   5         17.31         14.14         1.97 o                         
 -10   2   5         22.95         17.44         2.32 o                         
  -9   2   5         28.28         24.96         1.62 o                         
  -8   2   5         31.97         30.46         2.05 o                         
  -7   2   5          6.97          6.69         0.89 o                         
  -6   2   5         23.96         18.44         0.97 o                         
  -5   2   5          2.11          1.06         0.42 o                         
  -4   2   5         84.25         95.47         1.58 o                         
  -3   2   5         12.34         11.10         0.51 o                         
  -2   2   5        224.96        275.59         2.77 o                         
  -1   2   5         26.33         18.60         0.49 o                         
   0   2   5         58.02         53.06         0.88 o                         
   1   2   5         72.02         76.03         1.07 o                         
   2   2   5          3.62          2.96         0.26 o                         
   3   2   5          3.21          5.00         0.36 o                         
   4   2   5          2.44          1.38         0.34 o                         
   7   2   5          3.92          3.72         0.75 o                         
   8   2   5          4.20          3.48         0.77 o                         
   9   2   5          0.87         -0.53         2.62 o                         
 -10   3   5         19.09         17.29         2.41 o                         
  -9   3   5          3.23          2.84         1.06 o                         
  -8   3   5          0.01          1.88         0.84 o                         
  -7   3   5          0.15          0.29         1.04 o                         
  -6   3   5          4.87          5.72         0.93 o                         
  -5   3   5         68.36         74.39         1.66 o                         
  -4   3   5          3.08          4.70         0.51 o                         
  -3   3   5        268.98        277.70         2.90 o                         
  -2   3   5          0.36          0.56         0.26 o                         
  -1   3   5        268.64        255.07         2.53 o                         
   0   3   5          2.83          2.81         0.33 o                         
   1   3   5          7.75         10.69         0.60 o                         
   2   3   5         34.54         33.69         0.91 o                         
   3   3   5       1024.29       1010.27        13.10 o                         
   5   3   5         61.83         59.04         2.62 o                         
   6   3   5          2.30          1.76         0.63 o                         
   7   3   5          3.31          2.98         0.82 o                         
   8   3   5         15.24         16.59         1.30 o                         
  -9   4   5          0.05          0.52         1.21 o                         
  -8   4   5          2.37          2.03         0.97 o                         
  -7   4   5          2.12          1.68         1.00 o                         
  -6   4   5         50.24         46.66         1.93 o                         
  -5   4   5        124.44        125.40         3.57 o                         
  -4   4   5          2.47          1.36         0.47 o                         
  -3   4   5         18.42         22.67         0.83 o                         
  -2   4   5          6.26          4.07         0.38 o                         
  -1   4   5         14.65         11.13         0.51 o                         
   0   4   5        160.34        166.02         2.21 o                         
   1   4   5        518.22        500.87         7.68 o                         
   2   4   5         15.59         12.73         0.72 o                         
   3   4   5         13.69         15.53         0.92 o                         
   4   4   5         63.92         63.78         2.70 o                         
   5   4   5          4.04          3.52         0.61 o                         
   6   4   5          0.23         -0.69         0.69 o                         
   7   4   5          0.88          0.64         0.95 o                         
   8   4   5         10.97         12.40         1.53 o                         
  -9   5   5          0.96          1.45         1.80 o                         
  -8   5   5         40.63         41.75         2.04 o                         
  -7   5   5         13.58         11.98         1.09 o                         
  -6   5   5          8.46         11.58         1.14 o                         
  -5   5   5          6.92          4.10         0.80 o                         
  -4   5   5         76.98         73.20         1.85 o                         
  -3   5   5          3.95          2.93         0.52 o                         
  -2   5   5          2.65          2.79         0.52 o                         
  -1   5   5          0.07          0.12         0.28 o                         
   0   5   5        167.67        163.62         2.38 o                         
   1   5   5          4.23          3.31         0.52 o                         
   2   5   5          0.20          0.93         0.52 o                         
   3   5   5         13.26         13.33         0.97 o                         
   4   5   5          1.63          2.46         0.74 o                         
   5   5   5          3.38          2.12         0.72 o                         
   6   5   5          6.44          8.12         0.97 o                         
   7   5   5         58.88         64.18         2.76 o                         
  -8   6   5          1.35          2.01         1.93 o                         
  -7   6   5          2.02          1.07         1.19 o                         
  -6   6   5          3.17          1.60         0.96 o                         
  -5   6   5          2.53          3.30         0.83 o                         
  -4   6   5          8.06          6.51         0.89 o                         
  -3   6   5         13.74         13.92         1.08 o                         
  -2   6   5         23.66         21.27         1.22 o                         
  -1   6   5         25.96         26.86         1.31 o                         
   0   6   5         14.53         13.05         1.00 o                         
   1   6   5         77.53         73.83         3.42 o                         
   2   6   5          0.43          0.48         0.66 o                         
   3   6   5         19.57         16.32         1.13 o                         
   4   6   5          0.29          0.48         0.83 o                         
   5   6   5         38.22         50.06         2.14 o                         
   6   6   5         26.49         29.03         2.41 o                         
  -7   7   5          1.06         -0.25         2.13 o                         
  -6   7   5         30.98         34.47         2.15 o                         
  -5   7   5         19.77         17.46         1.54 o                         
  -4   7   5          5.93          2.94         0.80 o                         
  -3   7   5          0.62          0.72         0.67 o                         
  -2   7   5         95.13         71.75         5.08 o                         
  -1   7   5         38.07         36.37         1.80 o                         
   0   7   5          0.58          0.03         0.73 o                         
   1   7   5          0.00         -0.78         0.78 o                         
   2   7   5          5.34          6.80         1.06 o                         
   3   7   5          8.89         11.00         1.23 o                         
   4   7   5         10.32         12.38         1.73 o                         
   5   7   5          9.35          9.43         2.95 o                         
  -6   8   5          0.16          0.94         1.98 o                         
  -5   8   5         10.03          9.86         1.83 o                         
  -4   8   5         55.82         60.10         2.98 o                         
  -3   8   5          1.97          1.25         0.85 o                         
  -2   8   5         10.97          8.04         1.60 o                         
  -1   8   5          2.92          2.69         0.99 o                         
   0   8   5         10.32          9.12         1.17 o                         
   1   8   5          6.42          4.54         1.07 o                         
   2   8   5         27.01         27.64         1.70 o                         
   3   8   5          6.29          6.35         1.98 o                         
  -4   9   5          0.00          2.63         1.86 o                         
  -3   9   5          7.18          4.57         2.16 o                         
  -2   9   5          0.01         -0.57         1.27 o                         
  -1   9   5          1.99          0.06         1.53 o                         
   0   9   5          0.32         -1.49         1.75 o                         
   1   9   5          0.68         -0.67         1.92 o                         
   0 -11   6          4.23          2.61         1.79 o                         
   1 -11   6          1.93          2.66         1.76 o                         
   2 -11   6          6.57          7.04         1.89 o                         
  -4 -10   6          0.08          3.51         4.06 o                         
  -3 -10   6          0.00          1.53         1.22 o                         
  -2 -10   6          0.12          0.14         1.01 o                         
  -1 -10   6          0.16         -0.09         1.19 o                         
   0 -10   6          5.87          5.03         1.27 o                         
   1 -10   6          5.40          3.97         1.17 o                         
   2 -10   6          2.92          2.92         1.27 o                         
   3 -10   6         12.50         12.72         1.73 o                         
   4 -10   6          0.78          3.06         1.35 o                         
   5 -10   6          0.96          2.87         1.98 o                         
  -5  -9   6          0.11          0.57         1.24 o                         
  -4  -9   6         24.71         25.58         1.67 o                         
  -3  -9   6         23.75         24.53         1.45 o                         
  -2  -9   6          0.00          0.44         0.77 o                         
  -1  -9   6         21.26         25.32         1.52 o                         
   0  -9   6          2.09          2.16         0.96 o                         
   1  -9   6          2.60          3.16         0.86 o                         
   2  -9   6         64.73         58.97         2.72 o                         
   3  -9   6          8.85          7.58         1.35 o                         
   4  -9   6         19.13         21.37         2.15 o                         
   5  -9   6          4.34          0.68         1.13 o                         
   6  -9   6          0.76          1.04         1.53 o                         
  -6  -8   6          0.09          1.36         1.28 o                         
  -5  -8   6          1.63          1.68         0.93 o                         
  -4  -8   6          6.31          5.78         0.92 o                         
  -3  -8   6         56.60         60.47         2.00 o                         
  -2  -8   6         29.76         27.05         1.36 o                         
  -1  -8   6         12.79         12.29         1.00 o                         
   0  -8   6          1.01          0.91         0.65 o                         
   1  -8   6         11.99         12.03         1.06 o                         
   2  -8   6          1.62          0.85         0.56 o                         
   3  -8   6         11.60          8.84         1.38 o                         
   4  -8   6          3.75          2.97         0.83 o                         
   5  -8   6          1.08         -0.41         0.86 o                         
   6  -8   6          4.58          1.21         1.04 o                         
   7  -8   6         20.84         24.82         2.53 o                         
  -7  -7   6         10.42         12.16         1.54 o                         
  -6  -7   6          0.18          0.80         1.01 o                         
  -5  -7   6         91.70         98.29         2.06 o                         
  -4  -7   6        264.67        265.73        11.71 o                         
  -3  -7   6        120.34        115.26         3.23 o                         
  -2  -7   6         36.75         33.35         1.50 o                         
  -1  -7   6        241.80        230.12         3.85 o                         
   0  -7   6         42.41         42.69         1.31 o                         
   1  -7   6         53.05         49.44         1.37 o                         
   2  -7   6          0.56         -0.31         0.45 o                         
   3  -7   6         51.90         48.61         2.90 o                         
   4  -7   6        104.49         45.03         6.24 o                         
   5  -7   6          9.82          5.15         1.61 o                         
   7  -7   6          9.82         14.37         2.23 o                         
   8  -7   6          1.73          3.23         1.87 o                         
  -8  -6   6         36.83         37.78         1.77 o                         
  -7  -6   6          2.68          1.49         1.00 o                         
  -6  -6   6         37.15         36.37         1.45 o                         
  -5  -6   6        146.80        145.26         3.37 o                         
  -4  -6   6        143.52        123.68         4.38 o                         
  -2  -6   6         55.19         49.79         1.29 o                         
  -1  -6   6          6.65          6.35         0.57 o                         
   0  -6   6         85.10        103.43         1.71 o                         
   1  -6   6          1.91          4.60         0.49 o                         
   2  -6   6          6.86         10.03         0.68 o                         
   3  -6   6         19.28         15.85         0.98 o                         
   5  -6   6          0.21          0.07         0.61 o                         
   6  -6   6          6.27          4.87         1.07 o                         
   7  -6   6         12.26         10.10         1.29 o                         
   8  -6   6          1.25          3.28         1.43 o                         
  -9  -5   6          8.32          7.60         1.70 o                         
  -8  -5   6          0.01         -1.12         1.12 o                         
  -7  -5   6         71.99         74.13         1.95 o                         
  -6  -5   6         98.60         99.87         2.00 o                         
  -5  -5   6        109.23        107.09         1.91 o                         
  -4  -5   6        218.58        209.31         2.89 o                         
  -3  -5   6        112.78        121.72         1.72 o                         
  -2  -5   6         86.84         95.20         1.38 o                         
  -1  -5   6         21.41         25.16         0.79 o                         
   0  -5   6          0.36          0.83         0.32 o                         
   1  -5   6          7.97          8.87         0.56 o                         
   2  -5   6          2.63          1.34         0.32 o                         
   3  -5   6        301.93        314.40         3.32 o                         
   4  -5   6         14.36         13.84         0.92 o                         
   6  -5   6          0.13          0.12         0.69 o                         
   7  -5   6         76.39         76.39         2.84 o                         
   8  -5   6         31.01         37.49         1.90 o                         
   9  -5   6          6.42          5.44         2.05 o                         
  -9  -4   6         21.32         19.18         1.63 o                         
  -8  -4   6          5.74          5.53         0.98 o                         
  -7  -4   6        191.70        202.63         3.56 o                         
  -6  -4   6        187.48        176.58         3.31 o                         
  -5  -4   6         46.21         43.04         1.21 o                         
  -4  -4   6        118.09        127.44         1.73 o                         
  -3  -4   6        162.44        153.70         1.75 o                         
  -2  -4   6        173.87        176.65         1.81 o                         
  -1  -4   6        328.10        344.18         3.60 o                         
   0  -4   6        171.94        189.77         2.01 o                         
   1  -4   6        511.20        534.27         4.83 o                         
   2  -4   6        111.70        109.37         1.36 o                         
   3  -4   6        188.61        184.07         1.95 o                         
   4  -4   6         24.65         28.67         1.04 o                         
   5  -4   6        150.81        138.88         3.14 o                         
   6  -4   6          5.34          5.33         0.91 o                         
   7  -4   6         17.64         22.43         1.47 o                         
   8  -4   6         37.90         44.98         2.07 o                         
   9  -4   6          8.72          4.76         1.67 o                         
 -10  -3   6         19.53         22.15         5.89 o                         
  -9  -3   6         96.95         96.26         2.75 o                         
  -8  -3   6          6.88          6.22         0.95 o                         
  -7  -3   6        313.92        323.95         4.31 o                         
  -6  -3   6         33.30         38.76         1.37 o                         
  -5  -3   6          3.82          5.19         0.50 o                         
  -4  -3   6         13.12         15.60         0.59 o                         
  -3  -3   6         22.66         32.40         0.69 o                         
  -2  -3   6        900.63        993.67         8.15 o                         
  -1  -3   6        490.78        519.63         3.90 o                         
   0  -3   6        524.32        562.73         4.07 o                         
   1  -3   6        142.17        128.72         1.23 o                         
   2  -3   6        201.31        209.09         1.84 o                         
   3  -3   6         25.08         27.49         0.65 o                         
   4  -3   6        348.21        369.49         3.55 o                         
   5  -3   6        109.34         97.76         3.00 o                         
   6  -3   6         18.58         20.55         1.07 o                         
   7  -3   6          2.74          2.11         0.71 o                         
   8  -3   6          5.88          1.86         0.91 o                         
   9  -3   6          7.17          4.45         1.30 o                         
 -10  -2   6          5.05          4.13         2.24 o                         
  -9  -2   6         22.78         19.80         1.34 o                         
  -8  -2   6        143.69        150.86         3.09 o                         
  -7  -2   6        147.89        160.52         2.73 o                         
  -6  -2   6          6.80          5.83         0.59 o                         
  -5  -2   6         30.89         33.35         0.88 o                         
  -4  -2   6        199.37        224.31         2.15 o                         
  -3  -2   6         92.92         78.84         1.06 o                         
  -2  -2   6       1070.89       1160.98         7.76 o                         
  -1  -2   6        150.08        135.53         1.30 o                         
   0  -2   6        122.76        112.42         0.95 o                         
   1  -2   6         12.28         13.98         0.31 o                         
   2  -2   6         53.89         60.41         0.83 o                         
   3  -2   6          9.22         13.68         0.44 o                         
   4  -2   6         36.70         35.89         0.82 o                         
   5  -2   6          0.82          0.26         0.40 o                         
   6  -2   6         61.63         60.66         1.75 o                         
   7  -2   6         25.13         29.67         1.37 o                         
   8  -2   6         19.63         22.64         1.28 o                         
   9  -2   6         62.32         58.76         2.97 o                         
 -10  -1   6         43.90         43.85         2.69 o                         
  -9  -1   6         10.72         13.37         1.18 o                         
  -8  -1   6        103.27        102.18         2.14 o                         
  -7  -1   6         73.51         68.23         2.28 o                         
  -6  -1   6         88.78         88.51         1.85 o                         
  -5  -1   6        460.94        472.98         4.23 o                         
  -4  -1   6        488.98        494.61         3.80 o                         
  -3  -1   6        541.69        579.21         5.77 o                         
  -2  -1   6        345.61        370.85         2.89 o                         
  -1  -1   6          3.79          7.15         0.23 o                         
   0  -1   6        739.77        778.75        24.19 o                         
   1  -1   6        589.15        630.83         8.96 o                         
   2  -1   6        232.69        240.05         1.95 o                         
   3  -1   6        252.76        286.10         2.41 o                         
   4  -1   6         49.87         47.49         0.82 o                         
   5  -1   6         41.46         37.05         1.16 o                         
   6  -1   6         70.34         72.19         1.66 o                         
   7  -1   6         17.31         18.42         1.05 o                         
   8  -1   6         64.61         64.21         1.90 o                         
   9  -1   6         25.36         29.75         2.08 o                         
 -10   0   6         10.68          7.94         2.01 o                         
  -9   0   6          6.78          7.20         1.16 o                         
  -8   0   6        155.08        155.95         2.57 o                         
  -7   0   6        124.99        126.87         2.40 o                         
  -6   0   6          0.69          7.65         0.62 o                         
  -5   0   6         79.87         83.64         1.23 o                         
  -4   0   6          0.38          1.00         0.26 o                         
  -3   0   6         30.16         45.64         0.80 o                         
  -2   0   6        106.42         99.81         1.07 o                         
  -1   0   6         51.72         43.22         0.57 o                         
   0   0   6        177.60        212.04         2.18 o                         
   1   0   6          0.02          0.58         0.11 o                         
   2   0   6         66.28         88.03         1.13 o                         
   3   0   6        416.80        414.39         3.51 o                         
   4   0   6         46.79         39.96         0.91 o                         
   5   0   6        102.55        111.27         4.59 o                         
   6   0   6        330.10        320.97         6.25 o                         
   7   0   6          1.04          0.62         0.61 o                         
   8   0   6         36.34         42.78         1.67 o                         
   9   0   6         12.65          7.97         1.47 o                         
 -10   1   6         32.18         27.12         2.54 o                         
  -9   1   6          8.96          9.50         1.19 o                         
  -8   1   6         28.42         29.42         1.47 o                         
  -7   1   6         39.92         43.03         1.48 o                         
  -6   1   6        538.09        565.66         5.87 o                         
  -5   1   6         98.89        104.47         1.48 o                         
  -4   1   6         31.44         30.71         0.74 o                         
  -3   1   6         23.09         25.85         0.66 o                         
  -2   1   6          3.71          3.29         0.25 o                         
  -1   1   6        472.90        517.25         4.02 o                         
   0   1   6        567.12        657.24         5.46 o                         
   1   1   6         13.07         12.80         0.39 o                         
   2   1   6        223.10        245.67         2.36 o                         
   3   1   6         15.77         23.14         0.60 o                         
   4   1   6         17.06         17.08         0.70 o                         
   6   1   6          1.76          1.88         0.60 o                         
   7   1   6        125.41        130.31         3.20 o                         
   8   1   6         28.16         30.27         1.52 o                         
   9   1   6          0.19         -2.11         2.22 o                         
 -10   2   6          0.00         -0.34         1.77 o                         
  -9   2   6          6.66          5.02         1.07 o                         
  -8   2   6         57.08         56.61         1.85 o                         
  -7   2   6          2.15          0.02         0.73 o                         
  -6   2   6          1.02         -0.50         0.58 o                         
  -5   2   6          5.47          3.53         0.46 o                         
  -4   2   6          0.19          0.19         0.32 o                         
  -3   2   6         71.64         76.19         1.13 o                         
  -2   2   6          8.99          8.24         0.40 o                         
  -1   2   6          0.51          0.04         0.20 o                         
   0   2   6        163.55        144.65         1.62 o                         
   1   2   6         76.70         82.92         1.15 o                         
   2   2   6        393.85        398.05         3.40 o                         
   4   2   6        425.05        370.92         9.37 o                         
   5   2   6        495.75        495.54         7.76 o                         
   6   2   6          3.01          2.72         0.64 o                         
   7   2   6         41.03         44.74         1.64 o                         
   8   2   6         11.40         10.08         1.50 o                         
 -10   3   6          4.64         10.44         3.04 o                         
  -9   3   6         11.42         10.82         1.41 o                         
  -8   3   6          2.14          2.85         0.91 o                         
  -7   3   6         68.70         67.99         2.45 o                         
  -6   3   6          8.82         11.38         0.99 o                         
  -5   3   6         77.58         76.37         1.86 o                         
  -4   3   6         29.36         33.82         1.01 o                         
  -3   3   6        110.27        126.38         1.79 o                         
  -2   3   6         56.00         60.51         1.10 o                         
  -1   3   6          4.06          6.11         0.38 o                         
   0   3   6          1.38          0.99         0.30 o                         
   1   3   6         60.09         58.02         1.14 o                         
   3   3   6         80.33         93.21         1.90 o                         
   4   3   6        466.85        452.57         9.63 o                         
   5   3   6         46.52         42.28         1.66 o                         
   6   3   6          6.43          6.61         0.78 o                         
   7   3   6         20.91         22.74         1.28 o                         
   8   3   6         34.59         36.51         1.91 o                         
  -9   4   6          7.18          5.94         1.54 o                         
  -8   4   6          4.83          4.64         1.16 o                         
  -7   4   6          9.75          9.21         1.26 o                         
  -6   4   6         27.40         24.86         2.51 o                         
  -5   4   6         68.69         71.31         1.89 o                         
  -4   4   6         30.53         29.54         1.03 o                         
  -3   4   6         23.99         23.20         0.87 o                         
  -2   4   6         65.83         53.02         1.58 o                         
  -1   4   6         27.62         23.18         0.91 o                         
   0   4   6         12.87          9.12         0.61 o                         
   3   4   6         10.92          8.52         0.84 o                         
   5   4   6          4.88          5.88         0.90 o                         
   6   4   6         17.15         17.74         1.10 o                         
   7   4   6         86.11         93.79         3.49 o                         
  -9   5   6          0.31         -0.60         1.81 o                         
  -8   5   6          3.24          4.90         1.20 o                         
  -7   5   6          1.32          0.58         1.05 o                         
  -6   5   6         57.43         54.41         2.63 o                         
  -5   5   6          0.28         -0.30         0.68 o                         
  -3   5   6         20.07         15.82         0.97 o                         
  -2   5   6         20.45         20.39         1.20 o                         
   0   5   6         20.26         19.98         1.23 o                         
   1   5   6         58.12         54.80         2.20 o                         
   2   5   6          2.35          1.59         0.71 o                         
   3   5   6          8.41          7.81         1.11 o                         
   4   5   6          7.76          5.41         1.21 o                         
   5   5   6          8.43          7.92         1.21 o                         
   6   5   6         51.47         56.94         2.16 o                         
  -8   6   6          9.97         11.10         1.98 o                         
  -7   6   6          2.93          1.35         1.28 o                         
  -6   6   6         59.65         61.38         2.36 o                         
  -5   6   6         10.26         10.07         1.74 o                         
  -4   6   6         11.97         12.88         1.10 o                         
  -2   6   6         48.57         43.31         5.69 o                         
  -1   6   6         46.77         51.37         2.05 o                         
   0   6   6          6.27          6.45         0.82 o                         
   1   6   6         12.51         13.68         1.00 o                         
   2   6   6         22.03         23.51         1.29 o                         
   3   6   6         32.91         37.55         1.84 o                         
   4   6   6         23.37         30.96         1.66 o                         
   5   6   6         83.73         91.38         4.24 o                         
  -7   7   6         15.22         17.62         3.37 o                         
  -6   7   6         16.63         16.24         2.49 o                         
  -5   7   6          3.19          0.46         0.98 o                         
  -4   7   6         69.26         70.44         2.53 o                         
  -3   7   6          1.98          1.38         0.87 o                         
  -2   7   6         13.27         11.46         1.61 o                         
  -1   7   6          0.96          2.18         0.83 o                         
   0   7   6         14.98         20.01         1.28 o                         
   1   7   6          0.48          0.52         0.81 o                         
   2   7   6          2.06          1.80         0.94 o                         
   3   7   6        133.72        159.75         5.33 o                         
   4   7   6         47.24         53.23         3.15 o                         
  -5   8   6         21.24         17.83         2.94 o                         
  -4   8   6         10.62          8.40         1.80 o                         
  -3   8   6          7.91          6.29         2.01 o                         
  -2   8   6         33.35         32.11         2.03 o                         
  -1   8   6          3.63          3.03         1.23 o                         
   0   8   6          3.01          3.02         1.24 o                         
   1   8   6         18.75         26.07         1.96 o                         
   2   8   6          7.15          5.80         1.89 o                         
  -2   9   6          0.67         -0.26         4.71 o                         
   0 -11   7          4.65          3.66         2.06 o                         
   1 -11   7          4.28          2.84         1.92 o                         
  -3 -10   7          2.72          3.97         1.32 o                         
  -2 -10   7         15.19         18.03         1.50 o                         
  -1 -10   7          0.59         -0.16         1.22 o                         
   0 -10   7          0.02          1.00         1.29 o                         
   1 -10   7          0.03          0.72         1.17 o                         
   2 -10   7          6.29          6.09         1.22 o                         
   3 -10   7          6.81          8.25         1.50 o                         
   4 -10   7          3.96          3.94         1.99 o                         
  -5  -9   7         14.02         13.64         2.28 o                         
  -4  -9   7          2.09          0.25         1.09 o                         
  -3  -9   7          0.00          1.34         0.92 o                         
  -2  -9   7          1.84          1.11         1.04 o                         
  -1  -9   7          0.01          1.19         0.96 o                         
   0  -9   7          9.04          9.10         1.10 o                         
   1  -9   7          0.01         -0.02         0.88 o                         
   2  -9   7         32.57         32.94         1.69 o                         
   3  -9   7        119.64        125.82         5.22 o                         
   4  -9   7         46.91         44.05         3.18 o                         
   5  -9   7          1.24          0.93         1.14 o                         
   6  -9   7          0.23          1.68         1.80 o                         
  -6  -8   7          3.59          3.89         1.50 o                         
  -5  -8   7          0.03         -0.02         1.14 o                         
  -4  -8   7          6.12          6.15         0.95 o                         
  -3  -8   7          0.44          1.16         0.73 o                         
  -2  -8   7         33.43         35.42         1.58 o                         
  -1  -8   7         18.83         21.55         1.21 o                         
   0  -8   7         53.88         55.46         1.92 o                         
   1  -8   7         26.57         27.46         1.38 o                         
   2  -8   7         33.07         34.98         1.65 o                         
   3  -8   7         16.60         17.26         1.33 o                         
   4  -8   7          1.53          1.27         0.75 o                         
   6  -8   7          8.96          5.40         1.84 o                         
   7  -8   7          0.70          1.64         2.06 o                         
  -7  -7   7          0.04          0.87         1.23 o                         
  -6  -7   7          6.27          7.35         1.04 o                         
  -5  -7   7          5.68          6.84         0.88 o                         
  -4  -7   7         57.73         60.67         1.61 o                         
  -3  -7   7         17.91         16.63         0.91 o                         
  -2  -7   7         31.89         36.85         1.65 o                         
  -1  -7   7         53.76         52.39         1.75 o                         
   0  -7   7          0.23          1.48         0.58 o                         
   1  -7   7         16.31         17.06         1.13 o                         
   2  -7   7        119.75        104.92         7.00 o                         
   4  -7   7          7.62          1.69         1.09 o                         
   5  -7   7          0.00         -0.70         0.70 o                         
   6  -7   7         33.91         30.79         1.97 o                         
   7  -7   7          4.03          2.31         1.28 o                         
   8  -7   7         11.37         -3.55         4.41 o                         
  -8  -6   7         14.23         12.48         1.73 o                         
  -7  -6   7         12.96         12.02         1.22 o                         
  -6  -6   7         13.68         13.03         1.08 o                         
  -5  -6   7         77.31         80.47         1.86 o                         
  -4  -6   7         31.74         36.03         1.02 o                         
  -3  -6   7          0.35         -0.06         0.48 o                         
  -2  -6   7          2.76          1.10         0.48 o                         
  -1  -6   7         31.86         34.19         1.29 o                         
   0  -6   7        105.49         88.00         1.81 o                         
   1  -6   7        286.51        248.46         5.07 o                         
   2  -6   7          6.24          2.98         0.59 o                         
   3  -6   7          1.66          0.46         0.55 o                         
   5  -6   7         34.11         30.70         4.38 o                         
   6  -6   7          0.44          0.51         0.75 o                         
   7  -6   7          3.61          3.20         1.19 o                         
   8  -6   7          0.55          0.66         1.67 o                         
  -9  -5   7          6.18          4.05         1.94 o                         
  -8  -5   7         83.34         85.43         2.49 o                         
  -7  -5   7        225.62        230.53         5.22 o                         
  -6  -5   7          8.47          7.56         0.82 o                         
  -5  -5   7          5.03          4.70         0.64 o                         
  -4  -5   7         28.11         28.62         0.98 o                         
  -3  -5   7          0.74         -0.32         0.35 o                         
  -2  -5   7         16.84         16.14         0.58 o                         
  -1  -5   7          0.28         -0.04         0.33 o                         
   0  -5   7          0.29          1.06         0.32 o                         
   1  -5   7         75.25         69.60         1.31 o                         
   2  -5   7         11.24          8.82         0.56 o                         
   3  -5   7          8.08          6.96         0.56 o                         
   4  -5   7         13.65         10.36         1.06 o                         
   5  -5   7          1.33          0.42         0.59 o                         
   6  -5   7         70.84         66.57         7.07 o                         
   7  -5   7         80.09         91.64         4.69 o                         
   8  -5   7         32.63         37.69         1.96 o                         
  -9  -4   7         59.02         61.40         2.75 o                         
  -8  -4   7          1.43          2.10         1.01 o                         
  -7  -4   7         25.25         26.01         1.29 o                         
  -6  -4   7         22.14         20.94         1.12 o                         
  -5  -4   7         99.07         95.64         1.84 o                         
  -4  -4   7         21.81         22.80         0.83 o                         
  -3  -4   7         28.77         24.15         0.75 o                         
  -2  -4   7        123.90        135.33         1.65 o                         
  -1  -4   7        303.72        304.08         2.93 o                         
   0  -4   7         11.80         15.37         0.54 o                         
   1  -4   7         54.40         64.70         0.94 o                         
   2  -4   7          9.19          8.45         0.39 o                         
   3  -4   7          4.98          5.19         0.42 o                         
   6  -4   7         38.85         38.97         2.45 o                         
   7  -4   7         66.22         61.94         2.57 o                         
   8  -4   7         17.11         21.91         1.46 o                         
   9  -4   7          1.10          0.69         3.32 o                         
  -9  -3   7          1.11          3.22         1.23 o                         
  -8  -3   7          0.01         -0.05         0.89 o                         
  -7  -3   7         38.66         43.42         1.71 o                         
  -6  -3   7          0.14          0.27         0.58 o                         
  -5  -3   7          0.79          0.03         0.42 o                         
  -4  -3   7          5.00          5.58         0.43 o                         
  -3  -3   7        801.59        889.89         6.61 o                         
  -2  -3   7          5.27          4.91         0.30 o                         
  -1  -3   7         23.80         21.54         0.48 o                         
   0  -3   7         21.91         26.54         0.52 o                         
   1  -3   7        159.57        153.32         1.45 o                         
   2  -3   7         45.21         41.99         0.70 o                         
   3  -3   7        115.05        101.66         1.27 o                         
   4  -3   7         49.69         48.91         1.34 o                         
   6  -3   7         21.42         22.96         1.30 o                         
   7  -3   7         28.28         24.74         1.17 o                         
   8  -3   7         16.06         16.63         1.34 o                         
   9  -3   7          9.08          7.03         1.71 o                         
 -10  -2   7          2.39         -0.82         2.33 o                         
  -9  -2   7         12.14         11.78         1.48 o                         
  -8  -2   7         11.06         11.64         1.02 o                         
  -7  -2   7          8.99          8.52         1.02 o                         
  -6  -2   7          6.26          5.07         0.63 o                         
  -5  -2   7        259.13        275.03         2.73 o                         
  -4  -2   7         12.47         13.99         0.58 o                         
  -3  -2   7         68.21         61.42         0.82 o                         
  -2  -2   7         55.75         52.83         0.72 o                         
  -1  -2   7        112.06        120.86         1.13 o                         
   0  -2   7        231.51        226.12         2.38 o                         
   1  -2   7         44.93         51.17         0.96 o                         
   2  -2   7          1.11          1.81         0.18 o                         
   3  -2   7         63.51         54.88         0.85 o                         
   4  -2   7          1.91          1.83         0.31 o                         
   6  -2   7         13.80         12.86         1.01 o                         
   7  -2   7          9.03          7.82         0.75 o                         
   8  -2   7         12.16         13.61         1.11 o                         
   9  -2   7         10.52          7.86         1.59 o                         
 -10  -1   7          2.31          1.05         1.75 o                         
  -9  -1   7         10.14         11.62         1.30 o                         
  -8  -1   7          0.45          1.32         0.75 o                         
  -7  -1   7          0.20         -0.36         0.64 o                         
  -6  -1   7          0.78          1.13         0.48 o                         
  -5  -1   7         57.46         59.01         1.25 o                         
  -4  -1   7          9.47          5.63         0.38 o                         
  -3  -1   7          9.57          8.64         0.39 o                         
  -2  -1   7        190.29        189.95         1.76 o                         
  -1  -1   7        160.40        156.66         1.60 o                         
   0  -1   7         33.74         32.08         1.05 o                         
   1  -1   7        130.87        139.26         2.71 o                         
   2  -1   7         27.41         29.67         0.46 o                         
   3  -1   7         47.87         58.51         0.88 o                         
   4  -1   7          0.01         -0.02         0.27 o                         
   5  -1   7         54.81         48.59         1.28 o                         
   6  -1   7         31.18         28.36         1.36 o                         
   7  -1   7          3.07          1.35         0.63 o                         
   8  -1   7         17.76         15.91         1.15 o                         
   9  -1   7          3.63          1.86         1.53 o                         
 -10   0   7         30.77         27.31         2.71 o                         
  -9   0   7         17.50         18.46         1.75 o                         
  -8   0   7          5.90          5.24         0.81 o                         
  -7   0   7         30.02         36.54         1.44 o                         
  -6   0   7          4.74          3.21         0.54 o                         
  -5   0   7          3.04          3.68         0.44 o                         
  -4   0   7         11.15         13.72         0.57 o                         
  -3   0   7         56.18         56.53         0.86 o                         
  -2   0   7         72.18         72.66         0.89 o                         
  -1   0   7         93.05        103.84         1.02 o                         
   0   0   7        548.65        625.89         6.26 o                         
   1   0   7         14.49         19.15         0.55 o                         
   2   0   7          0.53          0.65         0.19 o                         
   3   0   7         12.34         14.33         0.54 o                         
   4   0   7         94.07         99.87         2.52 o                         
   5   0   7         47.62         46.89         1.12 o                         
   6   0   7         32.71         29.36         1.27 o                         
   7   0   7          3.26          3.40         0.75 o                         
   8   0   7          0.64          0.15         0.89 o                         
 -10   1   7         37.57         29.73         6.61 o                         
  -9   1   7          2.49          2.36         1.04 o                         
  -8   1   7         21.11         17.17         1.19 o                         
  -7   1   7          0.02          0.23         0.62 o                         
  -6   1   7         75.06         72.77         2.25 o                         
  -5   1   7          2.85          1.56         0.40 o                         
  -4   1   7         56.93         58.11         1.04 o                         
  -3   1   7        173.68        209.35         2.09 o                         
  -2   1   7        457.36        512.54         4.14 o                         
  -1   1   7         46.09         55.43         0.78 o                         
   0   1   7          7.97          5.58         0.27 o                         
   1   1   7         50.37         48.07         0.73 o                         
   2   1   7         82.27         93.31         1.28 o                         
   3   1   7        141.08        149.31         3.43 o                         
   4   1   7          1.87          1.71         0.38 o                         
   5   1   7          2.72          1.92         0.49 o                         
   6   1   7          1.48          0.81         0.56 o                         
   7   1   7         30.08         29.95         1.12 o                         
   8   1   7          0.65          0.81         1.00 o                         
 -10   2   7          1.59          2.88         1.62 o                         
  -9   2   7          2.07          1.37         1.21 o                         
  -8   2   7          2.40          2.39         0.87 o                         
  -7   2   7          2.28          1.64         0.68 o                         
  -5   2   7         83.23         89.00         1.80 o                         
  -4   2   7          1.13          1.92         0.37 o                         
  -3   2   7        107.64        113.61         1.56 o                         
  -2   2   7        273.40        306.73         2.77 o                         
  -1   2   7         44.65         43.91         0.77 o                         
   0   2   7        210.80        214.17         2.19 o                         
   1   2   7         10.42          9.59         0.47 o                         
   2   2   7         56.20         61.24         1.80 o                         
   4   2   7         46.55         44.43         1.34 o                         
   5   2   7         36.12         36.52         1.53 o                         
   6   2   7          2.20          1.85         0.65 o                         
   7   2   7          4.03          2.57         0.89 o                         
   8   2   7          0.06          0.80         1.51 o                         
  -9   3   7          2.64          1.78         1.40 o                         
  -8   3   7         12.76          9.33         1.22 o                         
  -7   3   7         18.80         24.10         1.49 o                         
  -6   3   7        110.85         85.79        12.30 o                         
  -5   3   7         23.53         23.17         1.14 o                         
  -4   3   7         17.23         17.48         0.86 o                         
  -3   3   7         46.27         54.98         1.21 o                         
  -2   3   7        186.17        164.66         4.90 o                         
  -1   3   7         31.93         29.93         1.06 o                         
   0   3   7          1.25          1.68         0.34 o                         
   4   3   7          7.57          8.79         0.80 o                         
   5   3   7          3.10          2.60         0.62 o                         
   6   3   7         30.29         33.75         1.42 o                         
   7   3   7          3.44          1.02         1.22 o                         
  -9   4   7          0.17          1.82         1.67 o                         
  -8   4   7          4.44          4.88         1.02 o                         
  -7   4   7          5.48          4.38         0.85 o                         
  -6   4   7         74.98         75.96         1.94 o                         
  -5   4   7         26.57         24.81         1.43 o                         
  -4   4   7          2.88          2.00         0.56 o                         
   0   4   7        128.46        112.17         7.86 o                         
   1   4   7        100.32         95.43         8.37 o                         
   2   4   7          3.38          2.64         0.72 o                         
   3   4   7          0.18          0.58         0.68 o                         
   4   4   7          0.87          1.07         0.71 o                         
   5   4   7          0.96          0.55         0.68 o                         
   6   4   7          3.44          2.69         0.94 o                         
   7   4   7          1.04          1.59         1.76 o                         
  -8   5   7          7.44          4.42         1.24 o                         
  -7   5   7          0.00          0.42         0.97 o                         
  -6   5   7          2.58          3.77         0.88 o                         
  -5   5   7          5.97          3.87         0.88 o                         
  -2   5   7         12.70         12.06         1.42 o                         
  -1   5   7        220.26        158.94         7.77 o                         
   1   5   7          3.48          2.64         0.74 o                         
   2   5   7         62.21         63.95         1.92 o                         
   3   5   7         24.24         27.11         1.38 o                         
   4   5   7          7.08          6.72         0.95 o                         
   5   5   7          6.26          4.84         1.04 o                         
   6   5   7          0.49         -2.54         2.54 o                         
  -7   6   7         32.21         32.99         3.36 o                         
  -6   6   7         74.59         76.60         3.76 o                         
  -5   6   7         32.78         39.70         2.36 o                         
  -2   6   7         17.69         19.21         1.20 o                         
  -1   6   7         60.04         62.61         1.93 o                         
   0   6   7         41.30         40.73         1.58 o                         
   1   6   7         15.27         14.49         1.04 o                         
   2   6   7          0.27          0.90         0.88 o                         
   3   6   7          1.15          1.33         0.87 o                         
   4   6   7          7.18          8.20         1.23 o                         
   5   6   7         61.76         69.40         3.71 o                         
  -6   7   7          9.44          8.50         3.39 o                         
  -5   7   7          0.14         -1.03         1.03 o                         
  -4   7   7          1.98          2.23         0.95 o                         
  -3   7   7         12.91         10.33         1.60 o                         
  -2   7   7         14.76         13.87         1.16 o                         
  -1   7   7         24.70         25.10         1.46 o                         
   0   7   7          7.79          8.17         1.14 o                         
   1   7   7         18.02         20.17         1.39 o                         
   2   7   7          8.28          6.20         1.26 o                         
   3   7   7          4.01          5.32         1.71 o                         
  -4   8   7         11.21          9.50         1.79 o                         
  -3   8   7          0.02         -1.49         1.49 o                         
  -2   8   7         17.22         17.49         1.80 o                         
  -1   8   7          3.30          4.29         1.51 o                         
   0   8   7         11.02          8.05         1.67 o                         
   1   8   7         54.94         71.57         4.86 o                         
  -3 -10   8          0.07          1.03         1.36 o                         
  -2 -10   8        103.11        118.73         5.54 o                         
  -1 -10   8         61.80         72.82         2.81 o                         
   0 -10   8         10.04         10.16         1.44 o                         
   1 -10   8          0.99         -0.54         1.28 o                         
   2 -10   8          6.68          8.30         1.42 o                         
   3 -10   8         71.29         78.06         3.54 o                         
   4 -10   8         10.84          9.75         3.48 o                         
  -5  -9   8          4.64          5.90         1.71 o                         
  -4  -9   8          3.55          2.93         1.15 o                         
  -3  -9   8         12.79         12.44         1.15 o                         
  -2  -9   8         31.06         33.46         1.86 o                         
  -1  -9   8          6.51          4.68         1.00 o                         
   0  -9   8         44.36         49.18         2.78 o                         
   1  -9   8          7.19          7.52         1.02 o                         
   2  -9   8          3.82          1.53         0.96 o                         
   3  -9   8          3.66          1.81         1.01 o                         
   4  -9   8         14.98         13.88         2.10 o                         
   5  -9   8          3.64          1.79         1.42 o                         
  -6  -8   8         28.93         31.69         1.91 o                         
  -5  -8   8         89.12         95.23         2.95 o                         
  -4  -8   8          0.54          0.29         0.98 o                         
  -3  -8   8          4.76          4.92         0.94 o                         
  -2  -8   8         45.32         47.91         2.03 o                         
  -1  -8   8          1.28          0.49         0.72 o                         
   0  -8   8         14.88         13.68         1.07 o                         
   1  -8   8          9.87          8.26         1.06 o                         
   2  -8   8         44.09         43.86         2.03 o                         
   3  -8   8          2.16          1.03         0.79 o                         
   4  -8   8         24.10         26.18         1.76 o                         
   5  -8   8          0.52          0.45         0.91 o                         
   6  -8   8         23.96         14.30         3.31 o                         
  -7  -7   8         32.54         32.93         2.16 o                         
  -6  -7   8          0.01          0.60         1.01 o                         
  -5  -7   8         16.61         13.55         1.08 o                         
  -4  -7   8         59.68         57.87         2.01 o                         
  -3  -7   8         34.31         30.17         1.41 o                         
  -2  -7   8         18.84         17.07         1.18 o                         
  -1  -7   8          7.80          8.65         0.85 o                         
   0  -7   8          2.72          4.83         0.70 o                         
   1  -7   8          8.16          6.40         0.81 o                         
   2  -7   8          3.22          2.33         0.80 o                         
   3  -7   8          0.01          0.28         0.50 o                         
   4  -7   8          1.83          0.04         0.65 o                         
   5  -7   8          7.13          4.45         1.40 o                         
   6  -7   8          9.35          8.58         2.55 o                         
   7  -7   8          4.17          1.94         1.44 o                         
  -8  -6   8          9.99          8.17         2.27 o                         
  -7  -6   8         67.39         69.68         2.41 o                         
  -6  -6   8        189.12        189.06         4.76 o                         
  -5  -6   8          0.00          0.18         0.68 o                         
  -4  -6   8        120.53        119.03         7.22 o                         
  -3  -6   8         89.39         73.71         3.59 o                         
  -2  -6   8          7.11          4.48         1.23 o                         
  -1  -6   8          8.53          9.59         0.75 o                         
   0  -6   8         14.90         19.99         1.03 o                         
   1  -6   8         56.59         42.86         1.38 o                         
   2  -6   8         75.77         59.44         5.00 o                         
   3  -6   8         23.32         19.10         1.24 o                         
   5  -6   8          0.26         -0.62         0.62 o                         
   6  -6   8          1.11          0.04         0.81 o                         
   7  -6   8         15.18         16.67         1.68 o                         
   8  -6   8         19.80         12.77         4.09 o                         
  -8  -5   8         10.08         11.32         1.32 o                         
  -7  -5   8          6.31          6.88         0.97 o                         
  -6  -5   8         63.90         67.84         2.04 o                         
  -4  -5   8          9.48          9.66         0.79 o                         
  -3  -5   8          3.45          3.05         0.45 o                         
  -2  -5   8          0.29          1.30         0.45 o                         
   0  -5   8         91.00         79.98         5.01 o                         
   1  -5   8         88.09         86.26         5.34 o                         
   3  -5   8         23.18         19.39         0.98 o                         
   5  -5   8          0.05          0.75         0.58 o                         
   6  -5   8         15.62         16.54         1.37 o                         
   7  -5   8          0.08          0.20         0.96 o                         
   8  -5   8          2.53          1.07         1.44 o                         
  -9  -4   8         50.72         49.81         3.15 o                         
  -8  -4   8          4.89          3.83         1.08 o                         
  -7  -4   8         49.71         51.06         1.77 o                         
  -6  -4   8          3.94          3.20         0.71 o                         
  -5  -4   8         13.34         12.94         0.87 o                         
  -4  -4   8         66.24         72.10         1.87 o                         
  -3  -4   8         32.15         28.32         0.81 o                         
  -2  -4   8         14.81         14.97         0.57 o                         
  -1  -4   8        355.40        372.34         3.03 o                         
   0  -4   8         50.78         46.73         0.81 o                         
   1  -4   8          7.11          5.20         0.33 o                         
   2  -4   8         14.55         12.83         0.54 o                         
   3  -4   8         30.11         27.15         0.84 o                         
   4  -4   8         25.74         23.26         0.91 o                         
   5  -4   8          8.65          6.94         0.73 o                         
   6  -4   8         65.64         59.82         2.10 o                         
   7  -4   8          4.33          4.60         0.90 o                         
   8  -4   8          5.94          7.65         1.27 o                         
  -9  -3   8          4.95          4.01         2.08 o                         
  -8  -3   8          0.66          2.39         0.99 o                         
  -7  -3   8         48.95         48.86         1.68 o                         
  -6  -3   8         16.20         14.15         1.09 o                         
  -5  -3   8         88.32         84.58         2.20 o                         
  -4  -3   8         95.92         96.95         1.45 o                         
  -3  -3   8          5.89          6.95         0.42 o                         
  -2  -3   8         89.82         95.71         1.10 o                         
  -1  -3   8         82.75         78.06         0.99 o                         
   0  -3   8         84.91         72.76         0.78 o                         
   1  -3   8          2.46          0.60         0.17 o                         
   2  -3   8         49.93         48.11         0.71 o                         
   3  -3   8         35.66         35.23         0.73 o                         
   6  -3   8          0.04          0.46         0.60 o                         
   7  -3   8          3.53          3.27         0.72 o                         
   8  -3   8          3.67          3.22         1.01 o                         
  -9  -2   8         38.32         39.11         1.86 o                         
  -8  -2   8          0.19         -0.82         0.82 o                         
  -7  -2   8          7.92          5.70         0.72 o                         
  -6  -2   8          1.29          1.15         0.57 o                         
  -5  -2   8         90.06         92.26         2.60 o                         
  -4  -2   8          0.01          0.13         0.27 o                         
  -3  -2   8        217.16        193.17         1.86 o                         
  -2  -2   8          2.90          4.41         0.29 o                         
  -1  -2   8        152.49        154.24         1.37 o                         
   0  -2   8         85.97         89.09         1.83 o                         
   1  -2   8        613.38        644.15        15.03 o                         
   2  -2   8        330.56        327.41         3.35 o                         
   3  -2   8          3.66          5.23         0.34 o                         
   4  -2   8         86.77         82.07         2.29 o                         
   5  -2   8         44.81         40.49         1.20 o                         
   6  -2   8          0.20          0.06         0.58 o                         
   7  -2   8         18.10         17.24         1.03 o                         
   8  -2   8          0.01         -0.31         0.90 o                         
 -10  -1   8          0.17         -0.02         3.63 o                         
  -9  -1   8          6.75          5.61         1.11 o                         
  -8  -1   8          0.05          0.30         0.90 o                         
  -7  -1   8        141.31        142.77         4.73 o                         
  -6  -1   8         12.93         16.23         1.24 o                         
  -4  -1   8         39.69         35.01         1.00 o                         
  -3  -1   8        132.79        136.49         1.46 o                         
  -2  -1   8         95.40         77.19         1.29 o                         
  -1  -1   8         81.55         84.36         1.38 o                         
   0  -1   8          7.31          5.48         0.61 o                         
   1  -1   8         49.59         52.64         1.48 o                         
   2  -1   8         13.84         11.55         0.51 o                         
   3  -1   8         24.07         16.38         0.52 o                         
   4  -1   8         52.57         47.27         1.06 o                         
   5  -1   8         11.36         13.30         0.73 o                         
   6  -1   8         11.76         11.46         0.96 o                         
   7  -1   8          4.82          4.30         0.80 o                         
   8  -1   8         15.26         17.10         1.87 o                         
 -10   0   8          1.89          2.52         2.15 o                         
  -9   0   8         11.81         10.22         1.17 o                         
  -8   0   8         17.82         18.12         1.18 o                         
  -7   0   8          8.88          9.15         0.77 o                         
  -6   0   8          3.58          4.39         0.63 o                         
  -5   0   8         52.16         43.94         1.60 o                         
  -4   0   8         28.21         25.05         0.76 o                         
  -3   0   8         38.72         45.31         0.80 o                         
  -2   0   8          5.69          4.31         0.28 o                         
  -1   0   8        167.51        167.65         1.52 o                         
   0   0   8        217.48        216.25         2.61 o                         
   1   0   8          0.40          0.10         0.31 o                         
   2   0   8         60.39         60.07         0.77 o                         
   3   0   8         21.98         23.57         0.68 o                         
   4   0   8          6.33          4.91         0.49 o                         
   5   0   8         62.94         57.19         1.49 o                         
   6   0   8        118.33        109.19         2.67 o                         
   7   0   8         14.55         17.68         1.09 o                         
   8   0   8          2.18          2.12         1.25 o                         
  -9   1   8         17.63         21.65         1.85 o                         
  -8   1   8         27.16         27.79         2.00 o                         
  -7   1   8          6.51          8.35         1.03 o                         
  -6   1   8          6.30          5.89         0.87 o                         
  -5   1   8          1.72          1.42         0.48 o                         
  -4   1   8          1.89          2.27         0.37 o                         
  -3   1   8        208.71        209.76         4.73 o                         
  -2   1   8          8.58          5.95         0.35 o                         
  -1   1   8          0.24          0.09         0.20 o                         
   0   1   8        181.40        197.11         1.78 o                         
   1   1   8         49.49         46.78         0.74 o                         
   2   1   8          4.49          5.86         0.39 o                         
   3   1   8          9.68          7.53         0.49 o                         
   4   1   8        135.37        124.97         3.73 o                         
   5   1   8         16.29         17.31         0.87 o                         
   6   1   8         31.95         31.61         1.18 o                         
   7   1   8          2.55          1.96         0.71 o                         
   8   1   8          2.64          1.99         1.56 o                         
  -9   2   8          0.56          0.49         1.10 o                         
  -8   2   8         32.26         37.92         1.74 o                         
  -7   2   8         26.86         23.07         1.49 o                         
  -6   2   8         36.38         29.88         1.44 o                         
  -5   2   8         14.29         16.36         0.93 o                         
  -4   2   8          0.02          0.52         0.40 o                         
  -3   2   8         10.52         11.21         0.57 o                         
  -2   2   8         75.95         82.97         2.91 o                         
  -1   2   8         11.26          9.75         0.47 o                         
   0   2   8          4.93          6.76         0.43 o                         
   1   2   8        199.35        199.31         6.83 o                         
   2   2   8         19.06         14.38         0.72 o                         
   3   2   8          3.37          2.89         0.40 o                         
   4   2   8          3.67          3.37         0.62 o                         
   5   2   8         50.88         52.17         1.59 o                         
   6   2   8          0.99          1.23         0.69 o                         
   7   2   8         19.99         19.83         1.42 o                         
  -9   3   8          1.38          1.40         1.33 o                         
  -8   3   8         27.87         28.53         1.55 o                         
  -7   3   8          0.22         -0.54         0.76 o                         
  -6   3   8          0.88          1.72         0.67 o                         
  -5   3   8          1.42          1.60         0.66 o                         
  -4   3   8         31.82         34.98         1.29 o                         
  -3   3   8          1.36          1.57         0.47 o                         
  -2   3   8         18.28         15.38         1.04 o                         
  -1   3   8         30.20         30.17         1.11 o                         
   0   3   8          1.50          0.90         0.38 o                         
   1   3   8         15.11         15.85         0.81 o                         
   2   3   8         10.97         13.67         0.79 o                         
   3   3   8         10.94         11.79         0.94 o                         
   4   3   8         41.90         39.81         1.60 o                         
   5   3   8         31.06         31.22         1.28 o                         
   6   3   8         20.35         24.30         1.36 o                         
   7   3   8          0.00         -1.35         1.60 o                         
  -8   4   8         10.87         13.10         2.23 o                         
  -7   4   8          1.30          1.17         0.88 o                         
  -6   4   8        117.19        120.91         6.59 o                         
  -5   4   8         39.88         41.16         1.96 o                         
  -4   4   8          3.53          2.71         1.14 o                         
  -3   4   8          4.41          2.84         0.93 o                         
  -2   4   8         11.67         12.85         0.94 o                         
   0   4   8         41.31         38.90         1.44 o                         
   2   4   8         10.78         11.95         1.01 o                         
   3   4   8          6.00          6.19         0.77 o                         
   4   4   8          3.10          3.04         0.77 o                         
   5   4   8         26.04         28.65         1.54 o                         
   6   4   8         18.46         17.17         1.38 o                         
  -8   5   8          0.05         -0.06         1.37 o                         
  -7   5   8          0.73          0.67         1.06 o                         
  -6   5   8          5.33          4.80         0.96 o                         
  -5   5   8          0.04         -0.73         0.73 o                         
  -4   5   8         17.20         13.71         1.54 o                         
  -2   5   8          7.14          4.40         1.04 o                         
  -1   5   8         95.69        104.67         2.51 o                         
   0   5   8          7.59          6.27         1.05 o                         
   1   5   8         86.86         90.00         2.54 o                         
   2   5   8          0.01          0.27         0.69 o                         
   3   5   8         95.44        101.56         2.76 o                         
   4   5   8          1.57          0.33         0.90 o                         
   5   5   8         10.67         10.25         1.47 o                         
  -7   6   8          2.07          4.48         1.67 o                         
  -6   6   8          1.46          0.72         1.16 o                         
  -4   6   8          0.68         -0.42         0.76 o                         
  -3   6   8          1.36          2.49         0.69 o                         
  -2   6   8         27.02         29.95         1.55 o                         
  -1   6   8         46.54         51.11         1.81 o                         
   0   6   8          8.78          9.11         1.07 o                         
   1   6   8         33.78         35.20         1.65 o                         
   2   6   8         17.92         20.35         1.37 o                         
   3   6   8          0.65          2.64         1.27 o                         
   4   6   8          0.29          0.07         1.72 o                         
  -5   7   8         22.56         19.15         4.61 o                         
  -4   7   8         33.49         33.70         2.78 o                         
  -3   7   8          0.19         -0.62         1.27 o                         
  -2   7   8         42.14         44.09         2.33 o                         
  -1   7   8         30.16         31.40         1.80 o                         
   0   7   8         10.84         10.05         1.32 o                         
   1   7   8         13.11         18.33         1.71 o                         
   2   7   8         51.03         54.96         3.34 o                         
  -2   8   8          4.57          4.50         1.99 o                         
  -1   8   8         13.29         14.71         2.54 o                         
  -3 -10   9         35.12         42.89         3.10 o                         
  -2 -10   9          0.21          0.49         1.61 o                         
  -1 -10   9          7.93          8.64         1.55 o                         
   0 -10   9          8.60         11.90         1.60 o                         
   1 -10   9          1.87          0.76         1.49 o                         
   2 -10   9          0.35          1.49         1.44 o                         
   3 -10   9          3.54         -0.44         1.90 o                         
  -5  -9   9         64.44         64.18         4.02 o                         
  -4  -9   9         19.72         21.21         1.90 o                         
  -3  -9   9         33.58         42.87         1.74 o                         
  -2  -9   9         10.18          9.34         1.21 o                         
  -1  -9   9          6.89          5.79         1.19 o                         
   0  -9   9         49.26         52.98         2.07 o                         
   1  -9   9        120.00        123.55         5.14 o                         
   2  -9   9         42.23         46.47         2.03 o                         
   3  -9   9         10.07          6.01         1.67 o                         
   4  -9   9          4.33          1.34         1.51 o                         
   5  -9   9          0.53          3.96         1.78 o                         
  -6  -8   9         66.46         73.94         3.11 o                         
  -5  -8   9         26.60         22.64         2.13 o                         
  -4  -8   9          7.90          8.17         1.22 o                         
  -3  -8   9         13.73         15.63         1.20 o                         
  -2  -8   9         33.95         37.97         1.65 o                         
  -1  -8   9        180.85        168.97         9.79 o                         
   0  -8   9          8.87          7.94         0.97 o                         
   1  -8   9          1.39          0.70         0.75 o                         
   2  -8   9          8.67          8.10         0.87 o                         
   3  -8   9          2.23          0.10         0.80 o                         
   4  -8   9         36.16         33.58         2.17 o                         
   5  -8   9         15.90          8.80         1.83 o                         
   6  -8   9          6.95          3.52         1.37 o                         
  -7  -7   9         12.77         15.56         1.79 o                         
  -6  -7   9          7.03          5.39         1.28 o                         
  -5  -7   9          7.02          6.18         0.94 o                         
  -4  -7   9         17.15         18.48         1.02 o                         
  -3  -7   9          2.73          2.43         0.73 o                         
  -2  -7   9         38.82         33.21         1.91 o                         
  -1  -7   9          2.36          2.00         0.66 o                         
   0  -7   9        440.97        333.60        13.22 o                         
   1  -7   9        126.64         75.73         4.88 o                         
   2  -7   9         12.11          9.89         0.95 o                         
   3  -7   9         41.91         37.68         2.66 o                         
   5  -7   9          2.57          0.50         0.81 o                         
   6  -7   9         81.85         73.11         9.22 o                         
   7  -7   9          7.75          7.30         2.95 o                         
  -8  -6   9          0.02         -1.97         1.97 o                         
  -7  -6   9          0.00         -1.11         1.11 o                         
  -6  -6   9         15.63         15.81         1.15 o                         
  -5  -6   9          1.18          1.05         0.70 o                         
  -4  -6   9          3.51          4.14         0.76 o                         
  -3  -6   9         82.31         87.99         2.13 o                         
   0  -6   9         28.96         34.01         1.21 o                         
   1  -6   9         20.34         16.91         0.88 o                         
   2  -6   9          0.96          0.06         0.46 o                         
   3  -6   9        103.21         61.13         4.45 o                         
   5  -6   9          2.98          1.97         0.66 o                         
   6  -6   9         19.65         18.70         1.52 o                         
   7  -6   9          0.55         -0.54         1.32 o                         
  -8  -5   9         34.83         40.90         2.28 o                         
  -7  -5   9          0.25          1.91         0.98 o                         
  -6  -5   9          0.28          0.21         0.74 o                         
  -5  -5   9         60.24         59.55         1.86 o                         
  -4  -5   9          0.30          0.08         0.52 o                         
  -3  -5   9          7.52          4.77         0.74 o                         
  -2  -5   9          0.00         -0.27         0.39 o                         
  -1  -5   9         85.48         84.52         3.65 o                         
   0  -5   9         12.63         15.36         0.75 o                         
   1  -5   9         42.23         51.84         2.22 o                         
   2  -5   9         75.80         66.88         5.84 o                         
   3  -5   9         66.95         57.76         4.02 o                         
   4  -5   9          3.94          2.47         0.67 o                         
   7  -5   9         11.22          9.41         2.11 o                         
   8  -5   9          1.71         -0.68         3.09 o                         
  -9  -4   9          1.05         -0.05         2.72 o                         
  -8  -4   9         44.28         45.29         2.06 o                         
  -7  -4   9          9.76          8.14         0.97 o                         
  -6  -4   9          8.63          7.69         0.76 o                         
  -5  -4   9          2.95          1.03         0.65 o                         
  -4  -4   9         64.54         61.37         2.57 o                         
  -3  -4   9          0.28          0.31         0.37 o                         
  -2  -4   9         75.03         70.25         1.34 o                         
  -1  -4   9          0.83          0.00         0.24 o                         
   0  -4   9        241.17        220.84         2.29 o                         
   1  -4   9          3.40          3.39         0.30 o                         
   2  -4   9        869.70        856.48        10.83 o                         
   5  -4   9          1.12          0.83         0.50 o                         
   6  -4   9         16.53         18.53         1.10 o                         
   7  -4   9          3.51          6.95         1.06 o                         
   8  -4   9          9.14          9.23         1.50 o                         
  -9  -3   9          7.60          7.68         2.66 o                         
  -8  -3   9          6.09          6.44         1.50 o                         
  -7  -3   9          4.37          4.03         0.92 o                         
  -6  -3   9        119.72        124.64         2.39 o                         
  -5  -3   9          1.17          1.14         0.54 o                         
  -4  -3   9        128.53        110.97         3.72 o                         
  -2  -3   9         46.86         43.41         0.78 o                         
  -1  -3   9         56.26         58.58         0.73 o                         
   0  -3   9       1116.16       1163.50         9.12 o                         
   1  -3   9         77.61         70.28         1.25 o                         
   2  -3   9         42.33         38.52         0.83 o                         
   3  -3   9          0.01          1.90         0.29 o                         
   4  -3   9         21.69         18.08         0.84 o                         
   5  -3   9        100.98         88.86         3.54 o                         
   6  -3   9         24.75         25.39         1.37 o                         
   7  -3   9         12.97         12.20         1.03 o                         
   8  -3   9          6.15          5.56         1.20 o                         
  -9  -2   9          5.08          5.76         1.59 o                         
  -8  -2   9         41.73         43.48         1.87 o                         
  -7  -2   9         40.54         41.61         1.51 o                         
  -6  -2   9          0.82          0.55         0.71 o                         
  -5  -2   9         84.17         75.06         1.54 o                         
  -3  -2   9         11.22         10.55         0.52 o                         
  -2  -2   9        114.24        119.34         1.29 o                         
  -1  -2   9        278.92        285.20         3.55 o                         
   0  -2   9         19.08         22.12         1.14 o                         
   1  -2   9        273.00        247.17         4.40 o                         
   2  -2   9         36.89         33.96         0.88 o                         
   3  -2   9          1.20          0.28         0.22 o                         
   4  -2   9          0.15          0.28         0.31 o                         
   5  -2   9        130.10        118.90         3.33 o                         
   6  -2   9         16.89         15.20         1.05 o                         
   7  -2   9         52.68         51.41         1.68 o                         
   8  -2   9         20.47         22.93         1.53 o                         
  -9  -1   9          1.87          2.68         1.25 o                         
  -8  -1   9          0.22          1.17         0.86 o                         
  -7  -1   9          0.02         -0.44         0.69 o                         
  -6  -1   9         46.22         41.13         1.86 o                         
  -5  -1   9          3.20          1.73         0.46 o                         
  -4  -1   9          0.43          0.31         0.32 o                         
  -3  -1   9         16.51         18.27         0.59 o                         
  -2  -1   9         12.43         13.45         0.41 o                         
  -1  -1   9          0.52          0.78         0.34 o                         
   0  -1   9        285.19        275.84         4.09 o                         
   1  -1   9        121.96        132.69         2.57 o                         
   2  -1   9          0.59          0.74         0.34 o                         
   3  -1   9          2.41          1.95         0.26 o                         
   4  -1   9        343.65        291.76         9.09 o                         
   6  -1   9          0.12          0.24         0.47 o                         
   7  -1   9          2.42          1.72         0.74 o                         
   8  -1   9          7.30          6.01         1.82 o                         
  -9   0   9          1.59          0.15         1.29 o                         
  -8   0   9          0.01          0.31         0.89 o                         
  -7   0   9         89.85         88.64         7.38 o                         
  -6   0   9         19.20         21.25         1.14 o                         
  -5   0   9          0.15          0.53         0.45 o                         
  -4   0   9          0.68         -0.15         0.35 o                         
  -3   0   9        178.08        170.25         3.40 o                         
  -2   0   9        199.90        188.78         2.29 o                         
  -1   0   9         10.26         12.32         0.46 o                         
   0   0   9         46.34         56.92         1.60 o                         
   1   0   9         35.15         33.04         1.39 o                         
   2   0   9          4.20          1.26         0.41 o                         
   3   0   9          2.50          2.35         0.34 o                         
   4   0   9         47.53         43.49         1.12 o                         
   5   0   9         12.04         12.23         0.69 o                         
   6   0   9         66.15         66.67         1.60 o                         
   7   0   9          3.58          3.01         1.01 o                         
   8   0   9          3.71          4.87         2.16 o                         
  -9   1   9         14.71         12.69         1.82 o                         
  -8   1   9          3.52          2.95         0.84 o                         
  -7   1   9          0.15          0.64         0.65 o                         
  -6   1   9          2.54          2.07         0.65 o                         
  -4   1   9          1.00          1.56         0.40 o                         
  -3   1   9          5.54          3.33         0.37 o                         
  -2   1   9        196.21        175.81         1.86 o                         
  -1   1   9         47.13         49.04         0.80 o                         
   0   1   9         60.86         70.12         1.04 o                         
   1   1   9        191.76        190.35         2.77 o                         
   2   1   9         14.35         11.59         0.50 o                         
   3   1   9         12.90         12.90         0.66 o                         
   4   1   9         39.36         38.09         1.24 o                         
   5   1   9         72.94         77.34         1.96 o                         
   6   1   9         29.81         26.89         1.14 o                         
   7   1   9         16.66         19.56         1.30 o                         
  -9   2   9          0.83          0.62         1.33 o                         
  -8   2   9          0.55          1.32         0.93 o                         
  -7   2   9         54.82         53.16         1.99 o                         
  -6   2   9         13.07         10.18         1.96 o                         
  -5   2   9         24.26         26.20         1.19 o                         
  -4   2   9         96.48         72.48         2.82 o                         
  -3   2   9         19.75         19.22         0.77 o                         
  -2   2   9          8.26         10.76         0.59 o                         
  -1   2   9         20.01         18.98         0.66 o                         
   0   2   9          0.57          0.32         0.31 o                         
   1   2   9         16.61         15.62         0.72 o                         
   2   2   9        254.25        242.66         9.94 o                         
   3   2   9        115.87        110.81         3.34 o                         
   4   2   9          6.54          6.34         0.59 o                         
   5   2   9         45.97         45.36         1.63 o                         
   6   2   9         44.66         47.94         1.69 o                         
   7   2   9          0.78          1.33         1.32 o                         
  -8   3   9          9.71         12.57         1.80 o                         
  -7   3   9         14.29         15.06         1.81 o                         
  -6   3   9          0.21          1.44         0.69 o                         
  -5   3   9          4.66          2.92         0.69 o                         
  -4   3   9         17.63         16.38         1.34 o                         
  -3   3   9         28.93         29.03         1.52 o                         
  -2   3   9         33.32         31.69         3.17 o                         
  -1   3   9         14.13         15.11         0.85 o                         
   1   3   9        116.03        108.24         5.26 o                         
   2   3   9         88.67         88.99         3.94 o                         
   3   3   9          3.68          3.80         0.60 o                         
   4   3   9         14.66         17.88         1.14 o                         
   5   3   9         25.93         28.02         1.20 o                         
   6   3   9         22.32         24.01         1.61 o                         
  -8   4   9          3.04          1.23         1.40 o                         
  -7   4   9          6.74          5.30         1.00 o                         
  -6   4   9          5.21          3.92         1.19 o                         
  -5   4   9          1.65          1.61         0.71 o                         
  -4   4   9         43.01         41.78         2.47 o                         
  -3   4   9          7.27          5.82         1.34 o                         
  -2   4   9         63.58         58.39         3.56 o                         
  -1   4   9         38.02         40.05         1.52 o                         
   0   4   9          0.19         -0.51         0.51 o                         
   2   4   9         39.15         38.09         1.46 o                         
   3   4   9          1.60          1.26         0.71 o                         
   4   4   9          2.02          2.22         0.84 o                         
   5   4   9         44.13         49.02         2.36 o                         
  -7   5   9          3.60          2.15         1.30 o                         
  -6   5   9          3.65          1.44         0.99 o                         
  -5   5   9          7.09          6.85         1.50 o                         
  -4   5   9          0.54         -0.21         0.72 o                         
  -3   5   9         10.86         10.58         1.23 o                         
  -2   5   9         12.44         11.40         0.93 o                         
  -1   5   9         34.90         38.67         1.55 o                         
   0   5   9          4.17          3.05         0.71 o                         
   1   5   9         19.26         19.58         1.15 o                         
   2   5   9          0.59          0.12         0.82 o                         
   3   5   9          0.04          0.10         0.87 o                         
   4   5   9          7.52          6.12         1.40 o                         
  -6   6   9         33.35         34.60         2.85 o                         
  -4   6   9          6.60          4.20         1.15 o                         
  -3   6   9          0.18         -0.70         0.89 o                         
  -2   6   9          0.91          0.31         0.86 o                         
  -1   6   9         37.72         40.61         1.73 o                         
   0   6   9          8.16          6.91         0.97 o                         
   1   6   9          0.12          0.03         1.01 o                         
   2   6   9         15.20         18.61         2.08 o                         
   3   6   9         26.33         33.99         2.63 o                         
  -4   7   9          1.17          0.41         1.81 o                         
  -3   7   9         16.83         20.97         2.07 o                         
  -2   7   9          0.06          2.76         1.51 o                         
  -1   7   9          3.39          4.03         1.55 o                         
   0   7   9          9.47          9.28         2.09 o                         
   1   7   9          0.02          0.14         2.27 o                         
  -2 -10  10        160.28        179.38         5.60 o                         
  -1 -10  10          2.65          0.84         1.88 o                         
   0 -10  10         25.19         30.37         2.01 o                         
   1 -10  10          0.15          0.15         1.63 o                         
   2 -10  10          9.85          5.39         1.75 o                         
  -4  -9  10         10.62         13.30         1.81 o                         
  -3  -9  10         90.90         93.16         4.08 o                         
  -2  -9  10         13.51         16.22         1.43 o                         
  -1  -9  10          5.53          5.02         1.12 o                         
   0  -9  10          1.03          0.39         1.03 o                         
   1  -9  10         25.37         25.81         1.52 o                         
   2  -9  10          5.27          5.32         1.05 o                         
   3  -9  10          0.86          0.64         1.09 o                         
   4  -9  10          4.28          3.74         1.45 o                         
  -5  -8  10         69.62         78.57         3.13 o                         
  -4  -8  10         20.73         22.38         1.47 o                         
  -3  -8  10         18.01         19.18         1.33 o                         
  -2  -8  10         17.67         21.31         1.28 o                         
  -1  -8  10          0.17         -0.11         0.77 o                         
   0  -8  10          6.19          3.92         0.99 o                         
   1  -8  10          3.48          2.95         0.76 o                         
   2  -8  10          7.16          4.15         0.90 o                         
   3  -8  10          0.34         -0.07         0.86 o                         
   4  -8  10          1.35          1.75         0.96 o                         
   5  -8  10         12.20         10.54         2.63 o                         
  -6  -7  10         63.70         75.54         2.99 o                         
  -5  -7  10          2.24          1.80         0.89 o                         
  -4  -7  10          2.73          1.43         0.88 o                         
  -3  -7  10         14.39         16.51         1.07 o                         
  -2  -7  10         16.85         16.37         1.16 o                         
  -1  -7  10          0.20          0.97         0.62 o                         
   0  -7  10          3.34          1.77         0.62 o                         
   1  -7  10          2.05          1.35         0.68 o                         
   2  -7  10         63.14         56.86         2.64 o                         
   3  -7  10          0.42          0.15         0.70 o                         
   4  -7  10          1.42          0.97         0.77 o                         
   5  -7  10         58.39         56.21         7.09 o                         
   6  -7  10         20.27         22.21         1.91 o                         
  -7  -6  10         19.86         21.51         2.10 o                         
  -6  -6  10         15.90         15.98         1.15 o                         
  -5  -6  10          1.50          1.05         0.73 o                         
  -4  -6  10          0.22          0.20         0.61 o                         
  -3  -6  10         13.15          7.23         0.85 o                         
  -2  -6  10         21.23         20.63         1.25 o                         
  -1  -6  10          1.64          0.78         0.51 o                         
   1  -6  10         37.22         32.93         1.34 o                         
   2  -6  10         48.09         54.17         2.05 o                         
   3  -6  10         22.30         20.97         1.45 o                         
   5  -6  10         35.66         37.99         2.53 o                         
   6  -6  10          7.10          4.96         1.29 o                         
   7  -6  10         49.08         59.29         4.00 o                         
  -8  -5  10          6.96          7.44         1.67 o                         
  -7  -5  10          0.10          1.37         1.03 o                         
  -6  -5  10          0.04          1.17         0.82 o                         
  -5  -5  10         23.07         20.45         1.03 o                         
  -4  -5  10        145.25        101.62         6.61 o                         
  -2  -5  10         19.32         17.95         0.89 o                         
  -1  -5  10          0.14         -0.37         0.37 o                         
   0  -5  10         38.34         30.66         0.94 o                         
   1  -5  10          6.92         11.04         0.72 o                         
   3  -5  10         38.99         36.39         1.97 o                         
   5  -5  10          1.62          2.43         0.68 o                         
   6  -5  10          1.12          0.54         0.79 o                         
   7  -5  10         51.09         56.12         3.74 o                         
  -8  -4  10          1.64          1.40         1.50 o                         
  -7  -4  10          0.13          0.13         0.96 o                         
  -6  -4  10         31.80         29.29         1.22 o                         
  -5  -4  10         17.55         17.24         0.97 o                         
  -4  -4  10         49.73         40.08         1.32 o                         
  -3  -4  10         64.41         51.09         1.59 o                         
  -2  -4  10          7.39          6.36         0.45 o                         
  -1  -4  10         18.86         18.73         0.55 o                         
   0  -4  10        453.57        455.17         4.94 o                         
   1  -4  10        260.00        253.41         2.52 o                         
   2  -4  10        203.42        204.07         2.66 o                         
   4  -4  10         39.85         36.40         1.64 o                         
   5  -4  10          5.89          4.64         0.59 o                         
   6  -4  10          0.11          0.73         0.68 o                         
   7  -4  10         58.44         57.05         2.27 o                         
  -9  -3  10          3.85          8.71         2.58 o                         
  -8  -3  10          0.12          2.14         1.13 o                         
  -7  -3  10          7.84          7.52         0.92 o                         
  -6  -3  10         49.31         46.02         1.62 o                         
  -5  -3  10         23.25         22.49         1.20 o                         
  -4  -3  10         49.18         44.48         1.08 o                         
  -3  -3  10          0.21          0.10         0.32 o                         
  -2  -3  10         34.90         29.84         0.72 o                         
  -1  -3  10        245.63        230.57         2.28 o                         
   0  -3  10        142.22        136.80         2.62 o                         
   1  -3  10       1146.11       1093.13        13.52 o                         
   2  -3  10        208.39        200.66         2.76 o                         
   3  -3  10          8.35         11.45         0.64 o                         
   4  -3  10          0.44          0.21         0.33 o                         
   5  -3  10         57.27         56.80         1.46 o                         
   6  -3  10         33.19         37.18         1.45 o                         
   7  -3  10         75.65         79.72         2.53 o                         
  -9  -2  10          0.69         -1.00         1.70 o                         
  -8  -2  10          8.71          8.35         1.19 o                         
  -7  -2  10          1.94          1.24         0.75 o                         
  -6  -2  10          1.06         -0.21         0.66 o                         
  -5  -2  10          6.51          5.33         0.82 o                         
  -3  -2  10         30.04         25.86         0.89 o                         
  -2  -2  10       1334.10       1344.07        18.62 o                         
  -1  -2  10       1057.59       1078.46        12.68 o                         
   0  -2  10         37.83         35.39         1.45 o                         
   1  -2  10        194.66        179.51         4.50 o                         
   2  -2  10         54.83         47.87         1.92 o                         
   3  -2  10          1.29          1.25         0.48 o                         
   4  -2  10         13.83         11.27         0.57 o                         
   5  -2  10          0.01         -0.36         0.47 o                         
   6  -2  10         20.46         20.68         1.07 o                         
   7  -2  10          2.77          0.91         0.84 o                         
  -9  -1  10         41.52         40.64         3.24 o                         
  -8  -1  10          0.02          1.67         0.97 o                         
  -7  -1  10         11.73         10.66         0.97 o                         
  -6  -1  10         47.65         47.17         1.81 o                         
  -5  -1  10          9.56          7.87         0.87 o                         
  -3  -1  10         46.60         48.31         1.03 o                         
  -2  -1  10        194.90        186.85         4.33 o                         
  -1  -1  10          1.04          0.25         0.70 o                         
   0  -1  10         21.73         18.88         1.16 o                         
   1  -1  10         15.61         12.77         1.05 o                         
   2  -1  10         21.70         20.33         1.28 o                         
   3  -1  10        143.01        136.89         1.92 o                         
   4  -1  10          0.02         -0.29         0.42 o                         
   5  -1  10          7.68          7.52         0.63 o                         
   6  -1  10         18.63         18.77         0.99 o                         
   7  -1  10          0.22          0.89         0.86 o                         
  -9   0  10          6.14          5.27         1.63 o                         
  -8   0  10          4.33          4.28         1.00 o                         
  -7   0  10          0.37          1.31         0.75 o                         
  -6   0  10         51.22         46.15         2.76 o                         
  -4   0  10         86.92         68.64         3.08 o                         
  -3   0  10        185.10        181.81         2.87 o                         
  -2   0  10         26.61         25.14         0.58 o                         
  -1   0  10         24.91         21.18         0.80 o                         
   0   0  10         31.49         27.59         1.35 o                         
   1   0  10        293.24        276.52         4.34 o                         
   2   0  10        225.41        198.75         2.76 o                         
   3   0  10        332.99        298.31         4.89 o                         
   4   0  10          7.61          6.20         0.59 o                         
   5   0  10         18.71         19.38         0.84 o                         
   6   0  10          0.55          0.45         0.60 o                         
   7   0  10         20.98         21.06         1.41 o                         
  -9   1  10         20.72         19.63         3.30 o                         
  -8   1  10          0.32          1.23         0.91 o                         
  -7   1  10         16.23         16.09         1.05 o                         
  -6   1  10         17.31         17.22         1.17 o                         
  -5   1  10         49.12         40.34         5.38 o                         
  -4   1  10         18.57         19.64         0.90 o                         
  -2   1  10          8.86          6.31         0.47 o                         
  -1   1  10         12.46         10.75         0.48 o                         
   0   1  10        231.67        196.93         2.38 o                         
   1   1  10        250.11        230.28         2.73 o                         
   2   1  10          8.73          7.47         0.43 o                         
   3   1  10         14.83         14.64         0.65 o                         
   4   1  10          0.11         -0.18         0.46 o                         
   5   1  10         95.55         95.57         3.21 o                         
   6   1  10          8.02          7.27         1.37 o                         
   7   1  10          1.26          0.22         1.46 o                         
  -8   2  10          6.87          5.29         1.12 o                         
  -7   2  10          3.88          3.56         0.86 o                         
  -6   2  10         16.20         15.98         1.41 o                         
  -5   2  10         50.60         47.79         2.18 o                         
  -4   2  10          1.26          0.84         0.48 o                         
  -3   2  10         30.00         29.25         1.87 o                         
  -2   2  10          1.47          0.39         0.35 o                         
  -1   2  10        134.73        126.42         7.05 o                         
   0   2  10         44.33         38.56         1.61 o                         
   1   2  10          1.71          1.15         0.37 o                         
   2   2  10         70.73         63.17         5.93 o                         
   3   2  10         38.46         38.21         1.27 o                         
   4   2  10          0.48          0.48         0.51 o                         
   5   2  10         33.89         37.09         1.66 o                         
   6   2  10         20.94         25.81         1.42 o                         
  -8   3  10         11.33         12.41         1.72 o                         
  -7   3  10          8.16          7.60         1.13 o                         
  -6   3  10          0.15          0.10         0.74 o                         
  -5   3  10          0.15         -0.11         0.68 o                         
  -4   3  10          9.57          6.22         1.21 o                         
  -2   3  10         32.30         33.98         1.95 o                         
  -1   3  10         21.64         22.46         1.11 o                         
   0   3  10          7.67          9.02         0.76 o                         
   1   3  10         12.68         11.26         0.84 o                         
   2   3  10          7.42          8.10         0.74 o                         
   3   3  10          0.97          0.59         0.67 o                         
   4   3  10          5.77          7.49         0.91 o                         
   5   3  10          5.94          9.76         1.42 o                         
  -7   4  10          3.32          4.19         1.33 o                         
  -6   4  10          0.97          2.40         0.94 o                         
  -5   4  10          9.10          5.37         1.16 o                         
  -4   4  10         25.68         26.65         1.50 o                         
  -3   4  10         11.69         10.66         1.16 o                         
  -1   4  10         69.77         71.31         2.36 o                         
   0   4  10         19.64         20.62         1.21 o                         
   1   4  10          0.07          0.27         0.61 o                         
   2   4  10          4.00          4.26         0.77 o                         
   3   4  10          8.08          9.63         0.99 o                         
   4   4  10          0.12          0.22         0.98 o                         
  -6   5  10         20.15         20.42         1.87 o                         
  -5   5  10         59.30         57.24         2.80 o                         
  -4   5  10         71.68         63.28         6.44 o                         
  -3   5  10          8.59          9.46         1.64 o                         
  -2   5  10         32.22         37.19         1.57 o                         
  -1   5  10         20.58         23.06         1.31 o                         
   0   5  10         20.57         24.38         1.31 o                         
   1   5  10         12.57         12.20         1.04 o                         
   2   5  10         13.90         15.46         1.35 o                         
   3   5  10          6.17          4.95         1.30 o                         
  -5   6  10          3.64          3.20         1.77 o                         
  -4   6  10          9.89         10.36         1.84 o                         
  -3   6  10         43.63         41.10         2.55 o                         
  -2   6  10         17.36         15.49         1.55 o                         
  -1   6  10         20.70         18.62         1.63 o                         
   0   6  10          6.64          6.45         1.23 o                         
   1   6  10          2.77          0.93         1.58 o                         
   2   6  10          9.71         11.92         2.69 o                         
   0 -10  11          6.56          4.32         2.36 o                         
   1 -10  11         10.64         10.14         2.72 o                         
  -4  -9  11          5.26         -2.22         4.83 o                         
  -3  -9  11          1.89          1.91         1.51 o                         
  -2  -9  11         10.20         12.11         1.86 o                         
  -1  -9  11          0.24          0.92         1.05 o                         
   0  -9  11         11.10          8.13         1.55 o                         
   1  -9  11          0.44          0.30         1.03 o                         
   2  -9  11          3.25          1.96         1.11 o                         
   3  -9  11          7.07          4.27         2.40 o                         
  -5  -8  11          0.16          1.38         1.73 o                         
  -4  -8  11         17.83         15.94         1.92 o                         
  -3  -8  11         37.26         42.02         1.87 o                         
  -2  -8  11        161.51        153.82         9.17 o                         
  -1  -8  11         46.79         43.22         1.74 o                         
   0  -8  11         19.90         19.87         1.23 o                         
   1  -8  11          7.94          7.52         0.95 o                         
   2  -8  11          5.25          6.48         0.94 o                         
   3  -8  11          0.09          0.77         0.90 o                         
   4  -8  11          1.74          1.43         1.04 o                         
   5  -8  11          6.08          6.68         3.00 o                         
  -6  -7  11         14.98         16.32         2.08 o                         
  -5  -7  11         11.59         12.15         1.16 o                         
  -4  -7  11          1.43          0.20         0.87 o                         
  -3  -7  11          0.02          0.80         0.79 o                         
  -2  -7  11          5.78          5.89         1.00 o                         
  -1  -7  11         36.25         35.27         1.47 o                         
   0  -7  11         61.89         51.07         2.00 o                         
   1  -7  11          5.80          4.34         1.05 o                         
   2  -7  11         13.70         16.89         1.08 o                         
   3  -7  11          0.66          0.75         0.70 o                         
   4  -7  11         14.64         14.99         1.56 o                         
   5  -7  11          0.84          0.34         0.91 o                         
   6  -7  11          9.69         13.99         2.98 o                         
  -7  -6  11          1.58          2.78         1.55 o                         
  -6  -6  11         10.35          6.60         1.25 o                         
  -5  -6  11          0.21          0.43         0.78 o                         
  -4  -6  11         73.52         72.18         1.97 o                         
  -2  -6  11         74.14         60.76         1.56 o                         
  -1  -6  11          2.03          1.04         0.52 o                         
   0  -6  11         10.27          7.63         0.71 o                         
   1  -6  11         78.30         79.53         2.38 o                         
   2  -6  11         20.58         19.36         1.01 o                         
   3  -6  11         20.42         21.68         1.30 o                         
   4  -6  11         38.78         40.45         3.22 o                         
   5  -6  11          5.19          3.27         0.94 o                         
   6  -6  11         12.45          9.99         2.20 o                         
  -7  -5  11         27.16         29.06         1.72 o                         
  -6  -5  11         90.01         88.53         2.13 o                         
  -5  -5  11         24.52         22.51         1.13 o                         
  -4  -5  11         28.62         33.92         1.32 o                         
  -3  -5  11         15.91         10.73         0.73 o                         
  -2  -5  11         12.33          8.62         0.66 o                         
   1  -5  11         28.70         27.25         0.79 o                         
   2  -5  11         25.39         28.28         0.81 o                         
   3  -5  11         12.17         10.64         0.71 o                         
   4  -5  11          4.25          7.39         0.93 o                         
   5  -5  11         16.83         15.10         1.17 o                         
   6  -5  11         18.69         22.56         1.38 o                         
   7  -5  11          4.10          5.42         3.85 o                         
  -8  -4  11          3.37          2.37         1.63 o                         
  -7  -4  11          1.01          0.94         1.01 o                         
  -6  -4  11        100.26         99.96         2.00 o                         
  -5  -4  11         11.97         11.25         0.82 o                         
  -4  -4  11         14.05         14.42         0.80 o                         
  -3  -4  11         50.40         47.61         1.57 o                         
  -2  -4  11          0.26          0.26         0.35 o                         
  -1  -4  11          8.90          9.09         0.47 o                         
   0  -4  11         29.42         27.52         0.86 o                         
   1  -4  11        211.20        191.16         3.18 o                         
   2  -4  11        162.25        161.70         2.34 o                         
   3  -4  11         89.73         91.37         1.52 o                         
   4  -4  11          4.01          4.13         0.64 o                         
   5  -4  11          3.51          4.16         0.72 o                         
   6  -4  11          0.02          0.47         0.84 o                         
   7  -4  11          4.26          6.40         1.49 o                         
  -8  -3  11          5.57          7.79         1.69 o                         
  -7  -3  11          0.18          0.41         0.85 o                         
  -6  -3  11         14.31         11.82         0.90 o                         
  -5  -3  11          0.14         -0.58         0.58 o                         
  -4  -3  11         44.17         39.26         1.62 o                         
  -3  -3  11         19.07         21.26         0.91 o                         
  -2  -3  11        104.89        100.87         5.68 o                         
  -1  -3  11        662.33        657.65         6.77 o                         
   0  -3  11        356.86        376.21         5.40 o                         
   1  -3  11         31.34         29.46         2.11 o                         
   2  -3  11          1.80          1.52         0.80 o                         
   3  -3  11          0.57          0.42         0.46 o                         
   4  -3  11          1.38          0.89         0.53 o                         
   5  -3  11         46.13         41.15         1.34 o                         
   6  -3  11          3.68          4.17         0.92 o                         
   7  -3  11          0.81          0.60         1.19 o                         
  -8  -2  11         21.93         18.22         1.71 o                         
  -7  -2  11          0.53         -0.45         0.84 o                         
  -6  -2  11         51.97         51.93         1.59 o                         
  -3  -2  11         15.42         14.57         0.84 o                         
  -2  -2  11         14.55         12.86         0.54 o                         
  -1  -2  11        353.40        350.45         5.84 o                         
   0  -2  11          4.82          3.97         0.89 o                         
   1  -2  11         53.86         51.23         1.85 o                         
   2  -2  11          2.88          3.24         0.85 o                         
   3  -2  11        163.52        160.61         4.23 o                         
   4  -2  11          0.86          1.35         0.57 o                         
   5  -2  11         97.28         84.62         8.91 o                         
   6  -2  11          6.80          6.70         1.09 o                         
   7  -2  11          1.02          2.03         1.25 o                         
  -8  -1  11          8.23          8.02         1.33 o                         
  -7  -1  11         48.76         50.65         1.76 o                         
  -6  -1  11         13.15         14.74         0.91 o                         
  -5  -1  11         51.25         45.85         1.68 o                         
  -2  -1  11          0.01         -0.05         0.41 o                         
  -1  -1  11        121.17        119.44         2.63 o                         
   0  -1  11          2.58          2.99         0.83 o                         
   1  -1  11         16.64         18.06         1.30 o                         
   2  -1  11         25.93         26.02         1.54 o                         
   3  -1  11          1.56          3.10         0.56 o                         
   4  -1  11        158.88        140.57         2.20 o                         
   5  -1  11         37.28         32.68         1.75 o                         
   6  -1  11          0.74          1.62         0.62 o                         
   7  -1  11         11.20         13.62         1.52 o                         
  -8   0  11          0.57          0.90         1.14 o                         
  -7   0  11         53.29         53.29         1.87 o                         
  -6   0  11         95.33         66.98         6.56 o                         
  -5   0  11          3.58          3.26         0.61 o                         
  -4   0  11          0.00          0.37         0.46 o                         
  -3   0  11          0.02          0.49         0.38 o                         
  -2   0  11          0.75          0.87         0.36 o                         
  -1   0  11         12.32         12.54         1.03 o                         
   0   0  11         21.28         20.97         2.41 o                         
   1   0  11         40.50         32.70         1.71 o                         
   2   0  11         65.72         62.41         2.12 o                         
   3   0  11          2.33          2.79         0.61 o                         
   4   0  11         31.36         25.55         1.27 o                         
   5   0  11          0.19          0.25         0.51 o                         
   6   0  11          2.38          2.12         0.79 o                         
  -8   1  11          7.29          4.34         1.19 o                         
  -7   1  11          9.64         10.55         1.03 o                         
  -6   1  11          4.94          3.36         0.74 o                         
  -5   1  11         66.15         68.28         5.24 o                         
  -4   1  11         12.26         12.73         0.85 o                         
  -3   1  11          3.57          2.31         0.41 o                         
  -2   1  11          0.75          0.55         0.40 o                         
  -1   1  11          3.76          2.62         0.42 o                         
   0   1  11         83.78         77.67         1.56 o                         
   1   1  11         77.75         66.01         1.53 o                         
   2   1  11          0.52          0.60         0.51 o                         
   3   1  11         11.25         13.02         0.81 o                         
   4   1  11         28.74         26.42         1.61 o                         
   5   1  11         14.37         16.58         1.02 o                         
   6   1  11          0.51         -0.64         0.98 o                         
  -8   2  11         16.03         17.00         2.66 o                         
  -7   2  11         49.53         52.46         2.41 o                         
  -6   2  11          0.74          1.20         0.79 o                         
  -5   2  11         16.31         15.79         1.09 o                         
  -4   2  11         10.76         10.11         0.73 o                         
  -3   2  11          3.05          2.16         0.50 o                         
  -2   2  11         68.71         64.77         1.54 o                         
   0   2  11          2.37          1.31         0.36 o                         
   1   2  11          5.85          6.60         0.53 o                         
   2   2  11         19.38         18.14         0.97 o                         
   3   2  11         60.01         61.63         1.62 o                         
   4   2  11          1.73          1.25         0.67 o                         
   5   2  11          0.63          0.42         0.66 o                         
  -7   3  11         38.72         39.80         2.93 o                         
  -6   3  11          1.53          1.94         0.87 o                         
  -5   3  11         11.42         13.59         1.76 o                         
  -4   3  11         11.63         11.89         1.37 o                         
  -3   3  11         35.26         33.74         2.19 o                         
  -2   3  11         23.46         24.39         1.12 o                         
  -1   3  11         24.47         25.91         1.26 o                         
   0   3  11          0.23          0.23         0.56 o                         
   1   3  11         36.18         37.88         1.29 o                         
   2   3  11          2.83          4.55         0.81 o                         
   3   3  11         28.21         31.30         1.34 o                         
   4   3  11          4.10          3.55         1.19 o                         
   5   3  11          0.74         -2.27         3.40 o                         
  -6   4  11          0.74          0.15         1.08 o                         
  -5   4  11          0.98          0.70         0.91 o                         
  -4   4  11         24.58         27.40         1.48 o                         
  -3   4  11          9.61         13.55         1.02 o                         
  -2   4  11         28.08         28.43         1.38 o                         
  -1   4  11         38.08         41.74         1.51 o                         
   0   4  11          9.01         11.02         0.92 o                         
   1   4  11         20.36         21.58         1.22 o                         
   2   4  11          4.28          3.68         0.87 o                         
   3   4  11          9.59         13.16         1.21 o                         
  -5   5  11          0.20          1.96         1.31 o                         
  -4   5  11          1.26          1.44         0.96 o                         
  -3   5  11         22.75         28.42         1.62 o                         
  -2   5  11          1.13          0.65         0.98 o                         
  -1   5  11          7.11          7.94         1.02 o                         
   0   5  11         16.42         18.74         1.37 o                         
   1   5  11          4.39          4.04         1.04 o                         
   2   5  11         19.48         21.02         1.77 o                         
  -3   6  11          1.12          0.81         2.16 o                         
  -2   6  11          0.65          3.03         1.57 o                         
  -1   6  11          0.57          0.52         1.60 o                         
  -3  -9  12         11.98         10.09         2.99 o                         
  -2  -9  12          0.26          0.50         1.43 o                         
  -1  -9  12          1.21          2.64         1.56 o                         
   0  -9  12         19.06         22.28         1.67 o                         
   1  -9  12         48.03         56.44         2.34 o                         
   2  -9  12         15.38         21.57         1.75 o                         
  -4  -8  12         46.63         47.43         2.32 o                         
  -3  -8  12          9.94         16.11         1.39 o                         
  -2  -8  12         26.81         28.37         1.59 o                         
  -1  -8  12         57.82         57.79         2.23 o                         
   0  -8  12          0.12          0.63         0.84 o                         
   1  -8  12          9.14          8.64         1.31 o                         
   2  -8  12         16.68         17.14         1.24 o                         
   3  -8  12         15.56         19.75         2.36 o                         
   4  -8  12         12.86         11.85         2.62 o                         
  -5  -7  12          0.03          0.89         0.90 o                         
  -4  -7  12          1.33          0.54         0.95 o                         
  -3  -7  12          0.61          0.12         0.86 o                         
  -2  -7  12         25.81         26.94         1.40 o                         
  -1  -7  12         27.27         28.52         1.34 o                         
   0  -7  12          0.00          0.33         0.65 o                         
   1  -7  12          8.49          6.86         0.84 o                         
   2  -7  12          7.55         10.77         0.95 o                         
   3  -7  12          1.96          2.07         0.85 o                         
   4  -7  12          0.64          1.63         0.93 o                         
   5  -7  12         39.62         49.21         4.47 o                         
  -6  -6  12          0.46          2.98         1.19 o                         
  -5  -6  12         31.15         33.66         1.55 o                         
  -4  -6  12          9.95         11.04         0.95 o                         
  -3  -6  12         23.20         24.83         1.36 o                         
  -2  -6  12         23.63         24.04         1.15 o                         
  -1  -6  12          0.01         -0.08         0.55 o                         
   0  -6  12        111.82        103.46         7.69 o                         
   1  -6  12          0.97          0.12         0.53 o                         
   2  -6  12          1.07          1.51         0.52 o                         
   3  -6  12          6.90          8.49         0.96 o                         
   4  -6  12         13.19         16.93         1.39 o                         
   5  -6  12          5.64          3.65         1.10 o                         
  -7  -5  12          1.39          1.33         1.87 o                         
  -6  -5  12          4.44          4.00         1.01 o                         
  -5  -5  12          0.03          0.31         0.75 o                         
  -4  -5  12         27.14         22.67         1.08 o                         
  -3  -5  12         57.02         57.36         1.52 o                         
  -2  -5  12        102.87        105.83         3.20 o                         
  -1  -5  12          3.84          4.41         0.44 o                         
   0  -5  12         12.52         13.04         0.71 o                         
   1  -5  12         13.00         13.61         0.79 o                         
   2  -5  12          9.97         10.29         0.70 o                         
   3  -5  12          0.42          0.43         0.69 o                         
   4  -5  12          2.03          1.49         0.58 o                         
   5  -5  12          2.87          3.41         1.19 o                         
   6  -5  12         37.93         47.00         2.48 o                         
  -7  -4  12          6.99          4.81         1.18 o                         
  -6  -4  12         25.08         22.46         1.19 o                         
  -5  -4  12          1.38          0.99         0.68 o                         
  -4  -4  12         61.17         54.01         1.57 o                         
  -3  -4  12         30.62         30.50         1.09 o                         
  -2  -4  12         37.62         34.78         1.24 o                         
  -1  -4  12         24.85         24.11         0.94 o                         
   0  -4  12        105.58        104.18         2.67 o                         
   1  -4  12         14.31         12.82         1.26 o                         
   2  -4  12         15.85         13.11         1.51 o                         
   3  -4  12          7.56          8.41         0.69 o                         
   4  -4  12          0.19          0.34         0.60 o                         
   5  -4  12          1.47          1.32         0.68 o                         
   6  -4  12          0.25          0.54         0.93 o                         
  -8  -3  12         14.35         14.06         2.00 o                         
  -7  -3  12         34.23         35.08         1.52 o                         
  -6  -3  12         39.81         40.79         1.55 o                         
  -5  -3  12          0.01          0.04         0.67 o                         
  -4  -3  12         96.36         51.02         5.80 o                         
  -3  -3  12         22.10         23.40         1.21 o                         
  -2  -3  12         92.12         97.18         6.02 o                         
  -1  -3  12         19.70         18.55         1.26 o                         
   0  -3  12          7.48          7.31         1.03 o                         
   1  -3  12        174.57        173.50         3.45 o                         
   2  -3  12         17.12         12.54         1.23 o                         
   3  -3  12          7.39          8.33         1.24 o                         
   4  -3  12         46.16         51.05         1.52 o                         
   5  -3  12          7.20         11.84         1.11 o                         
   6  -3  12         35.12         39.35         1.64 o                         
  -8  -2  12          0.20          2.11         1.55 o                         
  -7  -2  12          8.94          7.16         0.97 o                         
  -6  -2  12          6.35          5.34         0.77 o                         
  -5  -2  12          6.18          4.24         0.60 o                         
  -4  -2  12         51.20         49.14         3.62 o                         
  -1  -2  12        126.86        129.06         2.80 o                         
   0  -2  12         18.93         19.04         1.34 o                         
   1  -2  12        113.17        102.08         2.67 o                         
   2  -2  12         27.63         27.53         1.74 o                         
   3  -2  12          6.21          6.24         1.16 o                         
   4  -2  12          0.52          0.57         0.64 o                         
   5  -2  12          1.30          1.35         0.77 o                         
   6  -2  12         28.26         33.44         1.79 o                         
  -8  -1  12          7.41          5.96         1.49 o                         
  -7  -1  12          8.91         12.12         1.08 o                         
  -6  -1  12        118.91        114.85         3.58 o                         
  -5  -1  12         77.15         70.00         5.62 o                         
  -2  -1  12        405.71        410.92         9.39 o                         
  -1  -1  12         88.01         88.90         3.36 o                         
   0  -1  12        119.65        108.79         2.67 o                         
   1  -1  12        125.02        118.46         2.86 o                         
   2  -1  12          1.43          1.84         1.07 o                         
   3  -1  12         38.60         38.46         2.07 o                         
   4  -1  12          0.15         -0.57         0.74 o                         
   5  -1  12          2.05          3.94         0.96 o                         
   6  -1  12          0.28          0.49         0.76 o                         
  -8   0  12         36.59         36.24         2.44 o                         
  -7   0  12          2.64          2.50         1.00 o                         
  -6   0  12         21.50         24.16         1.17 o                         
  -4   0  12         65.49         56.05         4.01 o                         
  -2   0  12        133.35        131.89         2.64 o                         
  -1   0  12          0.96          0.18         0.80 o                         
   0   0  12          0.53          4.48         0.95 o                         
   1   0  12         20.79         22.13         1.50 o                         
   2   0  12         84.01         71.20         2.42 o                         
   3   0  12         16.19         11.29         0.95 o                         
   4   0  12          0.02          0.90         0.73 o                         
   5   0  12          2.54          2.12         0.70 o                         
   6   0  12          0.01          4.61         1.91 o                         
  -8   1  12          6.76          5.97         2.49 o                         
  -7   1  12         14.12         16.52         1.70 o                         
  -6   1  12          4.37          3.78         0.77 o                         
  -5   1  12        132.62        100.05         6.33 o                         
  -4   1  12          0.36          0.40         0.50 o                         
  -2   1  12          4.57          1.56         0.44 o                         
  -1   1  12         88.04         76.41         1.68 o                         
   0   1  12        303.97        306.49         4.87 o                         
   1   1  12          9.52          9.03         1.06 o                         
   2   1  12        102.22         95.49         2.19 o                         
   3   1  12         15.74         13.31         0.79 o                         
   4   1  12          2.73          1.64         0.79 o                         
   5   1  12         13.54         19.00         1.08 o                         
  -7   2  12          0.35          2.02         1.34 o                         
  -6   2  12         54.13         51.57         2.54 o                         
  -5   2  12         24.68         25.04         1.34 o                         
  -4   2  12         90.77         51.83         4.60 o                         
  -3   2  12         67.44         68.31         1.40 o                         
  -2   2  12          0.27          0.20         0.45 o                         
  -1   2  12         88.05         82.59         3.25 o                         
   0   2  12        116.75        107.59         2.11 o                         
   1   2  12         22.01         21.92         1.28 o                         
   2   2  12         42.70         34.96         1.59 o                         
   3   2  12          2.02          0.99         0.69 o                         
   4   2  12          0.27          0.67         0.72 o                         
  -6   3  12         34.55         42.98         2.49 o                         
  -5   3  12          0.33         -0.29         0.81 o                         
  -4   3  12         79.69         71.23         5.04 o                         
  -2   3  12          8.66         11.38         0.89 o                         
  -1   3  12         48.67         44.93         1.74 o                         
   0   3  12         71.25         63.84         5.02 o                         
   1   3  12          0.80          0.68         0.55 o                         
   2   3  12         24.36         24.62         1.45 o                         
   3   3  12          1.01          0.76         1.17 o                         
  -5   4  12          9.18          7.27         2.22 o                         
  -4   4  12         13.36         10.33         1.56 o                         
  -3   4  12          0.67          0.34         0.86 o                         
  -2   4  12          2.27          3.05         0.83 o                         
  -1   4  12         17.92         16.39         1.08 o                         
   0   4  12         19.61         22.42         1.42 o                         
   1   4  12          0.60          0.43         0.98 o                         
   2   4  12          2.54          0.78         1.03 o                         
  -4   5  12         38.92         43.71         3.91 o                         
  -3   5  12          6.80          7.33         2.14 o                         
  -2   5  12          7.33          7.41         1.39 o                         
  -1   5  12          0.52          0.88         1.36 o                         
   0   5  12          4.83          6.01         1.48 o                         
  -1  -9  13          0.57          0.11         2.85 o                         
   0  -9  13          0.42          2.85         1.96 o                         
  -3  -8  13         24.48         29.14         1.82 o                         
  -2  -8  13          4.71          3.13         1.07 o                         
  -1  -8  13         17.95         16.88         1.28 o                         
   0  -8  13          1.63          2.25         0.88 o                         
   1  -8  13         10.67         11.98         1.13 o                         
   2  -8  13          1.44          2.64         0.99 o                         
   3  -8  13         22.00         21.61         3.37 o                         
  -5  -7  13          0.16         -0.37         1.70 o                         
  -4  -7  13          0.59          0.28         1.08 o                         
  -3  -7  13         16.18         13.63         1.28 o                         
  -2  -7  13          0.16         -0.22         0.78 o                         
  -1  -7  13         28.53         32.79         1.50 o                         
   0  -7  13          2.17          2.20         0.87 o                         
   1  -7  13         56.12         64.60         5.82 o                         
   2  -7  13         36.83         42.66         1.66 o                         
   3  -7  13          2.13          2.23         0.80 o                         
   4  -7  13          0.05          0.46         1.39 o                         
  -6  -6  13         10.02         12.28         2.19 o                         
  -5  -6  13         52.19         55.32         2.07 o                         
  -4  -6  13          6.59          4.95         0.90 o                         
  -3  -6  13         15.33         18.43         1.27 o                         
  -2  -6  13          0.07         -0.15         0.61 o                         
  -1  -6  13          3.13          3.99         0.75 o                         
   0  -6  13          7.61          7.09         0.73 o                         
   1  -6  13         34.33         33.52         1.18 o                         
   2  -6  13          0.08          0.15         0.77 o                         
   3  -6  13          1.21          0.96         0.80 o                         
   4  -6  13         15.82         21.76         2.51 o                         
   5  -6  13         20.44         23.13         1.70 o                         
  -6  -5  13          4.04          3.54         1.21 o                         
  -5  -5  13          8.25          9.52         0.94 o                         
  -4  -5  13          0.00          1.06         0.68 o                         
  -3  -5  13          9.06          7.43         0.60 o                         
  -2  -5  13         68.46         76.69         3.56 o                         
  -1  -5  13         81.47         80.75         1.28 o                         
   0  -5  13          8.73          7.23         0.69 o                         
   1  -5  13          1.26          1.06         0.93 o                         
   2  -5  13        103.18        111.54         4.14 o                         
   3  -5  13          0.71         -0.01         0.75 o                         
   4  -5  13         24.56         29.38         1.61 o                         
   5  -5  13         27.97         32.58         1.64 o                         
  -7  -4  13          1.57          3.07         1.60 o                         
  -6  -4  13          0.04         -0.11         0.92 o                         
  -5  -4  13          5.09          4.18         0.78 o                         
  -4  -4  13          0.24         -0.58         0.61 o                         
  -3  -4  13          0.76          1.22         0.49 o                         
  -2  -4  13          1.93          2.94         0.60 o                         
  -1  -4  13         73.89         77.17         6.39 o                         
   0  -4  13        199.51        197.54         3.72 o                         
   1  -4  13          0.60          0.70         0.95 o                         
   2  -4  13         13.74         12.40         1.33 o                         
   3  -4  13          0.02         -0.79         1.03 o                         
   4  -4  13          2.64          1.11         1.59 o                         
   5  -4  13         13.50         16.10         2.37 o                         
  -7  -3  13          0.40          0.81         1.31 o                         
  -6  -3  13          1.30          1.67         0.85 o                         
  -5  -3  13          1.99          2.49         0.68 o                         
  -4  -3  13          9.49          7.44         0.81 o                         
  -1  -3  13          7.91         11.70         1.69 o                         
   0  -3  13          1.04          0.70         0.96 o                         
   1  -3  13         29.15         29.38         1.73 o                         
   2  -3  13         28.08         29.27         1.98 o                         
   3  -3  13          3.42          2.51         1.13 o                         
   4  -3  13          9.46         11.77         1.56 o                         
   5  -3  13         30.13         29.94         3.18 o                         
  -7  -2  13         23.71         26.29         2.60 o                         
  -6  -2  13          6.43          7.12         0.94 o                         
  -5  -2  13         18.25         16.66         0.93 o                         
  -4  -2  13         44.23         41.31         3.77 o                         
  -3  -2  13         47.12         49.18         2.29 o                         
  -2  -2  13         36.58         38.45         2.51 o                         
  -1  -2  13         25.29         27.80         1.68 o                         
   0  -2  13         30.00         28.42         1.70 o                         
   1  -2  13          4.94          5.53         1.13 o                         
   2  -2  13         96.58         98.25         2.88 o                         
   3  -2  13         14.49         15.35         1.52 o                         
   4  -2  13         12.30         15.21         1.85 o                         
   5  -2  13          0.14          0.16         1.01 o                         
  -7  -1  13          2.34          2.64         1.18 o                         
  -6  -1  13        107.39        103.86         2.31 o                         
  -5  -1  13         58.03         51.08         3.18 o                         
  -4  -1  13         20.43         19.42         1.02 o                         
  -3  -1  13          2.90          2.67         0.46 o                         
  -2  -1  13          0.46          0.66         0.94 o                         
  -1  -1  13          0.34          0.13         1.01 o                         
   0  -1  13         54.79         52.28         2.19 o                         
   1  -1  13         56.91         52.56         2.50 o                         
   2  -1  13        110.51        103.77         3.01 o                         
   3  -1  13          5.09          5.17         1.29 o                         
   4  -1  13         14.76         14.88         2.11 o                         
   5  -1  13         11.17         14.66         1.23 o                         
  -7   0  13         14.13         17.91         1.47 o                         
  -6   0  13          3.26          2.75         0.80 o                         
  -5   0  13          2.01          3.28         0.84 o                         
  -4   0  13         18.68         22.68         1.03 o                         
  -3   0  13         39.56         39.09         1.21 o                         
  -2   0  13          0.25          0.33         0.96 o                         
  -1   0  13         79.36         80.89         2.52 o                         
   0   0  13         55.08         56.42         2.23 o                         
   1   0  13         39.62         39.87         2.07 o                         
   2   0  13          8.17         12.83         1.45 o                         
   3   0  13         48.60         56.10         2.47 o                         
   4   0  13          0.00          0.21         1.11 o                         
   5   0  13          3.36          4.57         1.24 o                         
  -7   1  13          7.93          8.70         1.67 o                         
  -6   1  13         22.88         24.31         1.65 o                         
  -5   1  13          1.41          0.20         0.65 o                         
  -4   1  13          4.42          4.61         0.93 o                         
  -3   1  13          0.74          0.24         0.42 o                         
  -2   1  13         86.86         91.52         1.53 o                         
  -1   1  13         61.31         57.55         2.77 o                         
   0   1  13         28.72         39.49         1.86 o                         
   1   1  13         45.36         46.83         1.83 o                         
   2   1  13          0.57          0.14         1.08 o                         
   3   1  13          3.52          5.01         0.94 o                         
   4   1  13          1.10          0.60         0.94 o                         
  -6   2  13         14.40         18.08         1.67 o                         
  -5   2  13          1.02         -0.33         0.78 o                         
  -4   2  13         64.59         56.18         5.60 o                         
  -3   2  13         22.84         20.59         1.24 o                         
  -2   2  13          3.05          4.72         0.68 o                         
  -1   2  13          0.02         -0.74         0.74 o                         
   0   2  13          0.03         -0.13         0.91 o                         
   1   2  13          0.19          1.51         0.95 o                         
   2   2  13         10.79         14.32         1.58 o                         
   3   2  13          1.49          0.74         1.34 o                         
  -5   3  13         10.50         11.63         1.40 o                         
  -4   3  13          5.75          6.20         0.94 o                         
  -3   3  13         33.51         36.93         1.60 o                         
  -2   3  13          8.19          7.26         0.82 o                         
  -1   3  13         51.04         55.03         3.46 o                         
   0   3  13          7.40         10.57         1.25 o                         
   1   3  13          0.03          1.18         1.17 o                         
   2   3  13          3.26          4.07         1.33 o                         
  -4   4  13          0.72          0.79         2.65 o                         
  -3   4  13          0.14         -1.08         1.38 o                         
  -2   4  13         25.18         24.78         1.41 o                         
  -1   4  13         27.95         32.35         1.87 o                         
   0   4  13          8.74          7.37         1.74 o                         
  -2  -8  14          2.00          4.10         1.59 o                         
  -1  -8  14          7.89          9.82         1.85 o                         
   0  -8  14          1.81         -0.20         1.16 o                         
   1  -8  14          6.86          6.66         1.77 o                         
  -4  -7  14          6.21          5.75         1.84 o                         
  -3  -7  14          2.49         -0.11         1.01 o                         
  -2  -7  14         11.78          7.40         1.53 o                         
  -1  -7  14          2.99          3.00         1.12 o                         
   0  -7  14         76.09         90.50        10.06 o                         
   1  -7  14          0.03         -0.14         0.81 o                         
   2  -7  14         76.09         89.58         2.16 o                         
   3  -7  14         54.51         64.28         2.40 o                         
  -5  -6  14          0.03         -1.49         1.55 o                         
  -4  -6  14          2.24          1.41         0.99 o                         
  -3  -6  14          4.57          5.51         1.40 o                         
  -2  -6  14         23.88         26.83         1.41 o                         
  -1  -6  14         70.53         83.97         1.76 o                         
   0  -6  14         84.02        101.61         2.85 o                         
   1  -6  14          2.76          8.08         4.94 o                         
   2  -6  14          3.82          6.01         5.13 o                         
   3  -6  14          0.71          0.87         1.09 o                         
   4  -6  14         31.66         39.98         2.19 o                         
  -6  -5  14          5.01          6.62         2.25 o                         
  -5  -5  14          6.41          9.58         1.14 o                         
  -4  -5  14         17.50         14.77         1.36 o                         
  -3  -5  14          5.42          6.20         0.73 o                         
  -2  -5  14          2.79          2.52         0.57 o                         
  -1  -5  14          6.32          6.19         0.99 o                         
   0  -5  14          0.01         -0.93         0.93 o                         
   1  -5  14          3.89          5.27         1.21 o                         
   2  -5  14         24.13         26.52         2.12 o                         
   3  -5  14         29.45         32.64         2.53 o                         
   4  -5  14          5.05          6.89         2.15 o                         
  -6  -4  14          0.80          0.97         1.23 o                         
  -5  -4  14          3.54          2.43         0.86 o                         
  -4  -4  14         44.70         47.21         2.37 o                         
  -3  -4  14          3.03          1.99         0.53 o                         
  -2  -4  14         19.27         18.34         1.79 o                         
  -1  -4  14          3.23          2.54         1.06 o                         
   0  -4  14         77.31         82.58         3.31 o                         
   1  -4  14          4.06          5.46         1.20 o                         
   2  -4  14          3.37          4.94         1.29 o                         
   3  -4  14          2.45          2.65         1.34 o                         
   4  -4  14          2.64          2.81         2.15 o                         
  -6  -3  14         24.35         30.27         1.63 o                         
  -5  -3  14          0.03         -0.68         0.73 o                         
  -4  -3  14          1.41          0.42         0.55 o                         
  -3  -3  14         16.35         19.28         1.63 o                         
  -2  -3  14         42.68         43.52         2.86 o                         
  -1  -3  14         12.94         13.91         1.81 o                         
   0  -3  14          2.86          2.77         1.16 o                         
   1  -3  14         21.22         21.04         1.68 o                         
   2  -3  14          6.81          9.52         1.44 o                         
   3  -3  14         11.71         11.79         1.53 o                         
   4  -3  14         28.45         35.65         2.55 o                         
  -6  -2  14         11.35          8.51         1.04 o                         
  -5  -2  14         96.19         91.50        13.15 o                         
  -4  -2  14         49.85         54.86         4.07 o                         
  -3  -2  14         18.27         22.48         1.75 o                         
  -2  -2  14          9.79         11.60         2.38 o                         
  -1  -2  14        102.01        108.61         3.81 o                         
   0  -2  14         11.69         14.72         1.51 o                         
   1  -2  14          0.07          0.85         1.20 o                         
   2  -2  14          2.34          2.43         1.66 o                         
   3  -2  14         34.28         33.43         2.50 o                         
   4  -2  14          0.62          1.12         1.57 o                         
  -6  -1  14          2.83          2.48         0.96 o                         
  -5  -1  14         20.10         24.82         1.27 o                         
  -4  -1  14          7.32          5.33         0.82 o                         
  -3  -1  14          4.37          3.48         0.95 o                         
  -2  -1  14          2.28          2.29         1.21 o                         
  -1  -1  14          0.21         -0.08         1.12 o                         
   0  -1  14          2.40          2.88         1.21 o                         
   1  -1  14         40.11         42.41         2.38 o                         
   2  -1  14          8.16          8.95         2.11 o                         
   3  -1  14          0.00         -1.98         1.98 o                         
   4  -1  14         18.25         19.98         2.37 o                         
  -6   0  14          6.12          5.27         1.33 o                         
  -5   0  14          2.63          2.50         0.72 o                         
  -4   0  14          2.94          2.88         0.77 o                         
  -3   0  14          5.85          5.11         1.13 o                         
  -2   0  14          4.03          5.14         1.30 o                         
  -1   0  14          0.47          1.00         1.16 o                         
   0   0  14         16.05         16.09         1.51 o                         
   1   0  14          9.91         14.52         1.56 o                         
   2   0  14          1.83          2.31         1.41 o                         
   3   0  14         26.71         30.48         3.24 o                         
  -6   1  14          2.65          1.96         1.14 o                         
  -5   1  14          9.07          6.82         1.14 o                         
  -4   1  14          0.77          1.17         0.66 o                         
  -3   1  14          5.68          3.97         0.78 o                         
  -2   1  14         56.76         55.30         2.43 o                         
  -1   1  14          6.57          6.04         1.21 o                         
   0   1  14         13.01         14.09         1.30 o                         
   1   1  14         21.55         20.73         2.33 o                         
   2   1  14         11.37          8.78         2.27 o                         
   3   1  14          4.19          3.20         2.35 o                         
  -5   2  14          0.35         -0.22         1.40 o                         
  -4   2  14          0.16         -0.02         0.87 o                         
  -3   2  14         16.81         17.13         1.22 o                         
  -2   2  14          2.72          5.10         0.87 o                         
  -1   2  14          2.10          1.77         1.16 o                         
   0   2  14         26.72         30.01         6.24 o                         
   1   2  14          1.35         -2.38         2.61 o                         
   2   2  14          0.07         -0.83         2.42 o                         
  -3   3  14          1.34          0.98         0.93 o                         
  -2   3  14          3.74          0.26         1.39 o                         
  -1   3  14         13.03         11.96         1.39 o                         
   0   3  14          0.45          1.45         2.77 o                         
  -2  -7  15          8.29          5.70         2.19 o                         
  -1  -7  15          0.66          0.43         0.87 o                         
   0  -7  15          1.14          1.80         1.18 o                         
   1  -7  15         40.58         45.46         1.96 o                         
  -4  -6  15          1.06          0.49         1.33 o                         
  -3  -6  15          6.56          5.68         1.04 o                         
  -2  -6  15         36.15         45.59         2.21 o                         
  -1  -6  15         30.43         39.86         6.54 o                         
   0  -6  15         12.29         12.39         5.60 o                         
   1  -6  15         26.49         36.42         6.86 o                         
   2  -6  15         15.92         22.38         6.71 o                         
  -4  -5  15         15.89         25.78         1.18 o                         
  -3  -5  15         36.89         44.21         1.48 o                         
  -2  -5  15        162.63        180.56         4.77 o                         
  -1  -5  15         34.09         34.40         1.94 o                         
   0  -5  15          8.96         12.69         1.78 o                         
   1  -5  15          4.06          5.24         1.32 o                         
   2  -5  15         80.50         93.97         3.75 o                         
   3  -5  15         48.37         55.11         3.34 o                         
  -5  -4  15         29.77         30.79         1.86 o                         
  -4  -4  15         42.67         52.35         1.70 o                         
  -3  -4  15          0.25          1.38         1.10 o                         
  -2  -4  15          2.11          2.13         1.21 o                         
  -1  -4  15          1.43          1.29         1.19 o                         
   0  -4  15         18.41         23.73         2.20 o                         
   1  -4  15          2.47          2.51         1.43 o                         
   2  -4  15          4.18          4.37         1.48 o                         
   3  -4  15          0.79          0.17         1.67 o                         
  -5  -3  15          4.15          4.28         0.87 o                         
  -4  -3  15         39.32         38.33         1.63 o                         
  -3  -3  15         36.09         43.00         3.20 o                         
  -2  -3  15          1.26          0.30         1.18 o                         
  -1  -3  15          2.49          1.33         1.26 o                         
   0  -3  15          3.29          4.58         1.29 o                         
   1  -3  15         12.84         17.10         1.86 o                         
   2  -3  15         15.99         21.47         1.96 o                         
   3  -3  15          0.02          1.28         1.74 o                         
  -5  -2  15          0.02         -0.20         0.91 o                         
  -4  -2  15          0.19         -0.66         0.87 o                         
  -3  -2  15          0.06          0.47         1.27 o                         
  -2  -2  15          0.51          1.46         1.30 o                         
  -1  -2  15          0.34          2.31         1.21 o                         
   0  -2  15          2.62          8.53         2.40 o                         
   1  -2  15          0.09          0.21         1.32 o                         
   2  -2  15          0.21          1.67         1.73 o                         
   3  -2  15          0.06          0.88         1.84 o                         
  -5  -1  15         16.22         19.71         1.25 o                         
  -4  -1  15          0.16         -0.88         0.93 o                         
  -3  -1  15         11.18         11.31         2.14 o                         
  -2  -1  15         14.59         18.51         2.21 o                         
  -1  -1  15          0.02         -0.02         2.05 o                         
   0  -1  15          0.06         -1.05         1.46 o                         
   1  -1  15          8.21          4.81         1.54 o                         
   2  -1  15          1.43         -1.89         2.18 o                         
   3  -1  15          7.12          9.08         2.31 o                         
  -5   0  15          6.48          4.29         1.30 o                         
  -4   0  15          1.54          0.08         0.88 o                         
  -3   0  15         11.81         11.99         2.41 o                         
  -2   0  15         39.48         43.89         3.15 o                         
  -1   0  15         56.57         57.64         2.74 o                         
   0   0  15          2.58          3.11         1.83 o                         
   1   0  15          0.00          1.34         1.83 o                         
   2   0  15         26.84         35.48         2.27 o                         
  -4   1  15          5.52          7.63         1.09 o                         
  -3   1  15          0.19         -0.39         0.92 o                         
  -2   1  15          3.56          3.28         1.44 o                         
  -1   1  15          0.77          1.74         1.27 o                         
   0   1  15         11.99         15.72         3.53 o                         
   1   1  15         19.80         26.80         2.89 o                         
  -2   2  15          8.31          8.54         1.46 o                         
  -1   2  15         31.61         45.47         4.28 o                         
  -3  -5  16         61.23         71.89         8.32 o                         
  -2  -5  16          3.94          5.29         2.50 o                         
  -1  -5  16         93.34        104.57         3.67 o                         
   0  -5  16         26.98         28.08         2.43 o                         
   1  -5  16          0.05          0.45         1.48 o                         
  -3  -4  16         37.49         43.95         2.95 o                         
  -2  -4  16          8.83          7.94         3.25 o                         
  -1  -4  16          7.01         11.24         2.32 o                         
   0  -4  16          1.54          0.53         1.50 o                         
   1  -4  16          1.44          1.72         1.58 o                         
  -4  -3  16         14.61         16.29         3.15 o                         
  -3  -3  16          9.91          1.79         4.07 o                         
  -2  -3  16          0.48          1.50         1.53 o                         
  -1  -3  16          1.91          2.74         1.48 o                         
   0  -3  16          0.35          1.59         1.40 o                         
   1  -3  16          4.76          8.94         1.75 o                         
  -4  -2  16         24.61         29.10         5.49 o                         
  -3  -2  16         18.84         20.71         3.31 o                         
  -2  -2  16          8.47         13.51         3.02 o                         
  -1  -2  16          0.03         -0.62         1.46 o                         
   0  -2  16          2.33          2.22         1.53 o                         
   1  -2  16          5.71         11.93         2.61 o                         
  -3  -1  16          1.38          2.30         1.67 o                         
  -2  -1  16          8.72         12.09         2.98 o                         
  -1  -1  16          9.23         10.30         3.42 o                         
   0  -1  16          8.95          8.30         1.78 o                         
   1  -1  16         11.14         18.35         2.61 o                         
  -2   0  16         11.94         17.41         3.06 o                         
  -1   0  16          1.87          3.33         1.82 o                         
                                                                                
